# Supplementary material for: PPero, a Computational Model for Plant PTS1 Type Peroxisomal Protein Prediction
Source: PLoS One. 2017 Jan 3;12(1):e0168912. doi: 10.1371/journal.pone.0168912 (PMC5207514; doi:10.1371/journal.pone.0168912)
Supplement: S1 File — The predicted peroxisomal proteins and all predicted proteins were listed in MS Excel files. (ZIP) [file pone.0168912.s002.zip]

Archive with 31 entries (26 files):
- genome_level_prediction/
- genome_level_prediction/newresults.At.xlsx
- __MACOSX/
- __MACOSX/genome_level_prediction/
- __MACOSX/genome_level_prediction/._newresults.At.xlsx
- genome_level_prediction/newresults.maize.xlsx
- __MACOSX/genome_level_prediction/._newresults.maize.xlsx
- genome_level_prediction/newresults.potato.xlsx
- __MACOSX/genome_level_prediction/._newresults.potato.xlsx
- genome_level_prediction/newresults.rice.xlsx
- __MACOSX/genome_level_prediction/._newresults.rice.xlsx
- genome_level_prediction/newresults.soybean.xlsx
- __MACOSX/genome_level_prediction/._newresults.soybean.xlsx
- genome_level_prediction/newresults.wheat.xlsx
- __MACOSX/genome_level_prediction/._newresults.wheat.xlsx
- __MACOSX/._genome_level_prediction
- predicted_peroxisomal_proteins/
- predicted_peroxisomal_proteins/positive_At.xlsx
- __MACOSX/predicted_peroxisomal_proteins/
- __MACOSX/predicted_peroxisomal_proteins/._positive_At.xlsx
- predicted_peroxisomal_proteins/positive_maize.xlsx
- __MACOSX/predicted_peroxisomal_proteins/._positive_maize.xlsx
- predicted_peroxisomal_proteins/positive_potato.xlsx
- __MACOSX/predicted_peroxisomal_proteins/._positive_potato.xlsx
- predicted_peroxisomal_proteins/positive_rice.xlsx
- __MACOSX/predicted_peroxisomal_proteins/._positive_rice.xlsx
- predicted_peroxisomal_proteins/positive_soybean.xlsx
- __MACOSX/predicted_peroxisomal_proteins/._positive_soybean.xlsx
- predicted_peroxisomal_proteins/positive_wheat.xlsx
- __MACOSX/predicted_peroxisomal_proteins/._positive_wheat.xlsx
- __MACOSX/._predicted_peroxisomal_proteins
