# Supplementary material for: PPero, a Computational Model for Plant PTS1 Type Peroxisomal Protein Prediction
Source: PLoS One. 2017 Jan 3;12(1):e0168912. doi: 10.1371/journal.pone.0168912 (PMC5207514; doi:10.1371/journal.pone.0168912)
Supplement: S1 File — The predicted peroxisomal proteins and all predicted proteins were listed in MS Excel files. (ZIP) [file pone.0168912.s002.zip › genome_level_prediction/newresults.At.xlsx]

## Sheet: Sheet 1
Table 1
Rank	Gene ID	Score	Targeting
1	>AT4G29010	3.27617	Yes
2	>AT3G20530	3.26264	Yes
3	>AT2G26230	3.26225	Yes
4	>AT1G78915	3.25834	Yes
5	>AT1G20480	3.24238	Yes
6	>AT1G01710	3.24016	Yes
7	>AT1G20560	3.23817	Yes
8	>AT5G03100	3.23186	Yes
9	>AT2G31425	3.23144	Yes
10	>AT1G52191	3.23007	Yes
11	>AT5G37670	3.22949	Yes
12	>AT3G61200	3.22168	Yes
13	>AT3G50170	3.21727	Yes
14	>AT1G78915	3.21441	Yes
15	>AT5G38590	3.21099	Yes
16	>AT3G06810	3.19426	Yes
17	>AT5G63380	3.1918	Yes
18	>AT1G28320	3.19102	Yes
19	>AT3G45840	3.18727	Yes
20	>AT3G59710	3.18216	Yes
21	>AT2G42490	3.17988	Yes
22	>AT4G06536	3.17336	Yes
23	>AT5G42890	3.16589	Yes
24	>AT3G57810	3.16493	Yes
25	>AT1G16730	3.1596	Yes
26	>AT3G48170	3.15693	Yes
27	>AT1G68010	3.15633	Yes
28	>AT1G65520	3.15063	Yes
29	>AT3G56460	3.15019	Yes
30	>AT5G09580	3.14032	Yes
31	>AT3G12800	3.13541	Yes
32	>AT5G23050	3.1306	Yes
33	>AT2G29590	3.12971	Yes
34	>AT4G16210	3.12932	Yes
35	>AT1G20510	3.12079	Yes
36	>AT3G43170	3.10455	Yes
37	>AT5G27600	3.08829	Yes
38	>AT3G57810	3.0874	Yes
39	>AT3G57810	3.0794	Yes
40	>AT3G51660	3.07164	Yes
41	>AT3G16175	3.05747	Yes
42	>AT5G23395	3.03574	Yes
43	>AT1G20500	3.03476	Yes
44	>AT1G78915	3.03242	Yes
45	>AT1G68010	3.01866	Yes
46	>AT5G47040	3.01468	Yes
47	>AT3G13435	2.99426	Yes
48	>AT5G17890	2.98812	Yes
49	>AT5G03860	2.97781	Yes
50	>AT1G01290	2.96989	Yes
51	>AT4G12735	2.93741	Yes
52	>AT2G06050	2.91675	Yes
53	>AT4G19010	2.90977	Yes
54	>AT3G43583	2.89349	Yes
55	>AT5G48950	2.89153	Yes
56	>AT5G51620	2.88702	Yes
57	>AT3G16910	2.88292	Yes
58	>AT2G43020	2.87683	Yes
59	>AT2G24270	2.85742	Yes
60	>AT5G56430	2.85105	Yes
61	>AT4G39660	2.84611	Yes
62	>AT3G51840	2.84602	Yes
63	>AT3G19570	2.84433	Yes
64	>AT4G12731	2.83942	Yes
65	>AT5G44250	2.83646	Yes
66	>AT3G48730	2.83368	Yes
67	>AT3G30222	2.82237	Yes
68	>AT3G14290	2.82192	Yes
69	>AT5G58782	2.8144	Yes
70	>AT2G06050	2.80806	Yes
71	>AT1G66120	2.80602	Yes
72	>AT1G49670	2.80357	Yes
73	>AT1G65890	2.80233	Yes
74	>AT3G06860	2.79689	Yes
75	>AT5G03860	2.79561	Yes
76	>AT1G49670	2.79375	Yes
77	>AT4G04320	2.79134	Yes
78	>AT1G65880	2.7804	Yes
79	>AT3G28020	2.76182	Yes
80	>AT1G54340	2.7545	Yes
81	>AT4G04320	2.75328	Yes
82	>AT4G05530	2.74453	Yes
83	>AT2G06050	2.73473	Yes
84	>AT1G20560	2.732	Yes
85	>AT5G44250	2.72039	Yes
86	>AT1G67000	2.70614	Yes
87	>AT5G08460	2.70122	Yes
88	>AT4G12380	2.66425	Yes
89	>AT4G24320	2.66226	Yes
90	>AT1G52410	2.65594	Yes
91	>AT3G01910	2.65146	Yes
92	>AT5G24400	2.61789	Yes
93	>AT5G63595	2.59548	Yes
94	>AT5G04885	2.59469	Yes
95	>AT3G13784	2.59384	Yes
96	>AT4G27820	2.5861	Yes
97	>AT5G18630	2.57607	Yes
98	>AT5G23070	2.56567	Yes
99	>AT3G01910	2.55013	Yes
100	>AT4G08160	2.54845	Yes
101	>AT2G31670	2.54511	Yes
102	>AT3G62750	2.54375	Yes
103	>AT5G25750	2.53426	Yes
104	>AT3G13445	2.52684	Yes
105	>AT3G55290	2.52422	Yes
106	>AT1G01290	2.52036	Yes
107	>AT2G40480	2.51485	Yes
108	>AT5G02150	2.51379	Yes
109	>AT1G52410	2.50973	Yes
110	>AT1G44414	2.50863	Yes
111	>AT1G30520	2.50832	Yes
112	>AT1G25141	2.50592	Yes
113	>AT5G54390	2.50584	Yes
114	>AT5G01470	2.50269	Yes
115	>AT1G06310	2.50227	Yes
116	>AT1G20930	2.4996	Yes
117	>AT1G69270	2.49956	Yes
118	>AT5G41570	2.49887	Yes
119	>AT1G02960	2.49881	Yes
120	>AT5G20070	2.49738	Yes
121	>AT1G49770	2.49572	Yes
122	>AT1G29720	2.48686	Yes
123	>AT3G55310	2.48543	Yes
124	>AT2G26340	2.47656	Yes
125	>AT1G13460	2.47438	Yes
126	>AT3G14360	2.474	Yes
127	>AT2G47390	2.47189	Yes
128	>AT3G55290	2.465	Yes
129	>AT5G18630	2.46382	Yes
130	>AT1G04830	2.46372	Yes
131	>AT5G02150	2.46122	Yes
132	>AT1G62610	2.45836	Yes
133	>AT1G58007	2.45564	Yes
134	>AT4G35020	2.44919	Yes
135	>AT1G11820	2.44876	Yes
136	>AT1G62610	2.44802	Yes
137	>AT5G66610	2.43888	Yes
138	>AT3G51150	2.43881	Yes
139	>AT4G14930	2.43839	Yes
140	>AT1G35900	2.43766	Yes
141	>AT3G23030	2.43388	Yes
142	>AT3G11880	2.43129	Yes
143	>AT4G33666	2.4304	Yes
144	>AT4G04800	2.42798	Yes
145	>AT3G14150	2.42706	Yes
146	>AT4G18490	2.42363	Yes
147	>AT2G20208	2.42219	Yes
148	>AT2G24050	2.42206	Yes
149	>AT3G61960	2.42076	Yes
150	>AT3G61960	2.41795	Yes
151	>AT2G27950	2.4175	Yes
152	>AT2G17800	2.41681	Yes
153	>AT5G07180	2.41591	Yes
154	>AT2G21200	2.41541	Yes
155	>AT1G65740	2.41461	Yes
156	>AT4G18490	2.41449	Yes
157	>AT1G70400	2.41413	Yes
158	>AT1G70350	2.41307	Yes
159	>AT5G48060	2.41288	Yes
160	>AT4G11610	2.41158	Yes
161	>AT2G15695	2.41092	Yes
162	>AT1G74330	2.40839	Yes
163	>AT5G51490	2.4078	Yes
164	>AT5G21130	2.40766	Yes
165	>AT1G76540	2.40692	Yes
166	>AT1G56000	2.40687	Yes
167	>AT1G02960	2.4048	Yes
168	>AT1G02190	2.40365	Yes
169	>AT1G14315	2.4031	Yes
170	>AT2G48130	2.40211	Yes
171	>AT4G03930	2.4008	Yes
172	>AT2G47490	2.39959	Yes
173	>AT1G61065	2.39892	Yes
174	>AT5G19630	2.39812	Yes
175	>AT3G51300	2.39769	Yes
176	>AT1G47265	2.39738	Yes
177	>AT4G19560	2.39736	Yes
178	>AT1G68050	2.39668	Yes
179	>AT4G27830	2.39335	Yes
180	>AT5G63980	2.39097	Yes
181	>AT3G47400	2.39091	Yes
182	>AT5G23908	2.39074	Yes
183	>AT4G35020	2.39009	Yes
184	>AT5G18250	2.38851	Yes
185	>AT3G43600	2.38809	Yes
186	>AT4G15093	2.38742	Yes
187	>AT3G10710	2.38696	Yes
188	>AT5G56910	2.38482	Yes
189	>AT5G51500	2.38368	Yes
190	>AT1G78290	2.38342	Yes
191	>AT2G23230	2.38259	Yes
192	>AT5G49340	2.38035	Yes
193	>AT5G17540	2.37968	Yes
194	>AT1G13460	2.37917	Yes
195	>AT3G46170	2.3775	Yes
196	>AT2G17845	2.3774	Yes
197	>AT2G31070	2.37609	Yes
198	>AT3G09620	2.37507	Yes
199	>AT4G24670	2.37436	Yes
200	>AT3G51230	2.37423	Yes
201	>AT1G13130	2.3728	Yes
202	>AT1G24580	2.3726	Yes
203	>AT1G51965	2.36894	Yes
204	>AT1G76150	2.36866	Yes
205	>AT2G45220	2.36834	Yes
206	>AT2G19430	2.36766	Yes
207	>AT1G11590	2.36552	Yes
208	>AT5G47720	2.3641	Yes
209	>AT2G22440	2.36341	Yes
210	>AT1G29170	2.36232	Yes
211	>AT1G78850	2.36059	Yes
212	>AT1G20920	2.35971	Yes
213	>AT4G20080	2.3577	Yes
214	>AT4G37980	2.35749	Yes
215	>AT1G65770	2.35722	Yes
216	>AT4G38800	2.35569	Yes
217	>AT5G24420	2.35347	Yes
218	>AT5G56600	2.35304	Yes
219	>AT1G55045	2.3528	Yes
220	>AT1G24460	2.3514	Yes
221	>AT3G24060	2.35105	Yes
222	>AT3G04850	2.35084	Yes
223	>AT4G00290	2.35064	Yes
224	>AT3G55640	2.34792	Yes
225	>AT5G12970	2.34637	Yes
226	>AT4G01640	2.34431	Yes
227	>AT4G15330	2.34197	Yes
228	>AT5G66610	2.34044	Yes
229	>AT3G29636	2.33905	Yes
230	>AT2G47210	2.33894	Yes
231	>AT5G01470	2.33809	Yes
232	>AT1G80150	2.33728	Yes
233	>AT1G04150	2.33662	Yes
234	>AT5G14790	2.33596	Yes
235	>AT5G24155	2.33561	Yes
236	>AT4G24670	2.33529	Yes
237	>AT3G07160	2.33503	Yes
238	>AT5G18640	2.3346	Yes
239	>AT2G46020	2.33323	Yes
240	>AT3G24560	2.33323	Yes
241	>AT5G56190	2.33135	Yes
242	>AT2G22475	2.33104	Yes
243	>AT3G11397	2.33086	Yes
244	>AT3G25180	2.3307	Yes
245	>AT1G05310	2.33004	Yes
246	>AT5G49420	2.32966	Yes
247	>AT4G09460	2.32881	Yes
248	>AT3G55270	2.32728	Yes
249	>AT3G55840	2.32715	Yes
250	>AT5G10340	2.32703	Yes
251	>AT2G17690	2.32341	Yes
252	>AT4G35950	2.32293	Yes
253	>AT4G13190	2.32276	Yes
254	>AT5G05987	2.32276	Yes
255	>AT3G27730	2.32216	Yes
256	>AT2G28110	2.32145	Yes
257	>AT2G21330	2.32091	Yes
258	>AT5G64650	2.32038	Yes
259	>AT3G58650	2.31929	Yes
260	>AT5G53260	2.31908	Yes
261	>AT1G01540	2.31859	Yes
262	>AT2G16270	2.31835	Yes
263	>AT3G27980	2.31795	Yes
264	>AT1G69430	2.31786	Yes
265	>AT3G01328	2.31698	Yes
266	>AT3G01400	2.31597	Yes
267	>AT5G22110	2.31311	Yes
268	>AT2G04690	2.313	Yes
269	>AT5G06440	2.31083	Yes
270	>AT1G62680	2.3084	Yes
271	>AT1G78290	2.3063	Yes
272	>AT2G34280	2.30546	Yes
273	>AT5G61720	2.30364	Yes
274	>AT1G62610	2.30269	Yes
275	>AT3G58750	2.30202	Yes
276	>AT5G66310	2.30139	Yes
277	>ATCG00550	2.30035	Yes
278	>AT5G57840	2.2991	Yes
279	>AT5G01270	2.29828	Yes
280	>ATCG00210	2.29817	Yes
281	>AT2G21370	2.29722	Yes
282	>AT1G67856	2.29633	Yes
283	>AT5G45600	2.29572	Yes
284	>AT3G45090	2.29301	Yes
285	>AT2G46020	2.29191	Yes
286	>AT3G08720	2.29123	Yes
287	>AT1G47885	2.29115	Yes
288	>AT1G47915	2.29033	Yes
289	>AT1G18810	2.28723	Yes
290	>AT2G45350	2.28588	Yes
291	>AT5G45600	2.28581	Yes
292	>AT3G13340	2.28567	Yes
293	>AT5G03730	2.28566	Yes
294	>AT3G07490	2.28474	Yes
295	>AT1G19050	2.28465	Yes
296	>AT4G18950	2.28425	Yes
297	>AT2G43940	2.28359	Yes
298	>AT3G55880	2.2822	Yes
299	>AT5G04460	2.27542	Yes
300	>AT5G15710	2.2745	Yes
301	>AT5G63030	2.27398	Yes
302	>AT5G51660	2.27081	Yes
303	>AT1G01420	2.27004	Yes
304	>AT5G49710	2.26889	Yes
305	>AT5G62180	2.2683	Yes
306	>AT2G21370	2.26665	Yes
307	>AT5G65640	2.26504	Yes
308	>AT3G12850	2.26075	Yes
309	>AT2G19760	2.25992	Yes
310	>AT3G11402	2.25908	Yes
311	>AT1G70800	2.2589	Yes
312	>AT1G55680	2.25748	Yes
313	>AT5G47720	2.25523	Yes
314	>AT1G49350	2.25521	Yes
315	>AT2G36420	2.25477	Yes
316	>AT1G76050	2.25186	Yes
317	>AT3G62740	2.25152	Yes
318	>AT5G06440	2.24971	Yes
319	>AT5G10600	2.24851	Yes
320	>AT5G36280	2.24764	Yes
321	>AT3G59850	2.24726	Yes
322	>AT3G13340	2.2465	Yes
323	>AT3G24320	2.24558	Yes
324	>AT5G56190	2.24457	Yes
325	>AT1G24170	2.24235	Yes
326	>AT5G12010	2.24223	Yes
327	>AT1G14310	2.24128	Yes
328	>AT1G75490	2.24118	Yes
329	>AT1G33960	2.23841	Yes
330	>AT2G17800	2.23833	Yes
331	>AT3G49930	2.23787	Yes
332	>AT4G29350	2.23754	Yes
333	>AT3G43280	2.23614	Yes
334	>AT1G32720	2.23431	Yes
335	>AT1G26510	2.23345	Yes
336	>AT1G05610	2.23199	Yes
337	>AT5G06440	2.22922	Yes
338	>AT4G16340	2.22801	Yes
339	>AT1G24450	2.22801	Yes
340	>AT2G23142	2.22663	Yes
341	>AT5G09770	2.22508	Yes
342	>AT2G14255	2.22439	Yes
343	>AT3G58830	2.22363	Yes
344	>AT2G33320	2.22028	Yes
345	>AT1G04684	2.22003	Yes
346	>AT3G04040	2.21759	Yes
347	>AT1G52330	2.21596	Yes
348	>AT5G04460	2.21144	Yes
349	>AT1G33890	2.20886	Yes
350	>AT3G01910	2.20771	Yes
351	>AT1G14390	2.20694	Yes
352	>AT1G78680	2.19034	Yes
353	>AT1G75400	2.19003	Yes
354	>AT5G51560	2.18954	Yes
355	>AT5G01470	2.18887	Yes
356	>AT3G05800	2.18729	Yes
357	>AT3G60420	2.18562	Yes
358	>AT4G00800	2.18488	Yes
359	>AT1G02190	2.18136	Yes
360	>AT5G06440	2.1806	Yes
361	>AT3G45090	2.17689	Yes
362	>AT3G15960	2.16749	Yes
363	>AT3G24560	2.16476	Yes
364	>AT1G72840	2.15751	Yes
365	>AT5G67040	2.14319	Yes
366	>AT5G03730	2.12877	Yes
367	>AT3G14150	2.12495	Yes
368	>AT4G36970	2.12461	Yes
369	>AT3G11260	2.10559	Yes
370	>AT3G51540	2.10475	Yes
371	>AT2G40640	2.10308	Yes
372	>AT1G62610	2.09534	Yes
373	>AT4G35020	2.08013	Yes
374	>AT3G08720	2.07587	Yes
375	>AT3G60510	2.06698	Yes
376	>AT1G04290	2.05656	Yes
377	>AT1G64000	2.03958	Yes
378	>AT3G49360	2.03865	Yes
379	>AT4G34840	2.0296	Yes
380	>AT3G02875	2.02808	Yes
381	>AT1G74480	2.01443	Yes
382	>AT5G02580	2.00443	Yes
383	>AT4G05160	1.98833	Yes
384	>AT4G00700	1.98509	Yes
385	>AT1G13200	1.97111	Yes
386	>AT3G14130	1.96224	Yes
387	>AT3G51150	1.95854	Yes
388	>AT4G33925	1.95596	Yes
389	>ATMG00285	1.95236	Yes
390	>ATMG01320	1.95236	Yes
391	>AT1G20920	1.95159	Yes
392	>AT3G24560	1.94502	Yes
393	>AT4G29520	1.93855	Yes
394	>AT3G04290	1.92438	Yes
395	>AT3G12970	1.92413	Yes
396	>AT2G21500	1.92169	Yes
397	>AT3G02360	1.91817	Yes
398	>AT3G22942	1.91609	Yes
399	>AT1G31510	1.91473	Yes
400	>AT4G39140	1.90123	Yes
401	>AT3G02360	1.89994	Yes
402	>AT1G58007	1.89928	Yes
403	>AT5G10610	1.89611	Yes
404	>AT3G61898	1.87697	Yes
405	>AT4G39140	1.87622	Yes
406	>AT1G24460	1.87595	Yes
407	>AT5G56220	1.86961	Yes
408	>AT2G38760	1.86392	Yes
409	>AT2G43180	1.85646	Yes
410	>AT1G65280	1.84855	Yes
411	>AT3G51290	1.8337	Yes
412	>AT1G14315	1.8298	Yes
413	>AT3G60680	1.82006	Yes
414	>AT5G38120	1.8192	Yes
415	>AT4G39140	1.81328	Yes
416	>AT2G41835	1.80844	Yes
417	>AT2G35660	1.7987	Yes
418	>AT1G21870	1.79634	Yes
419	>AT2G38400	1.79321	Yes
420	>AT1G23310	1.79229	Yes
421	>AT2G21500	1.79142	Yes
422	>AT2G33080	1.78187	Yes
423	>AT5G48860	1.77163	Yes
424	>AT2G34670	1.75113	Yes
425	>AT4G34680	1.74896	Yes
426	>AT5G41210	1.74433	Yes
427	>AT5G61980	1.73275	Yes
428	>AT3G57480	1.73179	Yes
429	>AT5G09660	1.72903	Yes
430	>AT2G35660	1.72787	Yes
431	>AT2G36500	1.72691	Yes
432	>AT2G24285	1.7266	Yes
433	>AT1G15772	1.72495	Yes
434	>AT4G12910	1.7165	Yes
435	>AT5G44140	1.71234	Yes
436	>AT4G39140	1.71199	Yes
437	>AT3G57980	1.71058	Yes
438	>AT1G07025	1.70782	Yes
439	>AT5G16940	1.70674	Yes
440	>AT5G06680	1.705	Yes
441	>AT4G20830	1.6971	Yes
442	>AT5G17410	1.69486	Yes
443	>AT1G63980	1.69464	Yes
444	>AT5G67190	1.6938	Yes
445	>AT4G00390	1.69191	Yes
446	>AT1G32450	1.6901	Yes
447	>AT2G34170	1.69005	Yes
448	>AT2G35320	1.68998	Yes
449	>AT3G61660	1.68952	Yes
450	>AT5G39370	1.68747	Yes
451	>AT5G01440	1.68646	Yes
452	>AT4G23680	1.68367	Yes
453	>AT1G04620	1.68065	Yes
454	>AT1G63260	1.68052	Yes
455	>AT1G72820	1.67979	Yes
456	>AT3G08860	1.67547	Yes
457	>AT1G63980	1.67426	Yes
458	>AT5G43280	1.6713	Yes
459	>AT5G41910	1.67066	Yes
460	>AT5G26770	1.67014	Yes
461	>AT1G05600	1.66633	Yes
462	>AT4G30980	1.66557	Yes
463	>AT4G03415	1.66317	Yes
464	>AT5G16940	1.6615	Yes
465	>AT2G42940	1.6608	Yes
466	>AT4G35560	1.66027	Yes
467	>AT5G52860	1.65643	Yes
468	>AT2G25930	1.65557	Yes
469	>AT4G00430	1.65533	Yes
470	>AT1G52870	1.65263	Yes
471	>AT1G14048	1.65085	Yes
472	>AT1G72690	1.65076	Yes
473	>AT3G52950	1.65027	Yes
474	>AT1G29240	1.64964	Yes
475	>AT3G42385	1.64869	Yes
476	>AT3G62460	1.64784	Yes
477	>AT2G05710	1.64784	Yes
478	>AT2G35690	1.64471	Yes
479	>AT2G35310	1.64358	Yes
480	>AT5G27967	1.64268	Yes
481	>AT5G48953	1.64246	Yes
482	>AT4G16566	1.64036	Yes
483	>AT3G01130	1.63975	Yes
484	>AT3G50940	1.63945	Yes
485	>AT3G19890	1.6393	Yes
486	>AT1G70160	1.63833	Yes
487	>AT4G00520	1.63762	Yes
488	>AT2G30032	1.63699	Yes
489	>AT1G74970	1.63678	Yes
490	>AT5G18910	1.63413	Yes
491	>AT5G56310	1.63211	Yes
492	>AT3G49860	1.63097	Yes
493	>AT1G60790	1.63069	Yes
494	>AT4G35905	1.62967	Yes
495	>AT3G16780	1.62729	Yes
496	>AT2G35580	1.62681	Yes
497	>AT1G17510	1.626	Yes
498	>AT1G59885	1.6245	Yes
499	>AT5G59900	1.62211	Yes
500	>AT2G16210	1.62144	Yes
501	>AT3G05830	1.618	Yes
502	>AT5G26770	1.61766	Yes
503	>AT1G15920	1.61642	Yes
504	>AT2G39725	1.61526	Yes
505	>AT1G22750	1.61452	Yes
506	>AT3G05830	1.61403	Yes
507	>AT2G22425	1.61346	Yes
508	>AT5G50790	1.61169	Yes
509	>AT3G05030	1.6113	Yes
510	>AT3G49870	1.61041	Yes
511	>AT5G09660	1.60903	Yes
512	>AT2G47170	1.60884	Yes
513	>AT4G28550	1.60872	Yes
514	>AT5G03930	1.60739	Yes
515	>AT5G03920	1.60564	Yes
516	>AT1G52600	1.60484	Yes
517	>AT1G55805	1.6047	Yes
518	>AT2G34170	1.60441	Yes
519	>AT4G34270	1.60362	Yes
520	>AT4G23400	1.60353	Yes
521	>AT4G25260	1.60333	Yes
522	>AT1G15920	1.60258	Yes
523	>AT5G50630	1.60165	Yes
524	>AT5G14470	1.60127	Yes
525	>AT2G24700	1.60066	Yes
526	>AT1G48380	1.60037	Yes
527	>AT2G25240	1.60021	Yes
528	>AT5G50210	1.60006	Yes
529	>AT1G05600	1.59913	Yes
530	>AT2G01320	1.59633	Yes
531	>AT2G05990	1.59602	Yes
532	>AT3G29630	1.59553	Yes
533	>AT1G77860	1.59549	Yes
534	>AT5G63570	1.5938	Yes
535	>AT2G19520	1.59357	Yes
536	>AT5G26770	1.59334	Yes
537	>AT5G56510	1.59294	Yes
538	>AT1G72110	1.59276	Yes
539	>AT4G33400	1.58937	Yes
540	>AT1G60200	1.58739	Yes
541	>AT5G27680	1.58669	Yes
542	>AT1G12520	1.58663	Yes
543	>AT5G15802	1.58347	Yes
544	>AT2G36770	1.58244	Yes
545	>AT2G26460	1.58112	Yes
546	>AT1G54540	1.58081	Yes
547	>AT5G52230	1.58065	Yes
548	>AT5G66120	1.58012	Yes
549	>AT5G65990	1.57878	Yes
550	>AT3G05060	1.57852	Yes
551	>AT4G34680	1.57845	Yes
552	>AT3G05030	1.57811	Yes
553	>AT5G20930	1.57811	Yes
554	>AT3G17160	1.57507	Yes
555	>AT3G26670	1.57492	Yes
556	>AT1G48380	1.57384	Yes
557	>AT2G01320	1.57354	Yes
558	>AT3G50720	1.57282	Yes
559	>AT5G47110	1.57241	Yes
560	>AT5G65940	1.57133	Yes
561	>AT3G01160	1.57132	Yes
562	>AT2G29640	1.57076	Yes
563	>AT1G07180	1.57059	Yes
564	>AT3G54060	1.57037	Yes
565	>AT5G57567	1.56942	Yes
566	>AT1G02780	1.56817	Yes
567	>AT3G52950	1.56764	Yes
568	>AT5G05920	1.56688	Yes
569	>AT4G17330	1.56596	Yes
570	>AT5G60805	1.56308	Yes
571	>AT5G20810	1.56279	Yes
572	>AT4G20430	1.56259	Yes
573	>AT5G26730	1.562	Yes
574	>AT4G12750	1.56146	Yes
575	>AT4G29730	1.56059	Yes
576	>AT1G72110	1.56043	Yes
577	>AT4G20840	1.56039	Yes
578	>AT5G54800	1.55972	Yes
579	>AT1G72416	1.5592	Yes
580	>AT3G15710	1.55738	Yes
581	>AT1G12520	1.55676	Yes
582	>AT4G40042	1.55508	Yes
583	>AT2G39725	1.55434	Yes
584	>AT5G02170	1.55326	Yes
585	>AT1G13440	1.55282	Yes
586	>AT5G06340	1.54743	Yes
587	>AT4G25750	1.54649	Yes
588	>AT3G59050	1.54606	Yes
589	>AT5G62120	1.54577	Yes
590	>AT3G07195	1.5451	Yes
591	>AT5G66120	1.54321	Yes
592	>AT4G28220	1.54154	Yes
593	>AT4G18360	1.53979	Yes
594	>AT4G30000	1.5385	Yes
595	>AT4G32540	1.53648	Yes
596	>AT3G52280	1.53609	Yes
597	>AT5G08310	1.53595	Yes
598	>AT2G26390	1.5348	Yes
599	>AT1G14220	1.53311	Yes
600	>AT2G26800	1.53124	Yes
601	>AT4G33140	1.52839	Yes
602	>AT3G61250	1.52672	Yes
603	>AT5G44780	1.52447	Yes
604	>AT5G16840	1.52137	Yes
605	>AT1G55320	1.52084	Yes
606	>AT2G13360	1.51983	Yes
607	>AT3G45577	1.51836	Yes
608	>AT1G10630	1.51529	Yes
609	>AT5G58010	1.51376	Yes
610	>AT5G18000	1.51344	Yes
611	>AT1G48320	1.51186	Yes
612	>AT1G03350	1.50894	Yes
613	>AT3G05370	1.50856	Yes
614	>AT5G14920	1.50355	Yes
615	>AT1G14950	1.49998	Probably Yes
616	>AT4G35560	1.49841	Probably Yes
617	>AT1G47540	1.49666	Probably Yes
618	>AT4G11910	1.49645	Probably Yes
619	>AT2G41950	1.49438	Probably Yes
620	>AT4G20430	1.4933	Probably Yes
621	>AT1G65840	1.49083	Probably Yes
622	>AT1G23390	1.48965	Probably Yes
623	>ATCG00170	1.48737	Probably Yes
624	>AT5G21970	1.48735	Probably Yes
625	>AT2G30650	1.48553	Probably Yes
626	>AT2G36470	1.4844	Probably Yes
627	>AT2G05990	1.48295	Probably Yes
628	>AT4G03415	1.48079	Probably Yes
629	>AT1G35260	1.4787	Probably Yes
630	>AT4G01190	1.47792	Probably Yes
631	>AT3G10720	1.47754	Probably Yes
632	>AT3G42970	1.4732	Probably Yes
633	>AT4G19370	1.47218	Probably Yes
634	>AT5G16840	1.46503	Probably Yes
635	>AT5G61412	1.46435	Probably Yes
636	>AT5G42670	1.46431	Probably Yes
637	>AT3G11750	1.46168	Probably Yes
638	>AT1G21830	1.4598	Probably Yes
639	>AT5G09780	1.45972	Probably Yes
640	>AT5G11610	1.45873	Probably Yes
641	>AT1G28710	1.45793	Probably Yes
642	>AT3G06350	1.45178	Probably Yes
643	>AT4G39140	1.45124	Probably Yes
644	>AT1G70580	1.44787	Probably Yes
645	>AT2G26800	1.44446	Probably Yes
646	>AT5G46871	1.44141	Probably Yes
647	>AT5G25570	1.43711	Probably Yes
648	>AT2G22425	1.43349	Probably Yes
649	>AT4G34690	1.43288	Probably Yes
650	>AT1G79990	1.43219	Probably Yes
651	>AT5G15720	1.43196	Probably Yes
652	>AT1G06460	1.43042	Probably Yes
653	>AT3G54730	1.4298	Probably Yes
654	>AT2G36760	1.429	Probably Yes
655	>AT2G26740	1.42884	Probably Yes
656	>AT1G55320	1.42504	Probably Yes
657	>AT3G25230	1.4222	Probably Yes
658	>AT2G30660	1.42075	Probably Yes
659	>AT1G18590	1.41993	Probably Yes
660	>AT4G17920	1.41936	Probably Yes
661	>AT4G21490	1.4167	Probably Yes
662	>AT5G11210	1.41609	Probably Yes
663	>AT2G03565	1.41161	Probably Yes
664	>AT5G11910	1.4095	Probably Yes
665	>AT1G13440	1.40904	Probably Yes
666	>AT4G31580	1.40594	Probably Yes
667	>AT3G07170	1.40109	Probably Yes
668	>AT1G70580	1.40046	Probably Yes
669	>AT1G79990	1.39964	Probably Yes
670	>AT5G27150	1.39898	Probably Yes
671	>AT2G45135	1.39744	Probably Yes
672	>AT1G47540	1.39484	Probably Yes
673	>AT1G58420	1.39282	Probably Yes
674	>AT1G76870	1.38928	Probably Yes
675	>AT2G37650	1.38847	Probably Yes
676	>AT4G14430	1.38788	Probably Yes
677	>AT3G21720	1.38578	Probably Yes
678	>AT5G47430	1.38023	Probably Yes
679	>AT3G04420	1.377	Probably Yes
680	>AT1G28700	1.37683	Probably Yes
681	>AT1G70580	1.37126	Probably Yes
682	>AT1G30814	1.36887	Probably Yes
683	>AT3G50123	1.36793	Probably Yes
684	>AT1G09470	1.36744	Probably Yes
685	>AT5G67240	1.36509	Probably Yes
686	>AT3G03480	1.3617	Probably Yes
687	>AT3G60110	1.36014	Probably Yes
688	>AT1G43770	1.35973	Probably Yes
689	>AT2G21730	1.358	Probably Yes
690	>AT5G04620	1.354	Probably Yes
691	>AT5G17410	1.35012	Probably Yes
692	>AT1G12240	1.34977	Probably Yes
693	>AT1G70950	1.34755	Probably Yes
694	>AT5G47430	1.34437	Probably Yes
695	>AT2G07774	1.34222	Probably Yes
696	>AT5G50520	1.33958	Probably Yes
697	>AT5G52230	1.33896	Probably Yes
698	>AT2G11851	1.33336	Probably Yes
699	>AT1G28710	1.33276	Probably Yes
700	>AT1G28710	1.33207	Probably Yes
701	>AT2G32090	1.33113	Probably Yes
702	>AT5G55300	1.32969	Probably Yes
703	>AT1G43790	1.32834	Probably Yes
704	>AT2G21090	1.32748	Probably Yes
705	>AT1G52230	1.32562	Probably Yes
706	>AT3G26742	1.32339	Probably Yes
707	>AT1G04250	1.32307	Probably Yes
708	>AT1G29750	1.32233	Probably Yes
709	>AT1G16160	1.31815	Probably Yes
710	>AT4G39400	1.31738	Probably Yes
711	>AT3G49270	1.31624	Probably Yes
712	>AT3G06520	1.31547	Probably Yes
713	>AT3G14420	1.3142	Probably Yes
714	>AT5G47430	1.31412	Probably Yes
715	>AT1G65210	1.31357	Probably Yes
716	>ATCG00820	1.3125	Probably Yes
717	>AT4G38030	1.3112	Probably Yes
718	>AT1G59700	1.31068	Probably Yes
719	>AT5G66250	1.30985	Probably Yes
720	>AT2G47120	1.30946	Probably Yes
721	>AT4G36980	1.3093	Probably Yes
722	>AT3G11700	1.30921	Probably Yes
723	>AT1G14160	1.30752	Probably Yes
724	>AT3G63470	1.30553	Probably Yes
725	>AT4G16760	1.30444	Probably Yes
726	>AT2G03010	1.30389	Probably Yes
727	>AT2G33520	1.30384	Probably Yes
728	>AT1G67680	1.30242	Probably Yes
729	>AT5G65340	1.30058	Probably Yes
730	>AT2G45960	1.29881	Probably Yes
731	>AT2G19710	1.29789	Probably Yes
732	>AT4G14910	1.29702	Probably Yes
733	>AT5G67240	1.29559	Probably Yes
734	>AT3G14420	1.29512	Probably Yes
735	>AT4G02230	1.29189	Probably Yes
736	>AT3G60310	1.29043	Probably Yes
737	>AT2G43780	1.29007	Probably Yes
738	>AT3G09760	1.28981	Probably Yes
739	>AT1G51430	1.2895	Probably Yes
740	>AT4G27810	1.28907	Probably Yes
741	>AT5G13740	1.28786	Probably Yes
742	>AT3G15030	1.28645	Probably Yes
743	>AT5G37810	1.28603	Probably Yes
744	>AT3G61430	1.28522	Probably Yes
745	>AT1G53230	1.28511	Probably Yes
746	>AT3G54500	1.28506	Probably Yes
747	>AT1G54780	1.28486	Probably Yes
748	>AT1G14340	1.28346	Probably Yes
749	>AT4G11450	1.28313	Probably Yes
750	>AT3G51890	1.28059	Probably Yes
751	>AT4G24780	1.28014	Probably Yes
752	>AT4G10920	1.28012	Probably Yes
753	>AT2G33160	1.27968	Probably Yes
754	>AT4G29640	1.27963	Probably Yes
755	>AT4G28780	1.2789	Probably Yes
756	>AT1G02230	1.27885	Probably Yes
757	>AT3G57470	1.27762	Probably Yes
758	>AT1G01620	1.27754	Probably Yes
759	>AT3G54500	1.27568	Probably Yes
760	>AT5G40610	1.27366	Probably Yes
761	>AT1G79790	1.27093	Probably Yes
762	>AT4G34190	1.27082	Probably Yes
763	>AT2G43780	1.27016	Probably Yes
764	>AT3G53630	1.27009	Probably Yes
765	>AT4G37910	1.26993	Probably Yes
766	>AT5G02240	1.26946	Probably Yes
767	>AT5G25570	1.26893	Probably Yes
768	>AT2G45720	1.2677	Probably Yes
769	>AT4G31230	1.26725	Probably Yes
770	>AT3G21820	1.26711	Probably Yes
771	>AT1G53870	1.26563	Probably Yes
772	>AT1G38065	1.26551	Probably Yes
773	>AT4G27990	1.26543	Probably Yes
774	>AT3G08800	1.26324	Probably Yes
775	>AT5G66010	1.2627	Probably Yes
776	>AT1G66530	1.26234	Probably Yes
777	>AT3G08560	1.26158	Probably Yes
778	>AT1G77540	1.26069	Probably Yes
779	>AT4G36105	1.26012	Probably Yes
780	>AT3G18670	1.25987	Probably Yes
781	>AT4G29080	1.25976	Probably Yes
782	>AT3G19274	1.25957	Probably Yes
783	>AT5G53160	1.25845	Probably Yes
784	>AT4G10820	1.25828	Probably Yes
785	>AT2G45170	1.2566	Probably Yes
786	>AT1G01620	1.25617	Probably Yes
787	>AT5G09290	1.25605	Probably Yes
788	>AT2G40150	1.25536	Probably Yes
789	>AT5G02460	1.25484	Probably Yes
790	>AT2G24180	1.25376	Probably Yes
791	>AT3G57060	1.25287	Probably Yes
792	>AT2G16050	1.25239	Probably Yes
793	>AT4G37710	1.25224	Probably Yes
794	>AT4G01460	1.25177	Probably Yes
795	>AT3G25530	1.24964	Probably Yes
796	>AT2G14095	1.24547	Probably Yes
797	>AT1G63140	1.2446	Probably Yes
798	>AT3G61550	1.24372	Probably Yes
799	>AT2G13360	1.24365	Probably Yes
800	>AT2G26540	1.24307	Probably Yes
801	>AT1G19790	1.24139	Probably Yes
802	>AT3G57760	1.24098	Probably Yes
803	>AT1G07070	1.24093	Probably Yes
804	>AT4G24204	1.24038	Probably Yes
805	>AT5G13640	1.24029	Probably Yes
806	>AT1G67170	1.23954	Probably Yes
807	>AT1G43020	1.23927	Probably Yes
808	>AT1G34245	1.23813	Probably Yes
809	>AT3G54890	1.2374	Probably Yes
810	>AT1G76340	1.23722	Probably Yes
811	>AT2G34440	1.23684	Probably Yes
812	>AT2G35660	1.23644	Probably Yes
813	>AT2G32090	1.23634	Probably Yes
814	>AT5G25160	1.23478	Probably Yes
815	>AT3G44830	1.23415	Probably Yes
816	>AT4G33740	1.23389	Probably Yes
817	>AT1G11500	1.23301	Probably Yes
818	>AT3G26670	1.23261	Probably Yes
819	>AT4G00232	1.23254	Probably Yes
820	>AT1G02220	1.23139	Probably Yes
821	>AT2G23210	1.23099	Probably Yes
822	>AT1G73970	1.23095	Probably Yes
823	>AT2G24320	1.2308	Probably Yes
824	>AT3G15030	1.2306	Probably Yes
825	>AT3G52280	1.23033	Probably Yes
826	>AT4G27330	1.22977	Probably Yes
827	>AT5G18740	1.22901	Probably Yes
828	>AT4G39960	1.22865	Probably Yes
829	>AT2G28610	1.22796	Probably Yes
830	>AT3G15030	1.22771	Probably Yes
831	>AT4G30840	1.22755	Probably Yes
832	>AT3G61830	1.2261	Probably Yes
833	>AT2G45660	1.22586	Probably Yes
834	>AT2G45135	1.2255	Probably Yes
835	>AT4G23850	1.22468	Probably Yes
836	>AT1G74810	1.22411	Probably Yes
837	>AT2G43640	1.22383	Probably Yes
838	>AT3G54200	1.22226	Probably Yes
839	>ATMG00470	1.22221	Probably Yes
840	>AT3G49230	1.2221	Probably Yes
841	>AT1G08010	1.22127	Probably Yes
842	>AT3G16730	1.2208	Probably Yes
843	>AT5G47650	1.22014	Probably Yes
844	>AT3G12915	1.21956	Probably Yes
845	>AT3G55040	1.21953	Probably Yes
846	>AT2G38380	1.21801	Probably Yes
847	>AT1G08630	1.21573	Probably Yes
848	>AT5G55300	1.21559	Probably Yes
849	>AT4G20330	1.2138	Probably Yes
850	>AT5G61580	1.21283	Probably Yes
851	>AT3G11590	1.21203	Probably Yes
852	>AT3G09400	1.21148	Probably Yes
853	>AT5G11470	1.21125	Probably Yes
854	>AT3G07930	1.2112	Probably Yes
855	>AT4G29890	1.21119	Probably Yes
856	>AT5G62230	1.21106	Probably Yes
857	>AT3G50340	1.21076	Probably Yes
858	>AT3G12915	1.20945	Probably Yes
859	>AT2G21750	1.20915	Probably Yes
860	>AT1G74010	1.20856	Probably Yes
861	>AT1G19790	1.20761	Probably Yes
862	>AT1G74000	1.20678	Probably Yes
863	>AT5G27170	1.20624	Probably Yes
864	>AT5G64920	1.20593	Probably Yes
865	>AT4G22390	1.20588	Probably Yes
866	>AT5G62150	1.20558	Probably Yes
867	>AT4G17540	1.20466	Probably Yes
868	>AT5G66010	1.20441	Probably Yes
869	>AT1G76610	1.20398	Probably Yes
870	>AT1G66500	1.20379	Probably Yes
871	>AT1G08010	1.20359	Probably Yes
872	>AT5G24650	1.20357	Probably Yes
873	>AT1G33830	1.20281	Probably Yes
874	>AT3G07680	1.20272	Probably Yes
875	>AT3G26670	1.20253	Probably Yes
876	>AT4G24780	1.20247	Probably Yes
877	>AT4G22920	1.2012	Probably Yes
878	>AT3G14610	1.20092	Probably Yes
879	>AT4G27510	1.19991	Probably Yes
880	>AT5G27470	1.19922	Probably Yes
881	>AT5G66250	1.19786	Probably Yes
882	>AT4G36370	1.19773	Probably Yes
883	>AT3G01500	1.19716	Probably Yes
884	>AT2G38180	1.19654	Probably Yes
885	>AT2G35760	1.19614	Probably Yes
886	>AT3G52940	1.19558	Probably Yes
887	>AT1G21390	1.19449	Probably Yes
888	>AT1G08630	1.19447	Probably Yes
889	>AT3G14640	1.19398	Probably Yes
890	>AT2G30420	1.1938	Probably Yes
891	>AT5G25570	1.19194	Probably Yes
892	>AT1G37150	1.19109	Probably Yes
893	>AT4G36470	1.19109	Probably Yes
894	>AT3G53120	1.19079	Probably Yes
895	>AT4G33740	1.18951	Probably Yes
896	>AT5G57300	1.18875	Probably Yes
897	>AT3G51440	1.18862	Probably Yes
898	>AT2G29990	1.18861	Probably Yes
899	>AT4G05020	1.18736	Probably Yes
900	>AT1G69850	1.18725	Probably Yes
901	>AT4G00770	1.1866	Probably Yes
902	>AT2G44900	1.18645	Probably Yes
903	>AT4G15450	1.18446	Probably Yes
904	>AT1G53850	1.1837	Probably Yes
905	>AT5G56730	1.18177	Probably Yes
906	>AT3G59270	1.1809	Probably Yes
907	>AT5G53620	1.18017	Probably Yes
908	>AT5G66250	1.17976	Probably Yes
909	>AT3G44740	1.1795	Probably Yes
910	>AT1G57750	1.1777	Probably Yes
911	>AT5G48640	1.17648	Probably Yes
912	>AT3G04420	1.17641	Probably Yes
913	>AT5G07350	1.1762	Probably Yes
914	>AT4G36980	1.17604	Probably Yes
915	>AT5G50680	1.17559	Probably Yes
916	>AT4G01400	1.17533	Probably Yes
917	>AT1G44446	1.17496	Probably Yes
918	>AT2G13820	1.17467	Probably Yes
919	>AT3G10525	1.17433	Probably Yes
920	>AT3G25100	1.17384	Probably Yes
921	>AT5G38600	1.17352	Probably Yes
922	>AT1G69980	1.17328	Probably Yes
923	>AT3G08020	1.17309	Probably Yes
924	>AT3G23650	1.17279	Probably Yes
925	>AT5G12100	1.17273	Probably Yes
926	>AT1G72416	1.17234	Probably Yes
927	>AT3G16140	1.1722	Probably Yes
928	>AT3G12120	1.17114	Probably Yes
929	>AT2G30615	1.17072	Probably Yes
930	>AT1G17060	1.1702	Probably Yes
931	>AT2G19390	1.16967	Probably Yes
932	>AT2G34010	1.16939	Probably Yes
933	>AT4G14570	1.1683	Probably Yes
934	>AT5G46400	1.16611	Probably Yes
935	>AT1G69550	1.16544	Probably Yes
936	>AT2G20800	1.16464	Probably Yes
937	>AT4G14170	1.16438	Probably Yes
938	>AT1G74890	1.16326	Probably Yes
939	>AT2G21890	1.16317	Probably Yes
940	>AT1G53700	1.16288	Probably Yes
941	>AT1G78660	1.16252	Probably Yes
942	>AT3G55990	1.16168	Probably Yes
943	>AT1G80580	1.16119	Probably Yes
944	>AT5G04620	1.16092	Probably Yes
945	>AT3G57470	1.16081	Probably Yes
946	>AT2G45720	1.15964	Probably Yes
947	>AT5G18100	1.15944	Probably Yes
948	>AT5G47635	1.15927	Probably Yes
949	>AT5G53620	1.15888	Probably Yes
950	>AT1G41880	1.15826	Probably Yes
951	>AT2G43640	1.15812	Probably Yes
952	>AT5G03700	1.1579	Probably Yes
953	>AT4G18970	1.15777	Probably Yes
954	>AT1G72416	1.15768	Probably Yes
955	>AT3G51450	1.15736	Probably Yes
956	>AT5G60300	1.1569	Probably Yes
957	>AT3G57760	1.1567	Probably Yes
958	>AT2G33350	1.15646	Probably Yes
959	>AT1G79790	1.1561	Probably Yes
960	>AT3G58740	1.15593	Probably Yes
961	>AT1G61920	1.15582	Probably Yes
962	>AT5G23210	1.15508	Probably Yes
963	>AT2G33350	1.15425	Probably Yes
964	>AT4G31800	1.15351	Probably Yes
965	>AT5G56040	1.15248	Probably Yes
966	>AT3G54500	1.15241	Probably Yes
967	>AT1G09470	1.15139	Probably Yes
968	>AT3G61140	1.15116	Probably Yes
969	>AT3G02140	1.14981	Probably Yes
970	>AT3G22425	1.14821	Probably Yes
971	>AT1G79910	1.14793	Probably Yes
972	>AT5G46670	1.14766	Probably Yes
973	>AT1G17745	1.14763	Probably Yes
974	>AT3G55900	1.1474	Probably Yes
975	>AT4G31800	1.14711	Probably Yes
976	>AT3G14690	1.147	Probably Yes
977	>AT5G18540	1.14628	Probably Yes
978	>AT2G36030	1.14622	Probably Yes
979	>AT1G54250	1.14555	Probably Yes
980	>AT2G24390	1.14553	Probably Yes
981	>AT3G49270	1.14482	Probably Yes
982	>AT4G08770	1.14464	Probably Yes
983	>AT1G25450	1.14193	Probably Yes
984	>AT1G78590	1.1416	Probably Yes
985	>AT1G21770	1.14076	Probably Yes
986	>AT2G38390	1.14055	Probably Yes
987	>AT5G45860	1.13996	Probably Yes
988	>AT3G49120	1.13961	Probably Yes
989	>AT1G80730	1.13941	Probably Yes
990	>AT5G66250	1.13888	Probably Yes
991	>AT5G16230	1.13875	Probably Yes
992	>AT4G24204	1.13826	Probably Yes
993	>AT4G01540	1.13778	Probably Yes
994	>AT3G59600	1.13725	Probably Yes
995	>AT3G11100	1.13654	Probably Yes
996	>AT5G54720	1.13641	Probably Yes
997	>AT2G36640	1.13626	Probably Yes
998	>AT5G61580	1.13572	Probably Yes
999	>AT1G09995	1.1353	Probably Yes
1000	>AT3G01500	1.13453	Probably Yes
1001	>AT1G66520	1.13306	Probably Yes
1002	>AT4G16760	1.13215	Probably Yes
1003	>AT5G38510	1.13211	Probably Yes
1004	>AT1G05180	1.13194	Probably Yes
1005	>AT4G32880	1.1315	Probably Yes
1006	>AT4G18870	1.13109	Probably Yes
1007	>AT2G44350	1.13051	Probably Yes
1008	>AT2G41460	1.13029	Probably Yes
1009	>AT3G29240	1.12792	Probably Yes
1010	>AT4G01540	1.12723	Probably Yes
1011	>AT2G25000	1.12692	Probably Yes
1012	>AT1G53850	1.12663	Probably Yes
1013	>AT1G25682	1.12409	Probably Yes
1014	>AT1G15415	1.12286	Probably Yes
1015	>AT5G53850	1.12285	Probably Yes
1016	>AT3G47630	1.12167	Probably Yes
1017	>AT3G02780	1.12151	Probably Yes
1018	>AT1G74270	1.12077	Probably Yes
1019	>AT3G60328	1.11986	Probably Yes
1020	>AT3G14660	1.11943	Probably Yes
1021	>AT3G51420	1.11795	Probably Yes
1022	>AT3G14420	1.11759	Probably Yes
1023	>AT5G55610	1.11726	Probably Yes
1024	>AT2G04790	1.11579	Probably Yes
1025	>AT5G02400	1.11545	Probably Yes
1026	>AT3G10720	1.11487	Probably Yes
1027	>AT3G56950	1.11389	Probably Yes
1028	>AT5G27395	1.11384	Probably Yes
1029	>AT1G56070	1.11331	Probably Yes
1030	>AT3G02710	1.11269	Probably Yes
1031	>AT2G46060	1.11233	Probably Yes
1032	>AT1G68330	1.11223	Probably Yes
1033	>AT5G58350	1.11198	Probably Yes
1034	>AT5G53190	1.11096	Probably Yes
1035	>AT1G11600	1.11081	Probably Yes
1036	>AT5G26890	1.1097	Probably Yes
1037	>AT1G24130	1.10919	Probably Yes
1038	>AT5G40930	1.10904	Probably Yes
1039	>AT2G28540	1.10883	Probably Yes
1040	>AT5G52810	1.10687	Probably Yes
1041	>AT2G45170	1.10584	Probably Yes
1042	>AT1G04000	1.10517	Probably Yes
1043	>AT5G47940	1.10389	Probably Yes
1044	>AT5G04470	1.1028	Probably Yes
1045	>AT1G17745	1.10267	Probably Yes
1046	>AT5G37830	1.10191	Probably Yes
1047	>AT1G27460	1.10167	Probably Yes
1048	>AT1G04500	1.10116	Probably Yes
1049	>AT3G04930	1.10094	Probably Yes
1050	>AT2G19050	1.10079	Probably Yes
1051	>AT3G17380	1.10022	Probably Yes
1052	>AT1G30135	1.1001	Probably Yes
1053	>AT5G07900	1.0999	Probably Yes
1054	>AT1G67650	1.099	Probably Yes
1055	>AT5G04870	1.09862	Probably Yes
1056	>AT1G43020	1.09835	Probably Yes
1057	>AT4G34240	1.09772	Probably Yes
1058	>AT1G08630	1.09765	Probably Yes
1059	>AT5G27395	1.09756	Probably Yes
1060	>AT3G13120	1.09732	Probably Yes
1061	>AT2G24390	1.09658	Probably Yes
1062	>AT4G31640	1.09569	Probably Yes
1063	>AT5G65480	1.09536	Probably Yes
1064	>AT5G19810	1.09489	Probably Yes
1065	>AT2G04860	1.0937	Probably Yes
1066	>AT3G46640	1.09356	Probably Yes
1067	>AT5G66990	1.09308	Probably Yes
1068	>AT4G32370	1.09307	Probably Yes
1069	>AT1G28040	1.09273	Probably Yes
1070	>AT1G70140	1.0921	Probably Yes
1071	>AT5G38920	1.09197	Probably Yes
1072	>AT3G05741	1.09151	Probably Yes
1073	>AT5G01860	1.09016	Probably Yes
1074	>AT3G14650	1.09008	Probably Yes
1075	>AT3G59090	1.0893	Probably Yes
1076	>AT3G53040	1.08861	Probably Yes
1077	>AT2G44350	1.0885	Probably Yes
1078	>AT1G05900	1.08809	Probably Yes
1079	>AT5G03905	1.08787	Probably Yes
1080	>AT3G33393	1.08715	Probably Yes
1081	>AT5G05680	1.08671	Probably Yes
1082	>AT4G09010	1.08561	Probably Yes
1083	>AT3G12120	1.08516	Probably Yes
1084	>AT1G04260	1.08512	Probably Yes
1085	>AT2G45290	1.08392	Probably Yes
1086	>AT4G23840	1.08307	Probably Yes
1087	>AT4G38060	1.08307	Probably Yes
1088	>AT5G66080	1.08285	Probably Yes
1089	>AT2G24390	1.08177	Probably Yes
1090	>AT3G25530	1.08163	Probably Yes
1091	>AT1G32410	1.08131	Probably Yes
1092	>AT3G07520	1.08127	Probably Yes
1093	>AT1G13420	1.08071	Probably Yes
1094	>AT3G20480	1.08031	Probably Yes
1095	>AT2G22460	1.07947	Probably Yes
1096	>AT1G32410	1.07901	Probably Yes
1097	>AT1G02813	1.07876	Probably Yes
1098	>AT1G28310	1.07848	Probably Yes
1099	>AT5G35110	1.07835	Probably Yes
1100	>AT2G28260	1.07772	Probably Yes
1101	>AT5G34870	1.07759	Probably Yes
1102	>AT1G12520	1.07714	Probably Yes
1103	>AT4G14130	1.07676	Probably Yes
1104	>AT5G65240	1.07558	Probably Yes
1105	>AT5G42430	1.07547	Probably Yes
1106	>AT2G24590	1.07431	Probably Yes
1107	>AT1G18310	1.07291	Probably Yes
1108	>AT5G18540	1.07245	Probably Yes
1109	>AT4G01400	1.07232	Probably Yes
1110	>AT1G79910	1.07196	Probably Yes
1111	>AT4G10920	1.07125	Probably Yes
1112	>AT5G27400	1.06962	Probably Yes
1113	>AT1G53890	1.0692	Probably Yes
1114	>AT1G57830	1.06823	Probably Yes
1115	>AT3G04120	1.06813	Probably Yes
1116	>AT1G66140	1.06624	Probably Yes
1117	>AT4G03370	1.06572	Probably Yes
1118	>AT1G63840	1.06518	Probably Yes
1119	>AT3G14415	1.06516	Probably Yes
1120	>AT5G27460	1.06422	Probably Yes
1121	>AT5G04047	1.06419	Probably Yes
1122	>AT2G41790	1.06264	Probably Yes
1123	>AT4G23740	1.06235	Probably Yes
1124	>AT3G54500	1.06234	Probably Yes
1125	>AT5G11850	1.06232	Probably Yes
1126	>AT3G50682	1.06228	Probably Yes
1127	>AT5G10970	1.06214	Probably Yes
1128	>AT1G23870	1.06003	Probably Yes
1129	>AT1G23700	1.05983	Probably Yes
1130	>AT5G02290	1.0598	Probably Yes
1131	>AT5G53620	1.0597	Probably Yes
1132	>AT5G06410	1.05946	Probably Yes
1133	>AT1G63560	1.05914	Probably Yes
1134	>AT3G32980	1.05895	Probably Yes
1135	>AT5G50680	1.05883	Probably Yes
1136	>AT4G19170	1.05826	Probably Yes
1137	>AT2G03300	1.05748	Probably Yes
1138	>AT5G50580	1.05727	Probably Yes
1139	>AT3G62270	1.05694	Probably Yes
1140	>AT4G22580	1.05672	Probably Yes
1141	>AT4G20940	1.05662	Probably Yes
1142	>AT1G78580	1.05617	Probably Yes
1143	>AT4G34430	1.05598	Probably Yes
1144	>AT5G13260	1.05573	Probably Yes
1145	>AT5G56100	1.05521	Probably Yes
1146	>AT2G14460	1.05463	Probably Yes
1147	>AT3G23860	1.05445	Probably Yes
1148	>AT3G14415	1.05421	Probably Yes
1149	>AT4G32150	1.0539	Probably Yes
1150	>AT3G62630	1.05321	Probably Yes
1151	>AT5G53895	1.0532	Probably Yes
1152	>AT3G57460	1.05275	Probably Yes
1153	>AT4G04830	1.05214	Probably Yes
1154	>AT3G21610	1.05209	Probably Yes
1155	>AT3G49580	1.05209	Probably Yes
1156	>AT4G05020	1.05174	Probably Yes
1157	>AT2G45600	1.05108	Probably Yes
1158	>AT3G06360	1.04984	Probably Yes
1159	>AT2G33060	1.04968	Probably Yes
1160	>AT5G16060	1.04925	Probably Yes
1161	>AT4G20310	1.04925	Probably Yes
1162	>AT2G29720	1.04882	Probably Yes
1163	>AT1G75850	1.04841	Probably Yes
1164	>AT5G19730	1.04813	Probably Yes
1165	>AT1G61680	1.04697	Probably Yes
1166	>AT1G08630	1.04682	Probably Yes
1167	>AT3G28958	1.04675	Probably Yes
1168	>AT4G29658	1.04668	Probably Yes
1169	>AT1G29410	1.04655	Probably Yes
1170	>AT5G57300	1.04526	Probably Yes
1171	>AT4G16820	1.0451	Probably Yes
1172	>AT5G47830	1.04466	Probably Yes
1173	>AT4G32660	1.04373	Probably Yes
1174	>AT3G61850	1.04312	Probably Yes
1175	>AT3G14415	1.04192	Probably Yes
1176	>AT2G40730	1.04111	Probably Yes
1177	>AT2G28650	1.04109	Probably Yes
1178	>AT2G30750	1.04064	Probably Yes
1179	>AT1G09630	1.04043	Probably Yes
1180	>AT1G32410	1.04019	Probably Yes
1181	>AT3G56210	1.03991	Probably Yes
1182	>AT2G39855	1.039	Probably Yes
1183	>AT1G79260	1.03854	Probably Yes
1184	>AT4G36195	1.03841	Probably Yes
1185	>AT5G66350	1.03749	Probably Yes
1186	>AT4G17780	1.03733	Probably Yes
1187	>AT4G13050	1.0372	Probably Yes
1188	>AT3G14420	1.03717	Probably Yes
1189	>AT4G36195	1.0367	Probably Yes
1190	>AT3G52115	1.03658	Probably Yes
1191	>AT5G16440	1.0364	Probably Yes
1192	>AT2G38480	1.03634	Probably Yes
1193	>AT5G55440	1.03517	Probably Yes
1194	>AT4G24204	1.03448	Probably Yes
1195	>AT4G14350	1.03368	Probably Yes
1196	>AT5G27540	1.03367	Probably Yes
1197	>AT1G78660	1.03289	Probably Yes
1198	>AT5G50350	1.03174	Probably Yes
1199	>AT5G16840	1.03135	Probably Yes
1200	>AT3G49840	1.03119	Probably Yes
1201	>AT2G23093	1.03096	Probably Yes
1202	>AT5G60480	1.03068	Probably Yes
1203	>AT3G49070	1.03043	Probably Yes
1204	>AT2G17990	1.03027	Probably Yes
1205	>AT3G56210	1.02996	Probably Yes
1206	>AT1G22730	1.0295	Probably Yes
1207	>AT5G65400	1.02883	Probably Yes
1208	>AT3G20810	1.02826	Probably Yes
1209	>AT1G24150	1.02761	Probably Yes
1210	>AT4G36880	1.02748	Probably Yes
1211	>AT5G42030	1.02746	Probably Yes
1212	>AT4G20140	1.02682	Probably Yes
1213	>AT3G55750	1.02652	Probably Yes
1214	>AT3G28600	1.02649	Probably Yes
1215	>AT5G56340	1.02621	Probably Yes
1216	>AT5G36980	1.02611	Probably Yes
1217	>AT1G04990	1.02606	Probably Yes
1218	>AT5G39390	1.02515	Probably Yes
1219	>AT5G45160	1.02399	Probably Yes
1220	>AT1G27850	1.02386	Probably Yes
1221	>AT1G72450	1.02376	Probably Yes
1222	>AT1G47240	1.02373	Probably Yes
1223	>AT3G19480	1.02327	Probably Yes
1224	>AT5G05120	1.02132	Probably Yes
1225	>AT1G02816	1.02061	Probably Yes
1226	>AT3G47890	1.02055	Probably Yes
1227	>AT4G00210	1.02053	Probably Yes
1228	>AT3G32920	1.02045	Probably Yes
1229	>AT5G64080	1.02011	Probably Yes
1230	>AT4G12720	1.01971	Probably Yes
1231	>AT5G22990	1.01908	Probably Yes
1232	>AT2G25800	1.01827	Probably Yes
1233	>AT1G67350	1.01727	Probably Yes
1234	>AT5G17710	1.01713	Probably Yes
1235	>AT1G56415	1.01527	Probably Yes
1236	>AT4G16990	1.01517	Probably Yes
1237	>AT4G33740	1.01461	Probably Yes
1238	>AT5G27830	1.01361	Probably Yes
1239	>AT3G01500	1.01356	Probably Yes
1240	>AT2G15230	1.01338	Probably Yes
1241	>AT4G24500	1.01272	Probably Yes
1242	>AT2G01890	1.01231	Probably Yes
1243	>AT4G25820	1.01199	Probably Yes
1244	>AT2G46750	1.01191	Probably Yes
1245	>AT4G22970	1.01188	Probably Yes
1246	>AT5G58870	1.0116	Probably Yes
1247	>AT4G18000	1.01126	Probably Yes
1248	>AT4G21213	1.01113	Probably Yes
1249	>AT1G53025	1.01109	Probably Yes
1250	>AT1G22130	1.0104	Probably Yes
1251	>AT1G15320	1.01032	Probably Yes
1252	>AT3G18880	1.00984	Probably Yes
1253	>AT3G05220	1.00905	Probably Yes
1254	>AT5G60640	1.0088	Probably Yes
1255	>AT4G21830	1.00819	Probably Yes
1256	>AT1G78660	1.00798	Probably Yes
1257	>AT2G24260	1.00761	Probably Yes
1258	>AT5G13380	1.00757	Probably Yes
1259	>AT4G04830	1.00744	Probably Yes
1260	>AT5G02290	1.00686	Probably Yes
1261	>AT1G60990	1.00672	Probably Yes
1262	>AT1G49405	1.00654	Probably Yes
1263	>AT2G07798	1.00611	Probably Yes
1264	>AT1G62181	1.00599	Probably Yes
1265	>AT2G02390	1.00565	Probably Yes
1266	>AT1G32790	1.00533	Probably Yes
1267	>AT5G10080	1.00425	Probably Yes
1268	>AT3G17790	1.00411	Probably Yes
1269	>AT4G26730	1.00336	Probably Yes
1270	>AT1G70580	1.00304	Probably Yes
1271	>AT4G18070	1.00285	Probably Yes
1272	>AT5G27830	1.00274	Probably Yes
1273	>AT2G45680	1.00215	Probably Yes
1274	>AT5G08180	1.00201	Probably Yes
1275	>AT3G44140	1.00182	Probably Yes
1276	>AT3G11630	1.00162	Probably Yes
1277	>AT4G05380	1.00154	Probably Yes
1278	>AT3G55350	1.00102	Probably Yes
1279	>AT3G24790	1.00018	Probably Yes
1280	>AT5G48520	1.00006	Probably Yes
1281	>AT3G61210	1.00003	Probably Yes
1282	>AT2G03030	0.999557	No
1283	>AT1G52300	0.999274	No
1284	>AT1G78530	0.999087	No
1285	>AT4G34430	0.998757	No
1286	>AT2G42790	0.998085	No
1287	>AT5G20550	0.99804	No
1288	>AT2G34920	0.99784	No
1289	>AT5G27290	0.997703	No
1290	>AT2G26640	0.99668	No
1291	>AT5G40850	0.996582	No
1292	>AT1G18070	0.995786	No
1293	>AT2G23150	0.995744	No
1294	>AT1G29700	0.995546	No
1295	>AT1G30020	0.994944	No
1296	>AT5G02710	0.994319	No
1297	>AT5G14900	0.994126	No
1298	>AT5G66670	0.993956	No
1299	>AT5G47460	0.99385	No
1300	>AT1G68530	0.993723	No
1301	>AT2G18196	0.993455	No
1302	>AT3G31950	0.993307	No
1303	>AT5G67180	0.992883	No
1304	>AT1G06630	0.992873	No
1305	>AT5G16370	0.992759	No
1306	>AT4G34390	0.992561	No
1307	>AT4G37560	0.99246	No
1308	>AT1G01980	0.992369	No
1309	>AT2G24220	0.991709	No
1310	>AT3G61530	0.991609	No
1311	>AT1G08560	0.991523	No
1312	>AT1G61860	0.991065	No
1313	>AT3G04900	0.990621	No
1314	>AT3G08910	0.989747	No
1315	>AT2G32930	0.989694	No
1316	>AT3G45110	0.989694	No
1317	>AT1G37150	0.989267	No
1318	>AT3G28920	0.989142	No
1319	>AT1G74600	0.988123	No
1320	>AT3G49051	0.98788	No
1321	>AT5G02660	0.987731	No
1322	>AT4G12670	0.987517	No
1323	>AT3G57785	0.987446	No
1324	>AT3G47060	0.987191	No
1325	>AT5G57655	0.987126	No
1326	>AT3G49110	0.987015	No
1327	>AT3G47680	0.986402	No
1328	>AT2G02380	0.986026	No
1329	>AT4G34430	0.985812	No
1330	>AT4G22970	0.985764	No
1331	>AT4G27870	0.985627	No
1332	>AT3G20810	0.984412	No
1333	>AT2G19130	0.984343	No
1334	>AT5G15210	0.982456	No
1335	>AT1G14140	0.982182	No
1336	>AT1G24430	0.982113	No
1337	>AT1G34110	0.981481	No
1338	>AT5G27830	0.979986	No
1339	>AT1G65650	0.97994	No
1340	>AT4G25700	0.979322	No
1341	>AT3G10500	0.978663	No
1342	>AT4G31580	0.97857	No
1343	>AT5G53160	0.978413	No
1344	>AT5G35670	0.978176	No
1345	>AT2G31141	0.976963	No
1346	>AT4G09740	0.976108	No
1347	>AT3G06960	0.976065	No
1348	>AT5G63320	0.97606	No
1349	>AT1G27720	0.975919	No
1350	>AT3G15290	0.975863	No
1351	>AT5G11260	0.975833	No
1352	>AT3G29240	0.975494	No
1353	>AT3G59090	0.975372	No
1354	>AT1G74950	0.975285	No
1355	>AT5G14020	0.975016	No
1356	>AT4G36195	0.97488	No
1357	>AT5G08180	0.974799	No
1358	>AT2G05830	0.974301	No
1359	>AT2G41451	0.974184	No
1360	>AT2G28090	0.973428	No
1361	>AT3G23730	0.973055	No
1362	>AT1G07250	0.97276	No
1363	>AT3G05975	0.972716	No
1364	>AT1G45243	0.972397	No
1365	>AT1G08320	0.972285	No
1366	>AT3G47630	0.972265	No
1367	>AT4G15802	0.972231	No
1368	>AT4G23920	0.971864	No
1369	>AT1G09740	0.971825	No
1370	>AT4G16490	0.971747	No
1371	>AT4G14385	0.971429	No
1372	>AT4G28330	0.971195	No
1373	>AT3G08680	0.971114	No
1374	>AT5G24210	0.970661	No
1375	>AT5G14440	0.970297	No
1376	>AT4G18910	0.970128	No
1377	>AT4G21830	0.970038	No
1378	>AT2G45250	0.969893	No
1379	>AT5G02040	0.968837	No
1380	>AT3G01980	0.968421	No
1381	>AT3G13120	0.968343	No
1382	>AT2G40880	0.968193	No
1383	>AT5G02930	0.967804	No
1384	>AT3G56210	0.9675	No
1385	>AT5G34830	0.967344	No
1386	>AT4G18070	0.967342	No
1387	>AT1G62870	0.966785	No
1388	>AT5G66670	0.966753	No
1389	>AT3G44770	0.966654	No
1390	>ATMG00870	0.966604	No
1391	>AT3G61850	0.966467	No
1392	>AT1G06290	0.965717	No
1393	>AT4G35985	0.965227	No
1394	>AT3G07660	0.965195	No
1395	>AT5G55100	0.965181	No
1396	>AT3G59770	0.964886	No
1397	>AT5G27860	0.964838	No
1398	>AT1G53590	0.964634	No
1399	>AT2G24200	0.964126	No
1400	>AT1G49590	0.963704	No
1401	>AT5G50665	0.963362	No
1402	>AT1G06920	0.963198	No
1403	>AT1G69890	0.962213	No
1404	>AT4G23560	0.961538	No
1405	>AT1G33250	0.961067	No
1406	>AT1G07360	0.96081	No
1407	>AT4G21840	0.960516	No
1408	>AT1G21150	0.960479	No
1409	>AT2G19780	0.960267	No
1410	>AT4G11890	0.960056	No
1411	>AT1G08790	0.959459	No
1412	>AT5G35526	0.959037	No
1413	>AT2G23310	0.958887	No
1414	>AT4G25570	0.958533	No
1415	>AT1G06010	0.958056	No
1416	>AT1G15250	0.958056	No
1417	>AT4G15750	0.957914	No
1418	>AT3G62860	0.957797	No
1419	>AT1G08160	0.957458	No
1420	>AT5G07020	0.957378	No
1421	>AT4G25360	0.957133	No
1422	>AT1G67350	0.956788	No
1423	>AT1G69530	0.956707	No
1424	>AT1G51140	0.956593	No
1425	>AT1G28695	0.955888	No
1426	>AT1G53050	0.955597	No
1427	>AT3G16080	0.955246	No
1428	>AT1G60990	0.955096	No
1429	>AT5G49690	0.954943	No
1430	>AT3G16851	0.954766	No
1431	>AT1G67250	0.954733	No
1432	>AT1G34780	0.954241	No
1433	>ATMG00520	0.953764	No
1434	>AT4G11690	0.953355	No
1435	>AT5G47830	0.953253	No
1436	>AT4G33930	0.953023	No
1437	>AT5G67470	0.952883	No
1438	>AT4G26020	0.952834	No
1439	>AT1G07530	0.952712	No
1440	>AT1G70505	0.952579	No
1441	>AT5G62230	0.952423	No
1442	>AT3G02960	0.952276	No
1443	>AT3G06440	0.952147	No
1444	>AT1G67430	0.951643	No
1445	>AT2G24200	0.951627	No
1446	>AT5G13360	0.951497	No
1447	>AT3G14420	0.951294	No
1448	>AT4G11890	0.95109	No
1449	>AT3G44450	0.950914	No
1450	>AT5G04520	0.95069	No
1451	>AT1G04860	0.950627	No
1452	>AT1G04610	0.950306	No
1453	>AT1G69400	0.950129	No
1454	>AT1G64830	0.950118	No
1455	>AT1G05450	0.949767	No
1456	>AT2G38150	0.949422	No
1457	>AT5G50565	0.949241	No
1458	>AT5G22240	0.948981	No
1459	>AT3G08040	0.948948	No
1460	>AT1G53350	0.948831	No
1461	>AT5G06290	0.948197	No
1462	>AT3G03350	0.947159	No
1463	>AT3G51080	0.947093	No
1464	>AT5G48390	0.947076	No
1465	>AT2G25565	0.946971	No
1466	>AT2G39230	0.946865	No
1467	>AT5G61590	0.946415	No
1468	>AT3G17690	0.946412	No
1469	>AT1G05850	0.945134	No
1470	>AT5G59730	0.945064	No
1471	>AT2G44800	0.944936	No
1472	>AT3G10910	0.944882	No
1473	>AT5G10910	0.944467	No
1474	>AT3G50080	0.944461	No
1475	>AT1G44318	0.944296	No
1476	>AT1G66920	0.944218	No
1477	>AT1G28310	0.943575	No
1478	>AT3G26380	0.943147	No
1479	>AT2G05830	0.942904	No
1480	>AT2G40620	0.942898	No
1481	>AT5G26120	0.942737	No
1482	>AT5G49660	0.942701	No
1483	>AT4G32000	0.942618	No
1484	>AT1G09440	0.942572	No
1485	>AT5G58580	0.942538	No
1486	>AT3G57100	0.94184	No
1487	>AT4G00310	0.940825	No
1488	>AT5G50580	0.940472	No
1489	>AT3G33494	0.940055	No
1490	>AT2G20619	0.939747	No
1491	>AT1G28135	0.939725	No
1492	>AT5G48030	0.939684	No
1493	>AT5G51760	0.939597	No
1494	>AT5G39760	0.939326	No
1495	>AT5G59130	0.93909	No
1496	>AT5G50830	0.939009	No
1497	>AT4G17380	0.938802	No
1498	>AT5G65880	0.938654	No
1499	>AT3G22480	0.938618	No
1500	>AT3G46130	0.938559	No
1501	>AT3G46130	0.938559	No
1502	>AT2G40750	0.938353	No
1503	>AT5G03995	0.938331	No
1504	>AT5G38830	0.938247	No
1505	>AT5G57210	0.938187	No
1506	>AT3G46090	0.937775	No
1507	>AT4G32660	0.937643	No
1508	>AT3G46130	0.937604	No
1509	>AT2G37440	0.937239	No
1510	>AT1G05180	0.936493	No
1511	>AT5G23140	0.936117	No
1512	>AT2G15240	0.935707	No
1513	>AT1G63910	0.935528	No
1514	>AT1G60260	0.935304	No
1515	>AT2G39910	0.935082	No
1516	>AT1G23090	0.934443	No
1517	>AT1G61680	0.934202	No
1518	>AT3G61430	0.934114	No
1519	>AT2G31230	0.934069	No
1520	>AT5G67440	0.933758	No
1521	>AT2G48100	0.933691	No
1522	>AT3G13990	0.933547	No
1523	>AT1G71770	0.933126	No
1524	>AT4G17215	0.932973	No
1525	>AT4G10310	0.932893	No
1526	>AT5G27830	0.932881	No
1527	>AT2G46494	0.932863	No
1528	>AT1G29100	0.932727	No
1529	>AT3G49210	0.932716	No
1530	>AT1G34780	0.932658	No
1531	>AT4G03030	0.932636	No
1532	>AT1G16460	0.932545	No
1533	>AT3G63060	0.93254	No
1534	>AT2G23310	0.932422	No
1535	>AT1G70780	0.93223	No
1536	>AT1G16880	0.932212	No
1537	>AT5G13820	0.932073	No
1538	>AT4G33090	0.931985	No
1539	>AT2G05830	0.931913	No
1540	>AT1G02065	0.931832	No
1541	>AT2G19893	0.931668	No
1542	>AT1G12350	0.931475	No
1543	>AT5G23060	0.931328	No
1544	>AT4G34830	0.931065	No
1545	>AT5G37960	0.930961	No
1546	>AT2G01890	0.9308	No
1547	>AT4G19070	0.930728	No
1548	>AT1G30690	0.93025	No
1549	>AT2G24220	0.930066	No
1550	>AT5G07870	0.929641	No
1551	>AT4G38280	0.929359	No
1552	>AT1G12211	0.928691	No
1553	>AT1G32930	0.928685	No
1554	>AT2G21720	0.928398	No
1555	>AT4G21550	0.928101	No
1556	>AT1G35660	0.927581	No
1557	>AT5G61500	0.927348	No
1558	>AT3G11510	0.926878	No
1559	>AT3G57060	0.92682	No
1560	>ATMG01220	0.926401	No
1561	>AT2G11773	0.926372	No
1562	>AT3G52310	0.926059	No
1563	>AT3G14680	0.925718	No
1564	>AT1G16460	0.925706	No
1565	>AT2G30860	0.925581	No
1566	>AT5G44060	0.925478	No
1567	>AT1G61010	0.924605	No
1568	>AT1G21500	0.924568	No
1569	>AT3G56980	0.924465	No
1570	>AT5G02040	0.924242	No
1571	>AT3G44310	0.923638	No
1572	>AT5G38520	0.923274	No
1573	>AT4G23430	0.923253	No
1574	>AT1G64430	0.923216	No
1575	>AT3G55573	0.92312	No
1576	>AT2G37590	0.922689	No
1577	>AT4G28310	0.922577	No
1578	>AT4G00720	0.922456	No
1579	>AT1G65480	0.92237	No
1580	>AT1G01610	0.922342	No
1581	>AT5G18280	0.921883	No
1582	>AT5G46740	0.921796	No
1583	>AT2G40004	0.921012	No
1584	>AT5G48590	0.921008	No
1585	>AT4G32000	0.920652	No
1586	>AT5G62960	0.920381	No
1587	>AT1G56340	0.920268	No
1588	>AT1G58100	0.920252	No
1589	>AT5G47290	0.91988	No
1590	>AT5G64590	0.919714	No
1591	>AT2G25110	0.919236	No
1592	>AT5G52547	0.919124	No
1593	>AT2G37950	0.918516	No
1594	>AT3G53270	0.918215	No
1595	>AT4G01730	0.91816	No
1596	>AT2G25770	0.918158	No
1597	>AT5G50665	0.917898	No
1598	>AT4G04370	0.91785	No
1599	>AT2G35820	0.917638	No
1600	>AT1G29750	0.917378	No
1601	>AT1G31420	0.917354	No
1602	>AT4G34430	0.917255	No
1603	>AT5G61740	0.916888	No
1604	>AT4G31250	0.916569	No
1605	>AT1G16460	0.916412	No
1606	>AT5G50375	0.915456	No
1607	>AT4G39370	0.915191	No
1608	>AT4G20800	0.914777	No
1609	>AT5G51800	0.914531	No
1610	>AT2G24230	0.914511	No
1611	>AT1G66880	0.913991	No
1612	>AT1G06970	0.913886	No
1613	>AT1G01800	0.913495	No
1614	>AT5G48160	0.913244	No
1615	>AT1G08340	0.912265	No
1616	>AT1G48950	0.912231	No
1617	>AT1G12855	0.912223	No
1618	>AT5G24040	0.911576	No
1619	>AT5G23210	0.9115	No
1620	>AT2G17730	0.911462	No
1621	>AT4G29900	0.91124	No
1622	>AT3G06400	0.911026	No
1623	>AT1G54217	0.910689	No
1624	>AT4G10060	0.910578	No
1625	>AT1G11730	0.910551	No
1626	>AT1G22090	0.910381	No
1627	>AT1G19630	0.910048	No
1628	>AT3G58610	0.909799	No
1629	>AT5G36730	0.909617	No
1630	>AT4G16380	0.909268	No
1631	>AT4G35080	0.908637	No
1632	>AT5G40730	0.908594	No
1633	>AT1G55500	0.908256	No
1634	>AT2G21230	0.908197	No
1635	>AT2G32980	0.907617	No
1636	>AT2G02490	0.907559	No
1637	>AT3G05320	0.907245	No
1638	>AT1G73210	0.907172	No
1639	>AT2G16505	0.90688	No
1640	>AT5G41540	0.906772	No
1641	>AT2G45580	0.906347	No
1642	>AT4G11890	0.905987	No
1643	>AT2G18650	0.90582	No
1644	>AT3G54180	0.905394	No
1645	>AT4G26160	0.904934	No
1646	>AT4G16950	0.90485	No
1647	>AT2G21230	0.90434	No
1648	>AT3G43580	0.904178	No
1649	>AT1G03160	0.903899	No
1650	>AT4G02425	0.903433	No
1651	>AT2G31210	0.903233	No
1652	>AT4G18150	0.903078	No
1653	>AT1G61780	0.901736	No
1654	>AT4G13530	0.901103	No
1655	>AT2G16710	0.90092	No
1656	>AT1G69040	0.900735	No
1657	>AT1G18180	0.900681	No
1658	>AT5G36970	0.900681	No
1659	>AT2G27402	0.900595	No
1660	>AT5G05060	0.900586	No
1661	>AT5G48160	0.899855	No
1662	>AT5G40020	0.899638	No
1663	>AT3G47990	0.898727	No
1664	>AT4G31860	0.898502	No
1665	>AT5G46874	0.89811	No
1666	>AT4G08780	0.897956	No
1667	>AT3G23290	0.897944	No
1668	>AT5G67560	0.897889	No
1669	>AT1G16460	0.897782	No
1670	>AT5G14440	0.897754	No
1671	>AT5G01530	0.897598	No
1672	>AT2G42310	0.897215	No
1673	>AT3G51270	0.897215	No
1674	>AT1G03010	0.897064	No
1675	>AT1G02750	0.896917	No
1676	>AT4G39860	0.896636	No
1677	>AT3G51050	0.896607	No
1678	>AT4G09670	0.896513	No
1679	>AT2G35620	0.896452	No
1680	>AT4G27880	0.896126	No
1681	>AT2G33230	0.8961	No
1682	>AT1G65240	0.896037	No
1683	>AT4G26070	0.895913	No
1684	>AT4G39370	0.895746	No
1685	>AT1G15260	0.895626	No
1686	>AT5G57570	0.895377	No
1687	>AT5G53660	0.895217	No
1688	>AT2G34520	0.895022	No
1689	>AT2G20480	0.894545	No
1690	>AT1G77850	0.894441	No
1691	>AT5G38210	0.894372	No
1692	>AT1G30190	0.894164	No
1693	>AT3G10770	0.894107	No
1694	>AT1G51900	0.893888	No
1695	>AT3G17880	0.893455	No
1696	>AT2G28070	0.893358	No
1697	>AT1G67750	0.893299	No
1698	>AT2G35770	0.893141	No
1699	>AT4G35590	0.892893	No
1700	>AT4G24500	0.892459	No
1701	>AT5G51250	0.892285	No
1702	>AT5G19980	0.892191	No
1703	>AT1G32360	0.892042	No
1704	>AT1G60090	0.8918	No
1705	>AT1G07000	0.891736	No
1706	>AT5G20181	0.89171	No
1707	>AT1G65910	0.89158	No
1708	>AT1G18090	0.891475	No
1709	>AT2G03110	0.891406	No
1710	>AT4G17420	0.891241	No
1711	>AT5G15860	0.891168	No
1712	>AT3G15355	0.891092	No
1713	>AT1G02340	0.89107	No
1714	>AT2G40085	0.8898	No
1715	>AT5G17450	0.889744	No
1716	>AT3G63290	0.889738	No
1717	>AT4G39675	0.889498	No
1718	>AT3G07780	0.889387	No
1719	>AT1G33110	0.88931	No
1720	>AT5G50830	0.889164	No
1721	>AT2G25900	0.888614	No
1722	>AT4G13310	0.888561	No
1723	>AT1G16830	0.888311	No
1724	>AT2G34120	0.888197	No
1725	>AT2G15590	0.888196	No
1726	>AT1G05810	0.887968	No
1727	>AT4G21850	0.887448	No
1728	>AT5G57670	0.887391	No
1729	>AT3G52490	0.887374	No
1730	>AT5G58640	0.887242	No
1731	>AT1G33811	0.886868	No
1732	>AT5G06620	0.886857	No
1733	>AT4G32060	0.886274	No
1734	>AT2G44745	0.885041	No
1735	>AT1G33760	0.884657	No
1736	>AT4G31750	0.884657	No
1737	>AT4G17430	0.884593	No
1738	>AT3G03350	0.884249	No
1739	>AT1G02100	0.883717	No
1740	>AT3G32160	0.883694	No
1741	>AT1G63820	0.88367	No
1742	>AT1G56080	0.883645	No
1743	>AT1G46264	0.883342	No
1744	>AT5G05880	0.883327	No
1745	>AT1G44835	0.883295	No
1746	>AT2G07787	0.883249	No
1747	>AT5G46240	0.883136	No
1748	>AT5G54850	0.883018	No
1749	>AT1G75870	0.882779	No
1750	>AT2G27740	0.882432	No
1751	>AT4G02370	0.881765	No
1752	>AT4G26640	0.881756	No
1753	>AT4G33100	0.881699	No
1754	>AT5G54600	0.881559	No
1755	>AT5G57740	0.881457	No
1756	>AT5G46800	0.881423	No
1757	>AT4G01020	0.88137	No
1758	>AT2G19240	0.880788	No
1759	>AT1G30845	0.880779	No
1760	>AT5G26190	0.880761	No
1761	>AT4G21110	0.880526	No
1762	>AT5G01580	0.880381	No
1763	>AT4G15870	0.880356	No
1764	>AT4G24500	0.880315	No
1765	>ATMG01250	0.880257	No
1766	>AT1G33700	0.880108	No
1767	>AT4G35090	0.880051	No
1768	>AT4G24090	0.879993	No
1769	>AT5G64330	0.879623	No
1770	>AT1G01400	0.879293	No
1771	>AT3G49500	0.879098	No
1772	>AT5G24000	0.87905	No
1773	>AT4G12450	0.879021	No
1774	>AT3G47810	0.878894	No
1775	>AT4G26288	0.878709	No
1776	>AT5G59130	0.878687	No
1777	>AT2G40760	0.878665	No
1778	>AT4G12710	0.878594	No
1779	>AT5G05310	0.878354	No
1780	>AT5G67020	0.878139	No
1781	>AT2G33980	0.877703	No
1782	>AT5G63260	0.877206	No
1783	>AT3G18900	0.876882	No
1784	>AT1G54470	0.876728	No
1785	>AT2G47020	0.876678	No
1786	>AT5G15600	0.876109	No
1787	>AT4G26310	0.875965	No
1788	>AT4G25360	0.87566	No
1789	>AT3G52070	0.875065	No
1790	>AT3G19240	0.874831	No
1791	>AT1G08630	0.874093	No
1792	>AT5G41810	0.873879	No
1793	>AT2G43370	0.87375	No
1794	>AT3G58710	0.873634	No
1795	>AT2G26610	0.873381	No
1796	>AT5G24040	0.873351	No
1797	>AT1G15320	0.873249	No
1798	>AT2G16835	0.872976	No
1799	>AT3G44320	0.872973	No
1800	>AT4G31350	0.872557	No
1801	>AT5G26340	0.872393	No
1802	>AT1G08930	0.871725	No
1803	>AT2G25850	0.871374	No
1804	>AT3G57180	0.871293	No
1805	>AT1G57540	0.871283	No
1806	>AT4G03290	0.871109	No
1807	>AT1G71770	0.871008	No
1808	>AT2G24200	0.870929	No
1809	>AT2G12875	0.870903	No
1810	>AT1G44835	0.87084	No
1811	>AT1G31420	0.870679	No
1812	>AT1G77640	0.870608	No
1813	>AT4G30920	0.870331	No
1814	>AT3G48580	0.870186	No
1815	>AT5G27860	0.870163	No
1816	>AT3G48620	0.870141	No
1817	>AT1G63206	0.870119	No
1818	>AT3G26770	0.870048	No
1819	>AT2G36370	0.86988	No
1820	>AT4G30845	0.869452	No
1821	>AT1G27045	0.869218	No
1822	>AT5G10250	0.868997	No
1823	>AT2G36950	0.868931	No
1824	>AT4G18050	0.868882	No
1825	>AT3G58640	0.86838	No
1826	>AT5G45670	0.868326	No
1827	>AT3G56210	0.868092	No
1828	>AT1G63500	0.867877	No
1829	>AT1G45545	0.867643	No
1830	>AT5G61605	0.867498	No
1831	>AT1G28280	0.867314	No
1832	>AT5G33330	0.867191	No
1833	>AT3G09520	0.867069	No
1834	>AT5G18560	0.866635	No
1835	>AT5G67250	0.866075	No
1836	>AT5G66050	0.865981	No
1837	>AT2G39435	0.86583	No
1838	>AT4G32850	0.865715	No
1839	>AT1G54217	0.865466	No
1840	>AT1G24290	0.865282	No
1841	>AT1G09026	0.86527	No
1842	>AT2G25070	0.865236	No
1843	>AT1G07700	0.865164	No
1844	>AT3G56310	0.86509	No
1845	>AT3G06330	0.864976	No
1846	>AT2G22970	0.864904	No
1847	>AT2G17770	0.864764	No
1848	>AT2G47790	0.864701	No
1849	>AT5G05080	0.864291	No
1850	>AT3G27290	0.864283	No
1851	>AT2G25360	0.864087	No
1852	>AT3G17880	0.863856	No
1853	>AT3G59970	0.863819	No
1854	>AT3G18970	0.863535	No
1855	>AT1G73820	0.862716	No
1856	>AT1G03140	0.862641	No
1857	>AT1G49420	0.862494	No
1858	>AT1G62450	0.862342	No
1859	>AT4G24140	0.862137	No
1860	>AT2G21740	0.862107	No
1861	>AT4G01050	0.862062	No
1862	>AT1G09350	0.862049	No
1863	>AT5G16510	0.86151	No
1864	>AT1G55500	0.861331	No
1865	>AT1G20967	0.860993	No
1866	>AT2G01540	0.860608	No
1867	>AT1G54330	0.860601	No
1868	>AT1G60450	0.860463	No
1869	>AT2G01880	0.860403	No
1870	>AT2G17440	0.860234	No
1871	>AT4G12250	0.860171	No
1872	>AT4G28170	0.859885	No
1873	>AT2G40570	0.859853	No
1874	>AT5G21920	0.859771	No
1875	>AT5G63460	0.859732	No
1876	>AT4G22990	0.85973	No
1877	>AT5G46540	0.859686	No
1878	>AT4G18450	0.859219	No
1879	>AT2G16016	0.858924	No
1880	>AT2G48100	0.858915	No
1881	>AT2G41070	0.858886	No
1882	>AT1G19410	0.858831	No
1883	>AT4G04790	0.858229	No
1884	>AT1G06170	0.858221	No
1885	>AT4G33060	0.857852	No
1886	>AT5G52547	0.857682	No
1887	>AT4G30450	0.857627	No
1888	>AT3G04030	0.857574	No
1889	>AT4G26970	0.857544	No
1890	>AT1G27100	0.857495	No
1891	>AT2G20570	0.857345	No
1892	>AT1G52770	0.857252	No
1893	>AT1G72270	0.856651	No
1894	>AT3G17120	0.856344	No
1895	>AT5G36820	0.856114	No
1896	>AT5G51430	0.855937	No
1897	>AT3G46130	0.855908	No
1898	>AT1G47900	0.855745	No
1899	>AT2G47860	0.855637	No
1900	>AT5G08750	0.855399	No
1901	>AT1G67120	0.854814	No
1902	>AT3G56590	0.854693	No
1903	>AT5G60270	0.854474	No
1904	>AT5G60300	0.85439	No
1905	>AT4G13261	0.854387	No
1906	>AT3G61220	0.854384	No
1907	>AT5G30500	0.854067	No
1908	>AT5G05890	0.853975	No
1909	>AT2G18530	0.853954	No
1910	>AT4G31450	0.853841	No
1911	>AT1G71370	0.853794	No
1912	>AT1G45474	0.853787	No
1913	>AT1G37140	0.853445	No
1914	>AT2G37210	0.853396	No
1915	>AT2G43330	0.853335	No
1916	>AT2G27410	0.853015	No
1917	>AT4G32730	0.852954	No
1918	>AT5G50220	0.852935	No
1919	>AT1G03445	0.852712	No
1920	>AT5G40230	0.852622	No
1921	>AT1G79230	0.852562	No
1922	>AT4G29470	0.852392	No
1923	>AT3G52610	0.852228	No
1924	>AT1G38131	0.852195	No
1925	>AT5G01712	0.85214	No
1926	>AT3G45870	0.852036	No
1927	>AT5G24150	0.851842	No
1928	>AT5G63250	0.851489	No
1929	>AT4G24930	0.851472	No
1930	>AT4G11320	0.851371	No
1931	>AT5G38660	0.851285	No
1932	>AT1G15370	0.851059	No
1933	>AT5G06970	0.850941	No
1934	>AT1G65352	0.850828	No
1935	>AT2G28640	0.850807	No
1936	>AT1G50320	0.850753	No
1937	>AT4G31070	0.850391	No
1938	>AT5G45640	0.850351	No
1939	>AT3G16890	0.850245	No
1940	>AT3G60000	0.850096	No
1941	>AT3G42160	0.850076	No
1942	>AT1G67970	0.84983	No
1943	>AT1G61010	0.849757	No
1944	>AT2G28671	0.849209	No
1945	>AT3G08940	0.848923	No
1946	>AT4G13290	0.848912	No
1947	>AT5G04690	0.848836	No
1948	>AT2G27775	0.848814	No
1949	>AT5G54470	0.848517	No
1950	>AT4G27490	0.848468	No
1951	>AT1G21930	0.848395	No
1952	>AT1G28690	0.84839	No
1953	>AT2G16800	0.848363	No
1954	>AT5G02550	0.848099	No
1955	>AT1G27040	0.847979	No
1956	>AT3G63530	0.847859	No
1957	>AT5G65740	0.847738	No
1958	>AT3G14395	0.847684	No
1959	>AT2G19950	0.847569	No
1960	>AT3G06690	0.84726	No
1961	>AT4G14104	0.84719	No
1962	>AT1G65690	0.847185	No
1963	>AT2G24696	0.846996	No
1964	>AT1G53705	0.84673	No
1965	>AT1G07500	0.846702	No
1966	>AT3G53270	0.846633	No
1967	>AT2G04305	0.84659	No
1968	>AT1G69530	0.846553	No
1969	>AT5G04230	0.846328	No
1970	>AT5G54200	0.846223	No
1971	>AT1G07300	0.846024	No
1972	>AT5G47680	0.84564	No
1973	>AT1G13250	0.845623	No
1974	>AT1G28380	0.845601	No
1975	>AT5G02630	0.845528	No
1976	>AT4G13640	0.845197	No
1977	>AT3G04080	0.844822	No
1978	>AT1G71235	0.844792	No
1979	>AT1G05160	0.844692	No
1980	>AT1G60470	0.844599	No
1981	>AT4G32850	0.844562	No
1982	>AT1G78870	0.844509	No
1983	>AT2G32030	0.844429	No
1984	>AT3G28950	0.844245	No
1985	>AT4G29390	0.844244	No
1986	>AT4G11370	0.844063	No
1987	>AT1G08930	0.843881	No
1988	>AT5G24690	0.84372	No
1989	>AT1G69040	0.843512	No
1990	>AT5G05080	0.843213	No
1991	>AT3G24216	0.843082	No
1992	>AT1G49430	0.843079	No
1993	>AT3G59770	0.842992	No
1994	>AT4G14210	0.842975	No
1995	>AT1G63010	0.842804	No
1996	>AT4G01260	0.84268	No
1997	>AT5G66030	0.842511	No
1998	>AT3G59790	0.842363	No
[truncated: 33,388 more rows]
