# Supplementary material for: PPero, a Computational Model for Plant PTS1 Type Peroxisomal Protein Prediction
Source: PLoS One. 2017 Jan 3;12(1):e0168912. doi: 10.1371/journal.pone.0168912 (PMC5207514; doi:10.1371/journal.pone.0168912)
Supplement: S1 File — The predicted peroxisomal proteins and all predicted proteins were listed in MS Excel files. (ZIP) [file pone.0168912.s002.zip › genome_level_prediction/newresults.maize.xlsx]

## Sheet: Sheet 1
Table 1
Rank	Gene ID	Score	Targeting
1	>tr|B6SNT9	3.34821	Yes
2	>tr|A0A096	3.32354	Yes
3	>tr|A0A096	3.31821	Yes
4	>tr|B4FDF0	3.28861	Yes
5	>tr|A0A096	3.28785	Yes
6	>tr|A0A096	3.28687	Yes
7	>tr|A0A096	3.27827	Yes
8	>tr|B6T5Z2	3.2776	Yes
9	>tr|A0A096	3.25814	Yes
10	>tr|A0A096	3.25116	Yes
11	>tr|A0A096	3.24714	Yes
12	>tr|Q5GAU6	3.24331	Yes
13	>tr|A0A096	3.243	Yes
14	>tr|C4J2Z1	3.23909	Yes
15	>tr|B4FP91	3.23491	Yes
16	>tr|B6SWE6	3.22985	Yes
17	>tr|B6ST13	3.223	Yes
18	>tr|A0A096	3.22132	Yes
19	>tr|B4FJW4	3.22004	Yes
20	>tr|A0A096	3.21846	Yes
21	>tr|C0HEJ5	3.21539	Yes
22	>tr|B4G044	3.21453	Yes
23	>tr|C0HHF0	3.21295	Yes
24	>tr|A0A096	3.21146	Yes
25	>tr|A0A096	3.20953	Yes
26	>tr|K7VQ98	3.20448	Yes
27	>tr|C0P8K0	3.19745	Yes
28	>tr|C0HDZ8	3.19661	Yes
29	>tr|A0A096	3.19574	Yes
30	>tr|K7TTV1	3.1909	Yes
31	>tr|B4FNA2	3.18839	Yes
32	>tr|A0A096	3.1877	Yes
33	>tr|A0A096	3.18442	Yes
34	>tr|A0A096	3.18288	Yes
35	>tr|A0A096	3.17708	Yes
36	>tr|A0A096	3.17456	Yes
37	>tr|C0PCS9	3.17347	Yes
38	>tr|K7TUZ4	3.1715	Yes
39	>tr|B6TFJ8	3.17043	Yes
40	>tr|K7UZS5	3.16971	Yes
41	>tr|B6U9D5	3.16834	Yes
42	>tr|B6TZG2	3.16556	Yes
43	>tr|B8A1V8	3.15915	Yes
44	>tr|K7TZ27	3.15686	Yes
45	>tr|A0A096	3.15474	Yes
46	>tr|B4FFY3	3.1505	Yes
47	>tr|A0A096	3.14685	Yes
48	>tr|B4FTA4	3.14623	Yes
49	>tr|A0A096	3.13827	Yes
50	>tr|B4FFW7	3.13593	Yes
51	>tr|A0A096	3.13092	Yes
52	>tr|B4G058	3.12698	Yes
53	>tr|K7UM73	3.12189	Yes
54	>tr|C0PCH8	3.12109	Yes
55	>tr|B6TPA4	3.11667	Yes
56	>tr|B4F8K7	3.10928	Yes
57	>tr|B4FD65	3.10245	Yes
58	>tr|K7TV52	3.0953	Yes
59	>tr|A0A096	3.08829	Yes
60	>tr|K7UQI6	3.08643	Yes
61	>tr|B4FUJ7	3.08467	Yes
62	>tr|C0P944	3.08212	Yes
63	>tr|A0A096	3.06844	Yes
64	>tr|A0A096	3.04372	Yes
65	>tr|K7TVC6	3.04085	Yes
66	>tr|A0A096	3.03689	Yes
67	>tr|A0A096	3.0214	Yes
68	>tr|K7VK22	3.01413	Yes
69	>tr|K7TPT8	2.9958	Yes
70	>tr|B4FV63	2.97564	Yes
71	>tr|K7WCA6	2.97048	Yes
72	>sp|P93647	2.95706	Yes
73	>tr|A0A096	2.95421	Yes
74	>tr|B6SQH9	2.95108	Yes
75	>tr|K7UEL4	2.94922	Yes
76	>tr|K7UY17	2.93523	Yes
77	>tr|C0P6T7	2.92761	Yes
78	>tr|A0A096	2.91654	Yes
79	>tr|K7UCB2	2.91122	Yes
80	>tr|K7U878	2.90989	Yes
81	>tr|K7UXR4	2.90553	Yes
82	>tr|K7TY10	2.90277	Yes
83	>tr|B4FF42	2.89455	Yes
84	>tr|A0A096	2.88776	Yes
85	>tr|B4F973	2.88685	Yes
86	>tr|B6UB82	2.8803	Yes
87	>tr|A0A096	2.86306	Yes
88	>tr|A0A096	2.85755	Yes
89	>tr|K7V0D0	2.84542	Yes
90	>tr|C0P5I9	2.84117	Yes
91	>tr|B4F943	2.83728	Yes
92	>tr|B7ZYM1	2.83353	Yes
93	>tr|B6TBX0	2.82668	Yes
94	>tr|A0A096	2.82656	Yes
95	>tr|A0A096	2.82185	Yes
96	>tr|A0A096	2.81011	Yes
97	>tr|A0A096	2.80827	Yes
98	>tr|B4F8X3	2.79904	Yes
99	>tr|K7TPD9	2.7977	Yes
100	>tr|A0A096	2.79666	Yes
101	>tr|K7V2S0	2.7962	Yes
102	>tr|A0A096	2.79375	Yes
103	>tr|A0A096	2.79173	Yes
104	>tr|A0A096	2.7906	Yes
105	>tr|A0A096	2.78085	Yes
106	>tr|B4FXX5	2.77664	Yes
107	>tr|C4JAP4	2.77597	Yes
108	>tr|A0A096	2.77557	Yes
109	>tr|A0A096	2.77555	Yes
110	>tr|A0A096	2.77294	Yes
111	>tr|A0A096	2.76255	Yes
112	>tr|K7UB26	2.7597	Yes
113	>tr|C0PGQ6	2.75729	Yes
114	>tr|C0P702	2.75629	Yes
115	>tr|A0A0B4	2.75223	Yes
116	>tr|A0A096	2.73185	Yes
117	>tr|K7VHQ0	2.73127	Yes
118	>tr|K7W7Q8	2.72557	Yes
119	>tr|A0A096	2.71634	Yes
120	>tr|B4FGW7	2.71264	Yes
121	>tr|B6SV76	2.71054	Yes
122	>tr|B4G0E0	2.70439	Yes
123	>tr|B6SV29	2.67877	Yes
124	>tr|K7UT40	2.61857	Yes
125	>tr|A0A096	2.61074	Yes
126	>tr|C0P6C4	2.6068	Yes
127	>tr|K7V9A3	2.58629	Yes
128	>tr|A0A096	2.58617	Yes
129	>tr|C4J9U6	2.57979	Yes
130	>tr|B6SYR8	2.56946	Yes
131	>tr|A0A096	2.55816	Yes
132	>tr|B4FUS4	2.55762	Yes
133	>tr|B4F890	2.55741	Yes
134	>tr|A0A096	2.55283	Yes
135	>tr|A0A096	2.54962	Yes
136	>tr|A0A096	2.5491	Yes
137	>tr|A0A096	2.54889	Yes
138	>tr|A0A096	2.54501	Yes
139	>tr|C0HDQ8	2.5437	Yes
140	>tr|K7VAN9	2.52996	Yes
141	>tr|C0PD27	2.52908	Yes
142	>tr|A0A096	2.52289	Yes
143	>tr|A0A096	2.51754	Yes
144	>tr|K7U097	2.51265	Yes
145	>tr|C4IZS6	2.50839	Yes
146	>tr|A0A096	2.50788	Yes
147	>tr|K7VUP4	2.50776	Yes
148	>tr|A0A096	2.50712	Yes
149	>tr|B4FSA9	2.49754	Yes
150	>tr|A0A096	2.49668	Yes
151	>tr|A0A096	2.49587	Yes
152	>tr|K7U4J0	2.49394	Yes
153	>tr|K7VDA1	2.49227	Yes
154	>tr|B4FCN9	2.48739	Yes
155	>tr|B6SWA5	2.4857	Yes
156	>tr|K7V174	2.48526	Yes
157	>tr|K7USG5	2.48285	Yes
158	>tr|K7UWG1	2.48262	Yes
159	>tr|A0A096	2.48137	Yes
160	>tr|B4FR77	2.47959	Yes
161	>tr|A0A096	2.47404	Yes
162	>tr|K7UXI5	2.47202	Yes
163	>tr|C0P444	2.47024	Yes
164	>tr|B4FI57	2.46834	Yes
165	>tr|K7UYP9	2.46726	Yes
166	>tr|B6SR04	2.4656	Yes
167	>tr|A0A096	2.46488	Yes
168	>tr|A0A096	2.46278	Yes
169	>tr|K7U091	2.46264	Yes
170	>tr|B6TNT1	2.45741	Yes
171	>tr|B4FYM0	2.45713	Yes
172	>tr|K7U5U1	2.45703	Yes
173	>tr|K7UX22	2.45554	Yes
174	>tr|A0A096	2.45304	Yes
175	>tr|K7VK98	2.45236	Yes
176	>tr|C0P2V4	2.45162	Yes
177	>tr|K7TZZ1	2.44897	Yes
178	>tr|B6TYV0	2.44828	Yes
179	>tr|K7VS05	2.44822	Yes
180	>tr|A0A0B4	2.44644	Yes
181	>tr|K7TYT4	2.44294	Yes
182	>tr|A0A096	2.44292	Yes
183	>tr|B6SPI3	2.44062	Yes
184	>tr|A0A096	2.43931	Yes
185	>tr|C0HEZ4	2.43845	Yes
186	>tr|B4FXU6	2.43547	Yes
187	>tr|C0PM69	2.43328	Yes
188	>tr|K7W2V0	2.43302	Yes
189	>tr|B6U6F7	2.42929	Yes
190	>tr|A0A096	2.42883	Yes
191	>tr|A0A096	2.42622	Yes
192	>tr|K7V5R0	2.42579	Yes
193	>tr|A0A096	2.42464	Yes
194	>tr|B8A3D6	2.42423	Yes
195	>tr|Q9M584	2.42306	Yes
196	>tr|A0A096	2.42054	Yes
197	>tr|B4FVQ8	2.4204	Yes
198	>tr|A0A096	2.41947	Yes
199	>tr|G8H382	2.41862	Yes
200	>tr|C4JA75	2.41856	Yes
201	>tr|A0A096	2.41815	Yes
202	>tr|K7UXU0	2.4175	Yes
203	>tr|A0A096	2.41649	Yes
204	>tr|A0A096	2.41603	Yes
205	>tr|A0A096	2.41479	Yes
206	>tr|A0A096	2.41432	Yes
207	>tr|A0A096	2.41334	Yes
208	>tr|K7TRK2	2.41138	Yes
209	>tr|K7U4W5	2.40987	Yes
210	>tr|A0A096	2.40729	Yes
211	>tr|A0A096	2.40568	Yes
212	>tr|A0A096	2.40558	Yes
213	>tr|B4FB63	2.40482	Yes
214	>tr|A0A096	2.40464	Yes
215	>tr|B4FH45	2.4038	Yes
216	>tr|A0A096	2.40329	Yes
217	>tr|K7VC00	2.40315	Yes
218	>tr|C0HF75	2.40231	Yes
219	>tr|B7ZYJ8	2.40217	Yes
220	>tr|A0A096	2.40148	Yes
221	>tr|A0A096	2.40107	Yes
222	>tr|A0A096	2.39974	Yes
223	>tr|B8A1P6	2.39948	Yes
224	>tr|B6SZL3	2.39713	Yes
225	>tr|K7UP73	2.39682	Yes
226	>tr|A0A096	2.39559	Yes
227	>tr|B4FFM7	2.39517	Yes
228	>tr|A0A096	2.39447	Yes
229	>tr|A0A096	2.39156	Yes
230	>tr|K7TXI3	2.39043	Yes
231	>tr|C0HEQ2	2.39029	Yes
232	>tr|K7VJX9	2.39001	Yes
233	>tr|A0A096	2.38975	Yes
234	>tr|A0A096	2.38854	Yes
235	>tr|A0A096	2.38818	Yes
236	>tr|A0A096	2.38813	Yes
237	>tr|A0A096	2.38696	Yes
238	>tr|A0A096	2.38668	Yes
239	>tr|C0HEZ2	2.38587	Yes
240	>tr|A0A096	2.38446	Yes
241	>tr|K7UF91	2.38438	Yes
242	>tr|C0P6G4	2.38223	Yes
243	>tr|A0A096	2.38179	Yes
244	>tr|B4FER4	2.37972	Yes
245	>tr|A0A096	2.37927	Yes
246	>tr|A0A096	2.37842	Yes
247	>tr|K7V757	2.37832	Yes
248	>tr|B4FUK2	2.37737	Yes
249	>tr|K7TWA9	2.37617	Yes
250	>tr|C0HIH7	2.37444	Yes
251	>tr|K7W938	2.37441	Yes
252	>tr|A0A096	2.37424	Yes
253	>tr|A0A096	2.37362	Yes
254	>tr|A0A096	2.37354	Yes
255	>tr|A0A096	2.37328	Yes
256	>tr|A0A096	2.37306	Yes
257	>tr|A0A096	2.37248	Yes
258	>tr|B4FT09	2.37236	Yes
259	>tr|A0A096	2.37197	Yes
260	>tr|B4FJU5	2.37154	Yes
261	>tr|A0A096	2.37109	Yes
262	>tr|A0A096	2.37052	Yes
263	>tr|B4FX26	2.36977	Yes
264	>tr|K7UIG2	2.3696	Yes
265	>tr|K7U0Y1	2.369	Yes
266	>tr|A0A096	2.36788	Yes
267	>tr|K7UX85	2.36734	Yes
268	>tr|C0P797	2.36663	Yes
269	>tr|A0A096	2.36573	Yes
270	>tr|Q84J68	2.3633	Yes
271	>tr|A0A096	2.36326	Yes
272	>tr|K7V076	2.36252	Yes
273	>tr|A0A096	2.36229	Yes
274	>tr|A0A096	2.36199	Yes
275	>tr|A0A096	2.3618	Yes
276	>tr|K7VF62	2.36144	Yes
277	>tr|A0A096	2.36031	Yes
278	>tr|K7UMA8	2.36025	Yes
279	>tr|K7U3Q5	2.35972	Yes
280	>tr|A0A096	2.35939	Yes
281	>tr|A0A096	2.35779	Yes
282	>tr|A0A096	2.35712	Yes
283	>tr|A0A096	2.35675	Yes
284	>tr|A0A096	2.35645	Yes
285	>tr|A0A096	2.35567	Yes
286	>tr|B4FTI3	2.35375	Yes
287	>tr|B7ZYB1	2.35343	Yes
288	>tr|A0A096	2.3531	Yes
289	>tr|A0A096	2.35169	Yes
290	>tr|K7VEI1	2.35016	Yes
291	>tr|B4FMS5	2.34994	Yes
292	>tr|K7UT18	2.3499	Yes
293	>tr|B4FSI4	2.34906	Yes
294	>tr|A0A096	2.34901	Yes
295	>tr|A0A096	2.34852	Yes
296	>tr|B4FIH9	2.34785	Yes
297	>tr|A0A096	2.34767	Yes
298	>tr|K7TWI9	2.34712	Yes
299	>tr|A0A096	2.34544	Yes
300	>tr|A0A096	2.34342	Yes
301	>tr|K7U513	2.34244	Yes
302	>tr|K7V040	2.34227	Yes
303	>tr|C0PH69	2.34156	Yes
304	>tr|B4G1G8	2.3403	Yes
305	>tr|C0PFN8	2.33998	Yes
306	>tr|A0A096	2.33996	Yes
307	>tr|A0A096	2.33945	Yes
308	>tr|K7TYX5	2.33916	Yes
309	>tr|A0A096	2.33804	Yes
310	>tr|A0A096	2.33695	Yes
311	>tr|A0A096	2.33613	Yes
312	>tr|A0A096	2.3357	Yes
313	>tr|C0HHQ6	2.33547	Yes
314	>tr|A0A096	2.33481	Yes
315	>tr|K7TNR6	2.33462	Yes
316	>tr|A0A096	2.33461	Yes
317	>tr|A0A096	2.33446	Yes
318	>tr|A0A096	2.33439	Yes
319	>tr|B4FCG5	2.33411	Yes
320	>tr|A0A096	2.33306	Yes
321	>tr|A0A096	2.33225	Yes
322	>tr|K7V2R5	2.33147	Yes
323	>tr|B4FG54	2.33144	Yes
324	>tr|K7UXB5	2.33104	Yes
325	>tr|K7V0W8	2.32973	Yes
326	>tr|B4FR72	2.32966	Yes
327	>tr|B4FUJ9	2.32965	Yes
328	>tr|B7ZZT4	2.32906	Yes
329	>tr|A0A096	2.32904	Yes
330	>tr|C4J075	2.3285	Yes
331	>tr|K7V9S1	2.32745	Yes
332	>tr|A0A096	2.32532	Yes
333	>sp|Q33302	2.32528	Yes
334	>tr|B6T9Z2	2.32463	Yes
335	>tr|K7U2V5	2.32348	Yes
336	>tr|A0A096	2.32314	Yes
337	>tr|B6TLA4	2.32294	Yes
338	>tr|B4FVP8	2.32242	Yes
339	>tr|B4F884	2.32236	Yes
340	>tr|K7UL26	2.32132	Yes
341	>tr|A0A096	2.32096	Yes
342	>tr|A0A096	2.32037	Yes
343	>tr|K7VJC0	2.32024	Yes
344	>tr|K7UTC6	2.31959	Yes
345	>tr|K7VD01	2.31889	Yes
346	>tr|B4FYV0	2.31868	Yes
347	>tr|K7W7Q1	2.31855	Yes
348	>tr|A0A096	2.31787	Yes
349	>tr|A0A096	2.31557	Yes
350	>tr|K7V075	2.31515	Yes
351	>tr|A0A096	2.31483	Yes
352	>tr|A0A096	2.31429	Yes
353	>tr|A0A096	2.31415	Yes
354	>tr|K7VEQ9	2.31306	Yes
355	>tr|K7V5L0	2.31304	Yes
356	>tr|A0A096	2.31221	Yes
357	>tr|B6TW11	2.31205	Yes
358	>tr|K7VM47	2.31147	Yes
359	>tr|K7VSF2	2.31096	Yes
360	>tr|A0A096	2.31064	Yes
361	>tr|A0A096	2.31054	Yes
362	>tr|A0A096	2.31046	Yes
363	>tr|A0A096	2.30977	Yes
364	>tr|K7U510	2.30867	Yes
365	>tr|A0A096	2.30718	Yes
366	>tr|K7VE40	2.30535	Yes
367	>tr|B6TS57	2.30405	Yes
368	>tr|A0A096	2.30385	Yes
369	>tr|A0A096	2.30376	Yes
370	>tr|K7U2A9	2.30337	Yes
371	>tr|K7UA71	2.3032	Yes
372	>tr|B6U577	2.30281	Yes
373	>tr|C0PBF4	2.30226	Yes
374	>tr|E7DDV2	2.30201	Yes
375	>tr|B6SNY4	2.30099	Yes
376	>tr|C0PCJ3	2.30067	Yes
377	>tr|A0A096	2.30066	Yes
378	>tr|A0A096	2.30004	Yes
379	>tr|K7U667	2.29932	Yes
380	>tr|A0A096	2.29739	Yes
381	>tr|K7VAE1	2.29727	Yes
382	>tr|C0PES7	2.29607	Yes
383	>tr|C0P8Y6	2.29597	Yes
384	>tr|A0A096	2.29515	Yes
385	>tr|K7TMV8	2.29428	Yes
386	>tr|B6SIR6	2.2935	Yes
387	>tr|B4G0F8	2.29347	Yes
388	>tr|A0A096	2.29324	Yes
389	>tr|B6TWD2	2.29323	Yes
390	>tr|A0A096	2.29227	Yes
391	>tr|B4G1X5	2.2915	Yes
392	>tr|K7VFQ9	2.2911	Yes
393	>tr|B4FYT5	2.29045	Yes
394	>tr|K7VUK7	2.28856	Yes
395	>tr|K7V699	2.28801	Yes
396	>tr|K7V3R6	2.28696	Yes
397	>tr|A0A096	2.28685	Yes
398	>tr|B4FZN9	2.28585	Yes
399	>tr|A0A096	2.28534	Yes
400	>tr|A0A096	2.28482	Yes
401	>tr|A0A096	2.28466	Yes
402	>tr|K7VHI1	2.28458	Yes
403	>tr|A0A096	2.28351	Yes
404	>tr|K7UIK7	2.28211	Yes
405	>tr|A0A096	2.27968	Yes
406	>tr|A0A0B4	2.2782	Yes
407	>tr|A0A096	2.27759	Yes
408	>tr|A0A096	2.2775	Yes
409	>tr|A0A096	2.27652	Yes
410	>tr|B4G0S0	2.2761	Yes
411	>tr|C0P552	2.27531	Yes
412	>tr|B4FUB7	2.27511	Yes
413	>tr|K7W3T6	2.27449	Yes
414	>tr|B7ZXA0	2.27304	Yes
415	>tr|K7VIL4	2.27237	Yes
416	>tr|K7W877	2.27191	Yes
417	>tr|A0A096	2.27094	Yes
418	>tr|A0A096	2.27082	Yes
419	>tr|B6SY29	2.27052	Yes
420	>tr|K7TKD2	2.26994	Yes
421	>tr|Q6R9J9	2.269	Yes
422	>tr|A0A096	2.26877	Yes
423	>tr|K7WGI6	2.26845	Yes
424	>tr|A0A096	2.26668	Yes
425	>tr|K7W8L6	2.26443	Yes
426	>tr|K7UWP3	2.2639	Yes
427	>tr|A0A096	2.26367	Yes
428	>tr|A0A096	2.26357	Yes
429	>tr|A0A060	2.26306	Yes
430	>tr|A0A096	2.26294	Yes
431	>tr|A0A096	2.26006	Yes
432	>tr|K7V2C3	2.25984	Yes
433	>tr|Q6R9J4	2.25975	Yes
434	>tr|A0A096	2.25938	Yes
435	>tr|K7VJV7	2.25737	Yes
436	>tr|B4FNZ5	2.2551	Yes
437	>tr|B7ZX89	2.25452	Yes
438	>tr|C0PD01	2.25362	Yes
439	>tr|A0A096	2.25336	Yes
440	>tr|A0A096	2.25225	Yes
441	>tr|A0A096	2.25098	Yes
442	>tr|K7UGI9	2.25047	Yes
443	>tr|A0A096	2.25029	Yes
444	>tr|K7UMM6	2.25027	Yes
445	>tr|B4F7X7	2.24684	Yes
446	>tr|B6UHF8	2.24658	Yes
447	>tr|K7U4B3	2.24631	Yes
448	>tr|A0A096	2.24467	Yes
449	>tr|B8A066	2.24418	Yes
450	>tr|A0A096	2.24406	Yes
451	>tr|A0A096	2.24356	Yes
452	>tr|C0P7H8	2.24355	Yes
453	>tr|A0A096	2.24188	Yes
454	>tr|C4J900	2.23937	Yes
455	>tr|K7UR26	2.23578	Yes
456	>tr|A0A096	2.23551	Yes
457	>tr|K7VBF3	2.23548	Yes
458	>tr|K7VDB5	2.23382	Yes
459	>tr|K7UGV7	2.23287	Yes
460	>tr|K7V493	2.23273	Yes
461	>tr|A0A096	2.22948	Yes
462	>tr|A0A096	2.22668	Yes
463	>tr|A0A096	2.22622	Yes
464	>tr|A0A096	2.22617	Yes
465	>tr|A0A096	2.22526	Yes
466	>tr|A0A096	2.22447	Yes
467	>tr|K7UUH3	2.22444	Yes
468	>tr|A0A096	2.21989	Yes
469	>tr|A0A096	2.21891	Yes
470	>tr|C0P5B1	2.21866	Yes
471	>tr|A0A096	2.2165	Yes
472	>tr|K7ULC2	2.21629	Yes
473	>tr|A0A096	2.21558	Yes
474	>tr|K7UIT7	2.21493	Yes
475	>tr|K7U6U2	2.21427	Yes
476	>tr|A0A096	2.21405	Yes
477	>tr|A0A096	2.21193	Yes
478	>tr|A0A096	2.20482	Yes
479	>tr|A0A096	2.20288	Yes
480	>tr|A0A096	2.20244	Yes
481	>tr|B4FWJ7	2.20207	Yes
482	>tr|A0A096	2.19762	Yes
483	>tr|A0A096	2.18578	Yes
484	>tr|K7V579	2.18319	Yes
485	>tr|K7UT86	2.18217	Yes
486	>tr|B4FIG6	2.18152	Yes
487	>sp|P19444	2.17938	Yes
488	>tr|A0A096	2.17647	Yes
489	>tr|A0A096	2.17582	Yes
490	>tr|K7V8J5	2.16834	Yes
491	>tr|A0A096	2.16695	Yes
492	>tr|A0A096	2.16493	Yes
493	>tr|A0A096	2.16488	Yes
494	>tr|A0A096	2.1646	Yes
495	>tr|Q9XF06	2.16445	Yes
496	>tr|K7VE60	2.163	Yes
497	>tr|K7TXL4	2.16013	Yes
498	>tr|A0A096	2.15881	Yes
499	>tr|A0A096	2.1436	Yes
500	>tr|B4FP93	2.14244	Yes
501	>tr|A0A096	2.14048	Yes
502	>tr|K7UNT6	2.13605	Yes
503	>tr|C0PKU1	2.13449	Yes
504	>tr|K7UNH4	2.12936	Yes
505	>tr|B4FEV6	2.11983	Yes
506	>tr|B4FYP8	2.11778	Yes
507	>tr|K7UPX5	2.11087	Yes
508	>tr|A0A096	2.09792	Yes
509	>tr|K7U9G3	2.09441	Yes
510	>tr|A0A096	2.09153	Yes
511	>tr|A0A096	2.09153	Yes
512	>tr|K7UYN6	2.08671	Yes
513	>tr|A0A096	2.08401	Yes
514	>tr|K7UYY9	2.07738	Yes
515	>tr|K7VH31	2.07383	Yes
516	>tr|A0A096	2.07085	Yes
517	>tr|K7U6R1	2.06955	Yes
518	>tr|B4FF88	2.0593	Yes
519	>tr|A0A096	2.04949	Yes
520	>tr|K7TK18	2.04885	Yes
521	>tr|C0PPE0	2.04399	Yes
522	>tr|B6SXQ4	2.03726	Yes
523	>tr|A0A096	2.03585	Yes
524	>tr|A0A096	2.03504	Yes
525	>tr|B4G1P7	2.02982	Yes
526	>tr|A0A096	2.0215	Yes
527	>tr|C0PBD8	2.01151	Yes
528	>tr|A0A096	2.00998	Yes
529	>tr|K7VII4	2.00978	Yes
530	>tr|C4IYX1	2.0082	Yes
531	>tr|B4G222	1.99833	Yes
532	>tr|A0A096	1.99663	Yes
533	>tr|A0A096	1.98379	Yes
534	>tr|A0A096	1.98125	Yes
535	>tr|A0A096	1.97257	Yes
536	>tr|A0A096	1.96547	Yes
537	>tr|A0A096	1.96532	Yes
538	>tr|C4J009	1.9631	Yes
539	>tr|A0A096	1.96183	Yes
540	>tr|A0A096	1.95029	Yes
541	>tr|K7TLB1	1.94147	Yes
542	>tr|B7ZYM5	1.93802	Yes
543	>tr|B6TSQ5	1.93789	Yes
544	>tr|K7WDS0	1.92912	Yes
545	>tr|K7TTB9	1.91981	Yes
546	>tr|C0PL31	1.91159	Yes
547	>tr|K7VBA9	1.90519	Yes
548	>tr|K7UWK7	1.89841	Yes
549	>tr|A0A096	1.89801	Yes
550	>tr|K7UH55	1.89617	Yes
551	>tr|B8A228	1.89404	Yes
552	>tr|A0A096	1.8938	Yes
553	>tr|C0P4M0	1.88231	Yes
554	>tr|A0A096	1.87445	Yes
555	>tr|B6TIZ5	1.86517	Yes
556	>tr|A0A096	1.86514	Yes
557	>tr|A0A096	1.85831	Yes
558	>tr|A0A096	1.84129	Yes
559	>tr|K7UPX6	1.83282	Yes
560	>tr|A0A096	1.82765	Yes
561	>tr|A0A096	1.82651	Yes
562	>tr|A0A096	1.82483	Yes
563	>tr|C4J4E4	1.81673	Yes
564	>tr|A0A096	1.81313	Yes
565	>tr|K7UCQ2	1.80821	Yes
566	>tr|B4FIT7	1.80306	Yes
567	>tr|A0A096	1.78633	Yes
568	>tr|Q6E0I8	1.77411	Yes
569	>tr|K7TVN3	1.77327	Yes
570	>tr|C0HHE5	1.76729	Yes
571	>tr|A0A096	1.75861	Yes
572	>tr|A0A096	1.75418	Yes
573	>tr|K7UMQ9	1.75154	Yes
574	>tr|K7VRF1	1.73722	Yes
575	>tr|C0PFM2	1.7345	Yes
576	>tr|A0A060	1.73186	Yes
577	>tr|A0A096	1.72848	Yes
578	>tr|K7U324	1.71968	Yes
579	>tr|K7UDM5	1.70799	Yes
580	>tr|K7VAL5	1.70673	Yes
581	>tr|C4IZQ0	1.70651	Yes
582	>tr|K7VAA3	1.70506	Yes
583	>tr|A0A096	1.70336	Yes
584	>tr|K7VIG3	1.70323	Yes
585	>tr|A0A096	1.70295	Yes
586	>tr|B4FPW3	1.70074	Yes
587	>tr|A0A096	1.69689	Yes
588	>tr|A0A096	1.69647	Yes
589	>tr|A0A096	1.69343	Yes
590	>tr|A0A096	1.69277	Yes
591	>tr|A0A096	1.68958	Yes
592	>tr|A0A096	1.68706	Yes
593	>tr|K7WCV2	1.6837	Yes
594	>tr|A0A096	1.68108	Yes
595	>tr|A0A096	1.68105	Yes
596	>tr|A0A096	1.67871	Yes
597	>tr|A0A096	1.67781	Yes
598	>tr|C4J8R8	1.67498	Yes
599	>tr|K7TSY6	1.67236	Yes
600	>tr|A0A096	1.66909	Yes
601	>tr|A0A096	1.66693	Yes
602	>tr|A0A096	1.66583	Yes
603	>tr|B4FUG4	1.66463	Yes
604	>tr|A0A096	1.66454	Yes
605	>tr|B4FCU5	1.66257	Yes
606	>tr|B6TH28	1.66113	Yes
607	>tr|A0A096	1.65925	Yes
608	>tr|A0A096	1.65841	Yes
609	>tr|A0A096	1.65837	Yes
610	>tr|K7U4I8	1.65743	Yes
611	>tr|C0PK19	1.65631	Yes
612	>tr|K7TQ93	1.65194	Yes
613	>tr|K7V6F3	1.65103	Yes
614	>tr|Q7Y037	1.64974	Yes
615	>tr|A0A096	1.6496	Yes
616	>tr|K7VQQ3	1.64843	Yes
617	>tr|A0A096	1.64765	Yes
618	>tr|K7UF08	1.64656	Yes
619	>tr|C4J2E4	1.64465	Yes
620	>tr|A0A096	1.64374	Yes
621	>tr|A0A096	1.64372	Yes
622	>tr|K7UE69	1.64371	Yes
623	>tr|K7U2L4	1.64186	Yes
624	>tr|A0A096	1.63846	Yes
625	>tr|A0A096	1.63841	Yes
626	>tr|A0A096	1.63836	Yes
627	>tr|C0PHS3	1.63705	Yes
628	>tr|K7TYZ7	1.6365	Yes
629	>tr|A0A096	1.63487	Yes
630	>tr|K7U9Q9	1.6335	Yes
631	>tr|K7UQA2	1.63301	Yes
632	>tr|K7TEK8	1.63298	Yes
633	>tr|B4FR40	1.63298	Yes
634	>tr|K7UJF0	1.6328	Yes
635	>tr|A0A096	1.63226	Yes
636	>tr|K7VG77	1.63209	Yes
637	>tr|B6UHN9	1.63177	Yes
638	>tr|B6SYI1	1.62873	Yes
639	>tr|A0A096	1.62827	Yes
640	>tr|A0A096	1.62535	Yes
641	>tr|K7UPP3	1.62388	Yes
642	>tr|A0A096	1.6237	Yes
643	>tr|A0A096	1.62366	Yes
644	>sp|Q10716	1.62272	Yes
645	>tr|B4FX40	1.62256	Yes
646	>tr|K7VC55	1.61967	Yes
647	>tr|B4FKR0	1.61881	Yes
648	>tr|K7UPL0	1.61863	Yes
649	>tr|A0A096	1.61815	Yes
650	>tr|K7UB80	1.61721	Yes
651	>tr|B4FR39	1.616	Yes
652	>tr|C4J907	1.61435	Yes
653	>tr|C0PH33	1.61381	Yes
654	>tr|K7UZP2	1.61374	Yes
655	>tr|B6TLS0	1.61316	Yes
656	>tr|B4FID8	1.6127	Yes
657	>tr|B6T285	1.61123	Yes
658	>tr|B4F8H6	1.60847	Yes
659	>tr|K7TK88	1.60786	Yes
660	>tr|A0A096	1.60703	Yes
661	>tr|K7UUL4	1.60649	Yes
662	>tr|A0A096	1.60623	Yes
663	>tr|K7UU03	1.60494	Yes
664	>tr|A0A096	1.60489	Yes
665	>tr|K7W753	1.60427	Yes
666	>tr|K7VI55	1.60426	Yes
667	>tr|A0A096	1.6027	Yes
668	>tr|B6UE26	1.60265	Yes
669	>tr|B4F7U2	1.59978	Yes
670	>tr|A0A096	1.59968	Yes
671	>tr|A0A096	1.5994	Yes
672	>tr|B6UD76	1.59916	Yes
673	>tr|K7V1E2	1.59873	Yes
674	>tr|A0A096	1.59776	Yes
675	>tr|K7VZ51	1.59762	Yes
676	>tr|A0A096	1.59402	Yes
677	>tr|A0A096	1.5924	Yes
678	>tr|C0PB95	1.59188	Yes
679	>tr|C0PJM7	1.59137	Yes
680	>tr|A0A096	1.58693	Yes
681	>tr|B6U9K7	1.58677	Yes
682	>tr|B6TH56	1.58533	Yes
683	>tr|A0A096	1.58514	Yes
684	>tr|K7TNA2	1.5848	Yes
685	>tr|B6T3M6	1.58315	Yes
686	>tr|K7U7Y0	1.58307	Yes
687	>tr|A0A096	1.5828	Yes
688	>tr|B4F7T0	1.58278	Yes
689	>tr|C0PAJ0	1.58256	Yes
690	>tr|B4F9Q9	1.58151	Yes
691	>tr|C0PFX0	1.58126	Yes
692	>tr|A0A096	1.57934	Yes
693	>tr|K7UXY0	1.5791	Yes
694	>tr|K7VP82	1.57886	Yes
695	>tr|K7TNL8	1.5773	Yes
696	>tr|C0P9U8	1.57699	Yes
697	>tr|K7V020	1.57617	Yes
698	>tr|K7TPV3	1.57558	Yes
699	>tr|K7VY47	1.57481	Yes
700	>tr|A0A096	1.57472	Yes
701	>tr|A0A096	1.57418	Yes
702	>tr|K7UXK1	1.57329	Yes
703	>tr|C0PNT0	1.57328	Yes
704	>tr|A0A096	1.57303	Yes
705	>tr|B4FL50	1.57259	Yes
706	>tr|A0A096	1.57095	Yes
707	>tr|B4FXA2	1.57049	Yes
708	>tr|B6T171	1.5703	Yes
709	>tr|A0A096	1.56918	Yes
710	>tr|K7UEC2	1.56899	Yes
711	>tr|A0A096	1.56817	Yes
712	>tr|A0A096	1.56766	Yes
713	>tr|B4FBV2	1.56537	Yes
714	>tr|A0A096	1.56436	Yes
715	>tr|K7VWB9	1.56173	Yes
716	>tr|A0A096	1.56105	Yes
717	>sp|P41347	1.56091	Yes
718	>tr|A0A096	1.56016	Yes
719	>tr|C0PGW3	1.56001	Yes
720	>tr|C0HHJ5	1.55933	Yes
721	>tr|A0A096	1.55749	Yes
722	>tr|K7UGI4	1.55648	Yes
723	>tr|A0A096	1.55622	Yes
724	>tr|B4FY24	1.55599	Yes
725	>tr|A0A096	1.5559	Yes
726	>tr|C0P8H0	1.55488	Yes
727	>tr|A0A096	1.55424	Yes
728	>tr|B6U926	1.55333	Yes
729	>tr|A0A096	1.55294	Yes
730	>tr|A0A096	1.55068	Yes
731	>tr|A0A096	1.54978	Yes
732	>tr|A0A096	1.54966	Yes
733	>tr|A0A096	1.54957	Yes
734	>tr|B6TJ26	1.54947	Yes
735	>tr|A0A096	1.54763	Yes
736	>tr|B6UGU1	1.5467	Yes
737	>tr|A0A096	1.54645	Yes
738	>tr|B6TNU4	1.54641	Yes
739	>tr|A0A096	1.54428	Yes
740	>tr|A0A096	1.5426	Yes
741	>tr|K7VKE2	1.54198	Yes
742	>tr|Q6R9I0	1.54076	Yes
743	>tr|A0A096	1.54057	Yes
744	>tr|A0A096	1.53985	Yes
745	>tr|K7UYT0	1.53761	Yes
746	>tr|A0A096	1.537	Yes
747	>tr|K7V962	1.53489	Yes
748	>tr|K7UCM4	1.5334	Yes
749	>tr|B4FH55	1.5329	Yes
750	>tr|A0A096	1.53267	Yes
751	>tr|K7UWR5	1.5314	Yes
752	>tr|A0A096	1.52807	Yes
753	>tr|A0A096	1.52782	Yes
754	>tr|A0A096	1.52768	Yes
755	>tr|K7TIQ8	1.52493	Yes
756	>tr|A0A096	1.5233	Yes
757	>tr|K7VDH8	1.5224	Yes
758	>tr|B4FGQ6	1.52193	Yes
759	>tr|B4G264	1.52147	Yes
760	>tr|A0A096	1.52021	Yes
761	>tr|A0A096	1.519	Yes
762	>tr|K7V4V4	1.51566	Yes
763	>tr|A0A096	1.5153	Yes
764	>tr|A0A096	1.51255	Yes
765	>tr|C0HIM2	1.51244	Yes
766	>tr|B4FXJ4	1.51235	Yes
767	>tr|C0HIC0	1.51208	Yes
768	>tr|A0A096	1.51178	Yes
769	>tr|A0A096	1.50979	Yes
770	>tr|A0A096	1.50965	Yes
771	>tr|A0A096	1.50813	Yes
772	>tr|B8A141	1.50465	Yes
773	>tr|K7UWB2	1.50381	Yes
774	>tr|A0A096	1.50262	Yes
775	>tr|A0A096	1.50216	Yes
776	>tr|K7TZU2	1.5017	Yes
777	>tr|K7UT19	1.50136	Yes
778	>tr|A0A096	1.5011	Yes
779	>tr|A0A096	1.4987	Probably Yes
780	>sp|P46618	1.49806	Probably Yes
781	>tr|A0A096	1.49747	Probably Yes
782	>tr|B6TH09	1.49675	Probably Yes
783	>tr|A0A096	1.49582	Probably Yes
784	>tr|K7VC01	1.49341	Probably Yes
785	>tr|K7VGZ9	1.49332	Probably Yes
786	>tr|A0A096	1.49146	Probably Yes
787	>tr|B6U1Y2	1.49018	Probably Yes
788	>tr|A0A096	1.48904	Probably Yes
789	>tr|A0A096	1.48883	Probably Yes
790	>tr|A0A096	1.48808	Probably Yes
791	>tr|A0A096	1.48717	Probably Yes
792	>tr|A0A096	1.48527	Probably Yes
793	>tr|A0A096	1.48476	Probably Yes
794	>tr|A0A096	1.48398	Probably Yes
795	>tr|A0A096	1.48234	Probably Yes
796	>tr|A0A096	1.48192	Probably Yes
797	>tr|K7U8M9	1.48168	Probably Yes
798	>tr|A0A096	1.48167	Probably Yes
799	>tr|K7VMJ3	1.47813	Probably Yes
800	>tr|C0HG32	1.47808	Probably Yes
801	>tr|B6STU8	1.47752	Probably Yes
802	>tr|K7WBJ6	1.47738	Probably Yes
803	>tr|A0A096	1.47585	Probably Yes
804	>tr|K7V8I4	1.47447	Probably Yes
805	>tr|B4FA12	1.47299	Probably Yes
806	>tr|A0A096	1.47126	Probably Yes
807	>tr|A0A096	1.46666	Probably Yes
808	>tr|B4FS32	1.46577	Probably Yes
809	>tr|A0A096	1.46463	Probably Yes
810	>tr|A0A096	1.46077	Probably Yes
811	>tr|K7U393	1.45955	Probably Yes
812	>tr|C0P8L3	1.45941	Probably Yes
813	>tr|A0A096	1.4594	Probably Yes
814	>tr|B4FP61	1.45905	Probably Yes
815	>tr|A0A096	1.45811	Probably Yes
816	>tr|A0A096	1.4545	Probably Yes
817	>tr|K7VEI4	1.44843	Probably Yes
818	>tr|A0A096	1.44726	Probably Yes
819	>tr|A0A096	1.44301	Probably Yes
820	>tr|A0A096	1.43669	Probably Yes
821	>sp|B6TPF2	1.4349	Probably Yes
822	>tr|K7TZ56	1.43459	Probably Yes
823	>tr|B4FE22	1.43448	Probably Yes
824	>tr|B4FMJ0	1.43365	Probably Yes
825	>tr|B4FN14	1.43189	Probably Yes
826	>tr|B6SS27	1.42931	Probably Yes
827	>tr|A0A096	1.42927	Probably Yes
828	>tr|K7VBT8	1.42594	Probably Yes
829	>tr|Q6XFQ1	1.4246	Probably Yes
830	>tr|A0A096	1.42422	Probably Yes
831	>tr|A0A096	1.42334	Probably Yes
832	>tr|K7U9T3	1.42322	Probably Yes
833	>tr|A0A096	1.42302	Probably Yes
834	>tr|A0A096	1.42269	Probably Yes
835	>tr|A0A096	1.42267	Probably Yes
836	>tr|A0A096	1.42258	Probably Yes
837	>tr|A0A096	1.42239	Probably Yes
838	>tr|K7VC07	1.41956	Probably Yes
839	>tr|B4FRQ8	1.41799	Probably Yes
840	>tr|B4FAE2	1.41427	Probably Yes
841	>tr|B6UIE1	1.41321	Probably Yes
842	>tr|A0A096	1.41197	Probably Yes
843	>tr|B4FTF9	1.40993	Probably Yes
844	>tr|A0A096	1.40777	Probably Yes
845	>tr|A0A096	1.40336	Probably Yes
846	>tr|A0A0B4	1.40325	Probably Yes
847	>tr|B4FAK9	1.39998	Probably Yes
848	>tr|K7VD04	1.39594	Probably Yes
849	>tr|K7VKK3	1.39543	Probably Yes
850	>tr|A0A096	1.39433	Probably Yes
851	>tr|C0PH97	1.39412	Probably Yes
852	>tr|B6TL68	1.3938	Probably Yes
853	>tr|A0A096	1.39042	Probably Yes
854	>tr|A0A096	1.39026	Probably Yes
855	>tr|K7WB20	1.38993	Probably Yes
856	>tr|A0A096	1.38837	Probably Yes
857	>tr|A0A096	1.38774	Probably Yes
858	>tr|A0A096	1.38543	Probably Yes
859	>tr|B6T2X5	1.38184	Probably Yes
860	>tr|K7TY11	1.38051	Probably Yes
861	>tr|A0A096	1.38049	Probably Yes
862	>tr|A0A096	1.37898	Probably Yes
863	>tr|A0A096	1.37658	Probably Yes
864	>tr|K7V5Z1	1.37553	Probably Yes
865	>tr|K7TVS2	1.37537	Probably Yes
866	>tr|K7W5B8	1.37531	Probably Yes
867	>tr|K7TMF4	1.37484	Probably Yes
868	>tr|A0A096	1.37057	Probably Yes
869	>tr|A0A096	1.3703	Probably Yes
870	>tr|A0A096	1.36966	Probably Yes
871	>tr|A0A096	1.36876	Probably Yes
872	>tr|A0A096	1.36844	Probably Yes
873	>tr|K7VPE6	1.36619	Probably Yes
874	>tr|A0A096	1.36569	Probably Yes
875	>tr|A0A096	1.36436	Probably Yes
876	>tr|C0P6X3	1.36419	Probably Yes
877	>tr|K7V299	1.36314	Probably Yes
878	>tr|K7VD83	1.3627	Probably Yes
879	>tr|K7V8A8	1.36249	Probably Yes
880	>tr|B4FPL6	1.3603	Probably Yes
881	>tr|K7VRK0	1.35903	Probably Yes
882	>tr|A0A096	1.35532	Probably Yes
883	>tr|A0A096	1.35327	Probably Yes
884	>tr|K7W426	1.35173	Probably Yes
885	>tr|K7UYH3	1.35076	Probably Yes
886	>tr|B4F9K7	1.34818	Probably Yes
887	>tr|A0A096	1.34633	Probably Yes
888	>tr|C0PE93	1.34623	Probably Yes
889	>tr|K7U8L6	1.34495	Probably Yes
890	>tr|A0A096	1.34333	Probably Yes
891	>tr|B4FG50	1.34271	Probably Yes
892	>tr|A0A096	1.34078	Probably Yes
893	>tr|A0A096	1.34058	Probably Yes
894	>tr|A0A096	1.33975	Probably Yes
895	>tr|C4J007	1.33955	Probably Yes
896	>tr|A0A096	1.33878	Probably Yes
897	>tr|A0A096	1.33781	Probably Yes
898	>tr|A0A096	1.33728	Probably Yes
899	>tr|A0A096	1.33518	Probably Yes
900	>tr|A0A096	1.3346	Probably Yes
901	>tr|B6TZY5	1.33145	Probably Yes
902	>tr|B6TVY0	1.3298	Probably Yes
903	>tr|A0A096	1.32935	Probably Yes
904	>tr|A0A096	1.32912	Probably Yes
905	>tr|K7TW76	1.32904	Probably Yes
906	>tr|B4FVK0	1.32815	Probably Yes
907	>tr|Q6R9A6	1.32784	Probably Yes
908	>tr|B4FKY8	1.32695	Probably Yes
909	>tr|A0A096	1.32601	Probably Yes
910	>tr|A0A096	1.32589	Probably Yes
911	>tr|K7ULT3	1.32503	Probably Yes
912	>tr|B4FH95	1.32455	Probably Yes
913	>tr|B4FVU1	1.32305	Probably Yes
914	>tr|B6UF28	1.32048	Probably Yes
915	>tr|K7TSM9	1.31961	Probably Yes
916	>tr|K7USY3	1.31881	Probably Yes
917	>tr|K7URL9	1.31804	Probably Yes
918	>tr|K7VR37	1.31779	Probably Yes
919	>tr|A0A096	1.31777	Probably Yes
920	>tr|A0A096	1.31772	Probably Yes
921	>tr|B4FWF5	1.31767	Probably Yes
922	>tr|K7UL92	1.31687	Probably Yes
923	>tr|A0A096	1.31562	Probably Yes
924	>tr|K7V4A2	1.31471	Probably Yes
925	>tr|A0A096	1.31426	Probably Yes
926	>tr|A0A096	1.31378	Probably Yes
927	>tr|K7V207	1.31241	Probably Yes
928	>tr|B8A0Y9	1.31219	Probably Yes
929	>tr|A0A096	1.31193	Probably Yes
930	>tr|A0A096	1.31114	Probably Yes
931	>tr|A0A096	1.31103	Probably Yes
932	>tr|A0A096	1.31048	Probably Yes
933	>tr|B6SGW4	1.31012	Probably Yes
934	>tr|A0A096	1.30988	Probably Yes
935	>tr|A0A096	1.30981	Probably Yes
936	>tr|K7V0R2	1.30978	Probably Yes
937	>tr|A0A096	1.30925	Probably Yes
938	>tr|A0A096	1.30921	Probably Yes
939	>tr|A0A096	1.30912	Probably Yes
940	>tr|A0A096	1.30833	Probably Yes
941	>tr|K7VK54	1.30787	Probably Yes
942	>tr|K7V1H8	1.30735	Probably Yes
943	>tr|K7VF64	1.30706	Probably Yes
944	>tr|A0A096	1.30705	Probably Yes
945	>tr|A0A096	1.30649	Probably Yes
946	>tr|K7UYA1	1.30637	Probably Yes
947	>tr|A0A096	1.30601	Probably Yes
948	>tr|K7V427	1.30594	Probably Yes
949	>tr|A0A096	1.30551	Probably Yes
950	>tr|A0A096	1.30545	Probably Yes
951	>tr|C0PEF7	1.30454	Probably Yes
952	>tr|A0A096	1.3031	Probably Yes
953	>tr|K7V3I9	1.30192	Probably Yes
954	>tr|B6SL90	1.30086	Probably Yes
955	>tr|K7VUD8	1.30043	Probably Yes
956	>tr|K7W0I0	1.29957	Probably Yes
957	>tr|A0A096	1.29926	Probably Yes
958	>tr|K7URE6	1.29893	Probably Yes
959	>tr|A0A096	1.29828	Probably Yes
960	>tr|B4FJ95	1.29773	Probably Yes
961	>tr|A0A096	1.29726	Probably Yes
962	>tr|Q8W1C9	1.29712	Probably Yes
963	>tr|A0A096	1.29709	Probably Yes
964	>tr|A0A096	1.29633	Probably Yes
965	>tr|K7UXM8	1.2963	Probably Yes
966	>tr|B6UIN4	1.29629	Probably Yes
967	>tr|A0A096	1.29584	Probably Yes
968	>tr|A0A096	1.29403	Probably Yes
969	>tr|A0A096	1.29391	Probably Yes
970	>tr|A0A096	1.29362	Probably Yes
971	>tr|K7UVY0	1.29264	Probably Yes
972	>tr|A0A096	1.29186	Probably Yes
973	>tr|A0A096	1.29135	Probably Yes
974	>tr|A0A096	1.29124	Probably Yes
975	>tr|K7VRD3	1.29112	Probably Yes
976	>tr|A0A096	1.29083	Probably Yes
977	>tr|K7U754	1.28949	Probably Yes
978	>tr|A0A096	1.28889	Probably Yes
979	>tr|K7U429	1.28835	Probably Yes
980	>tr|A0A096	1.28756	Probably Yes
981	>tr|A0A096	1.28753	Probably Yes
982	>tr|A0A096	1.28734	Probably Yes
983	>tr|A0A096	1.28642	Probably Yes
984	>tr|A0A096	1.28548	Probably Yes
985	>tr|A0A096	1.28437	Probably Yes
986	>tr|C0PEA6	1.28436	Probably Yes
987	>tr|B6SWQ2	1.28407	Probably Yes
988	>tr|A0A096	1.28372	Probably Yes
989	>tr|B4FK04	1.28289	Probably Yes
990	>tr|K7UB81	1.28187	Probably Yes
991	>tr|A0A096	1.28105	Probably Yes
992	>tr|A0A096	1.28041	Probably Yes
993	>tr|A0A096	1.2804	Probably Yes
994	>tr|A0A096	1.27933	Probably Yes
995	>tr|A0A060	1.27902	Probably Yes
996	>tr|A0A096	1.27887	Probably Yes
997	>tr|A0A096	1.27828	Probably Yes
998	>tr|B6TA29	1.27793	Probably Yes
999	>tr|A0A096	1.27786	Probably Yes
1000	>tr|K7TSL8	1.27734	Probably Yes
1001	>tr|A0A096	1.27705	Probably Yes
1002	>tr|A0A096	1.27691	Probably Yes
1003	>tr|A0A096	1.27636	Probably Yes
1004	>tr|B4FG81	1.27571	Probably Yes
1005	>tr|K7U514	1.2753	Probably Yes
1006	>tr|A0A096	1.27475	Probably Yes
1007	>tr|B6STX9	1.2741	Probably Yes
1008	>tr|C0PAF2	1.27409	Probably Yes
1009	>tr|A0A096	1.27384	Probably Yes
1010	>tr|A0A096	1.27314	Probably Yes
1011	>tr|A0A096	1.27311	Probably Yes
1012	>tr|K7VBY9	1.27246	Probably Yes
1013	>tr|A0A096	1.2722	Probably Yes
1014	>tr|B6TKE2	1.27217	Probably Yes
1015	>tr|K7UV73	1.27215	Probably Yes
1016	>tr|A0A096	1.27164	Probably Yes
1017	>tr|B6STF5	1.27113	Probably Yes
1018	>tr|A0A096	1.27094	Probably Yes
1019	>tr|K7VGP4	1.27093	Probably Yes
1020	>tr|K7TKM6	1.27063	Probably Yes
1021	>tr|A0A096	1.27022	Probably Yes
1022	>tr|A0A096	1.26928	Probably Yes
1023	>tr|C4J5X4	1.2685	Probably Yes
1024	>tr|K7TLZ4	1.26765	Probably Yes
1025	>tr|B6U0U2	1.26763	Probably Yes
1026	>tr|B4G114	1.26738	Probably Yes
1027	>tr|K7U003	1.26689	Probably Yes
1028	>tr|B7ZYK8	1.26682	Probably Yes
1029	>tr|K7UMP0	1.26641	Probably Yes
1030	>tr|A0A096	1.26636	Probably Yes
1031	>tr|A0A096	1.26636	Probably Yes
1032	>tr|K7U209	1.26509	Probably Yes
1033	>tr|K7VRF6	1.26464	Probably Yes
1034	>tr|K7USG9	1.26434	Probably Yes
1035	>tr|B6UI35	1.26425	Probably Yes
1036	>tr|A0A096	1.26409	Probably Yes
1037	>tr|K7VF45	1.26387	Probably Yes
1038	>tr|A0A096	1.26382	Probably Yes
1039	>tr|A0A096	1.2636	Probably Yes
1040	>tr|B4G0W5	1.26332	Probably Yes
1041	>tr|A0A096	1.26319	Probably Yes
1042	>tr|B4FQW8	1.26192	Probably Yes
1043	>tr|K7TK34	1.26191	Probably Yes
1044	>tr|C0HJ75	1.26175	Probably Yes
1045	>tr|A0A096	1.26158	Probably Yes
1046	>tr|K7TVQ4	1.26135	Probably Yes
1047	>tr|A0A096	1.26104	Probably Yes
1048	>tr|A0A096	1.261	Probably Yes
1049	>tr|K7VRU6	1.26069	Probably Yes
1050	>tr|K7W9M4	1.26058	Probably Yes
1051	>tr|A0A096	1.26054	Probably Yes
1052	>tr|A0A096	1.25946	Probably Yes
1053	>tr|K7VAU5	1.25904	Probably Yes
1054	>tr|A0A096	1.25834	Probably Yes
1055	>tr|A0A096	1.25728	Probably Yes
1056	>tr|B4FPE1	1.25654	Probably Yes
1057	>tr|A0A096	1.25653	Probably Yes
1058	>tr|K7W3A5	1.25614	Probably Yes
1059	>tr|A0A096	1.25507	Probably Yes
1060	>tr|A0A096	1.25479	Probably Yes
1061	>tr|K7UGV6	1.25441	Probably Yes
1062	>sp|P26259	1.2541	Probably Yes
1063	>tr|K7UXP8	1.25316	Probably Yes
1064	>tr|A0A096	1.25238	Probably Yes
1065	>tr|B4FEZ8	1.2514	Probably Yes
1066	>tr|A0A096	1.25137	Probably Yes
1067	>tr|A0A096	1.25089	Probably Yes
1068	>tr|A0A096	1.25088	Probably Yes
1069	>tr|C4J2W0	1.25057	Probably Yes
1070	>tr|B6U0S1	1.24915	Probably Yes
1071	>tr|A0A096	1.24896	Probably Yes
1072	>tr|A0A096	1.24836	Probably Yes
1073	>tr|B4FS91	1.24805	Probably Yes
1074	>tr|A0A096	1.24799	Probably Yes
1075	>tr|B6TJ70	1.24761	Probably Yes
1076	>tr|K7UWT6	1.24754	Probably Yes
1077	>tr|B4FTH5	1.24604	Probably Yes
1078	>tr|A0A096	1.24563	Probably Yes
1079	>tr|A0A096	1.24538	Probably Yes
1080	>tr|B4FU16	1.24503	Probably Yes
1081	>tr|A0A096	1.24435	Probably Yes
1082	>tr|A0A096	1.24418	Probably Yes
1083	>tr|A0A096	1.24305	Probably Yes
1084	>tr|B6T135	1.24266	Probably Yes
1085	>tr|C0PAP2	1.24255	Probably Yes
1086	>tr|C4J0U7	1.24091	Probably Yes
1087	>tr|B8A3J4	1.23999	Probably Yes
1088	>tr|K7V336	1.23998	Probably Yes
1089	>tr|K7V1A5	1.23992	Probably Yes
1090	>tr|K7UV46	1.23914	Probably Yes
1091	>tr|A0A096	1.2391	Probably Yes
1092	>tr|A0A096	1.23842	Probably Yes
1093	>tr|K7VBU4	1.23775	Probably Yes
1094	>tr|B4FJV3	1.23724	Probably Yes
1095	>tr|K7V8V9	1.23713	Probably Yes
1096	>tr|C0P4Z3	1.23713	Probably Yes
1097	>tr|A0A096	1.23677	Probably Yes
1098	>tr|B4FJT3	1.23605	Probably Yes
1099	>tr|A0A096	1.236	Probably Yes
1100	>tr|A0A096	1.2354	Probably Yes
1101	>tr|A0A096	1.23537	Probably Yes
1102	>tr|B4G0N2	1.23531	Probably Yes
1103	>tr|K7TXR3	1.23508	Probably Yes
1104	>tr|K7U8B9	1.23507	Probably Yes
1105	>tr|K7WBI8	1.23467	Probably Yes
1106	>tr|A0A096	1.23429	Probably Yes
1107	>tr|A0A096	1.23429	Probably Yes
1108	>tr|A0A096	1.23411	Probably Yes
1109	>tr|A0A096	1.23395	Probably Yes
1110	>tr|B4FJ80	1.23324	Probably Yes
1111	>tr|A0A096	1.23296	Probably Yes
1112	>tr|A0A096	1.23246	Probably Yes
1113	>tr|B6U1I6	1.2324	Probably Yes
1114	>tr|A0A096	1.23221	Probably Yes
1115	>tr|A0A096	1.23188	Probably Yes
1116	>tr|A0A096	1.23153	Probably Yes
1117	>tr|B4FD88	1.23139	Probably Yes
1118	>tr|A0A096	1.23109	Probably Yes
1119	>tr|B4FWT9	1.2309	Probably Yes
1120	>tr|A0A096	1.23077	Probably Yes
1121	>tr|B4FUM4	1.23043	Probably Yes
1122	>tr|A0A096	1.23008	Probably Yes
1123	>tr|B4G1P0	1.22979	Probably Yes
1124	>tr|C0HG47	1.22955	Probably Yes
1125	>tr|K7VDM1	1.22915	Probably Yes
1126	>tr|A0A096	1.22903	Probably Yes
1127	>tr|A0A096	1.22884	Probably Yes
1128	>tr|B4FVH3	1.22841	Probably Yes
1129	>tr|A0A096	1.22825	Probably Yes
1130	>tr|C0HIF9	1.22739	Probably Yes
1131	>tr|A0A096	1.22621	Probably Yes
1132	>tr|Q27YF3	1.22597	Probably Yes
1133	>tr|K7U550	1.22542	Probably Yes
1134	>tr|A0A096	1.22487	Probably Yes
1135	>tr|A0A096	1.22418	Probably Yes
1136	>tr|K7U437	1.22407	Probably Yes
1137	>tr|B4G207	1.22352	Probably Yes
1138	>tr|A0A096	1.22302	Probably Yes
1139	>tr|A0A096	1.22292	Probably Yes
1140	>tr|K7U8I8	1.22266	Probably Yes
1141	>tr|A0A096	1.22214	Probably Yes
1142	>tr|B6TQ98	1.22214	Probably Yes
1143	>tr|K7UG45	1.2215	Probably Yes
1144	>tr|K7VTD9	1.22138	Probably Yes
1145	>tr|A0A096	1.22128	Probably Yes
1146	>tr|A0A096	1.22054	Probably Yes
1147	>tr|C0PGL0	1.22021	Probably Yes
1148	>sp|P06588	1.21977	Probably Yes
1149	>tr|A0A096	1.21946	Probably Yes
1150	>tr|A0A096	1.21944	Probably Yes
1151	>tr|K7V392	1.21914	Probably Yes
1152	>tr|A0A096	1.21913	Probably Yes
1153	>tr|A0A096	1.21799	Probably Yes
1154	>tr|B4FM57	1.21782	Probably Yes
1155	>tr|B6T8S6	1.21776	Probably Yes
1156	>tr|A0A096	1.21736	Probably Yes
1157	>tr|A0A096	1.21664	Probably Yes
1158	>sp|Q9XHR2	1.21649	Probably Yes
1159	>tr|K7WAM2	1.21648	Probably Yes
1160	>tr|K7UVT1	1.21609	Probably Yes
1161	>tr|K7VUV0	1.21593	Probably Yes
1162	>tr|C0PFE9	1.21582	Probably Yes
1163	>tr|A0A096	1.21578	Probably Yes
1164	>tr|B4FWJ6	1.21552	Probably Yes
1165	>tr|A0A096	1.21539	Probably Yes
1166	>tr|A0A096	1.21536	Probably Yes
1167	>tr|K7UW48	1.2153	Probably Yes
1168	>tr|A0A096	1.21517	Probably Yes
1169	>tr|A0A096	1.21476	Probably Yes
1170	>tr|A0A096	1.21465	Probably Yes
1171	>tr|C4J045	1.21463	Probably Yes
1172	>tr|K7V9E5	1.21345	Probably Yes
1173	>tr|A0A096	1.21341	Probably Yes
1174	>tr|A0A096	1.21293	Probably Yes
1175	>tr|K7VZY7	1.21285	Probably Yes
1176	>tr|K7V3X5	1.21247	Probably Yes
1177	>tr|A0A096	1.21227	Probably Yes
1178	>tr|C0PL35	1.21227	Probably Yes
1179	>tr|K7TZ86	1.21198	Probably Yes
1180	>tr|A0A096	1.21159	Probably Yes
1181	>tr|B4G1B1	1.21096	Probably Yes
1182	>tr|K7U3Q2	1.21084	Probably Yes
1183	>tr|A0A096	1.21073	Probably Yes
1184	>tr|Q6R996	1.20989	Probably Yes
1185	>tr|K7UET3	1.20913	Probably Yes
1186	>tr|A0A096	1.20912	Probably Yes
1187	>tr|K7U887	1.209	Probably Yes
1188	>tr|K7VC17	1.20899	Probably Yes
1189	>tr|K7UZM9	1.20865	Probably Yes
1190	>tr|B6T504	1.20786	Probably Yes
1191	>tr|K7VXI7	1.20611	Probably Yes
1192	>tr|A0A096	1.2061	Probably Yes
1193	>tr|B4F8F3	1.206	Probably Yes
1194	>tr|B6TG03	1.20596	Probably Yes
1195	>tr|A0A096	1.20562	Probably Yes
1196	>tr|A0A096	1.20543	Probably Yes
1197	>tr|A0A096	1.20533	Probably Yes
1198	>tr|K7V277	1.20503	Probably Yes
1199	>tr|K7VA73	1.20456	Probably Yes
1200	>tr|K7VF28	1.20392	Probably Yes
1201	>tr|A0A096	1.2039	Probably Yes
1202	>tr|K7VGB0	1.2037	Probably Yes
1203	>tr|B6TGT5	1.20317	Probably Yes
1204	>tr|A0A096	1.20301	Probably Yes
1205	>tr|A0A096	1.2029	Probably Yes
1206	>tr|Q6R9B5	1.20272	Probably Yes
1207	>tr|A0A096	1.20153	Probably Yes
1208	>tr|B4FK86	1.20141	Probably Yes
1209	>tr|A0A096	1.20105	Probably Yes
1210	>tr|A0A096	1.20015	Probably Yes
1211	>tr|A0A096	1.19854	Probably Yes
1212	>tr|A0A096	1.19794	Probably Yes
1213	>tr|B4FQG7	1.1979	Probably Yes
1214	>tr|A0A096	1.19784	Probably Yes
1215	>tr|B4F9X5	1.19782	Probably Yes
1216	>tr|B4FRF5	1.19741	Probably Yes
1217	>tr|B4FS17	1.19709	Probably Yes
1218	>tr|A0A096	1.19693	Probably Yes
1219	>tr|C0HIP7	1.19656	Probably Yes
1220	>tr|A0A096	1.19653	Probably Yes
1221	>tr|C0HEE8	1.19637	Probably Yes
1222	>tr|A0A096	1.19636	Probably Yes
1223	>tr|A0A096	1.19445	Probably Yes
1224	>tr|A0A096	1.19405	Probably Yes
1225	>tr|C0P8I8	1.19371	Probably Yes
1226	>tr|C0PM87	1.19353	Probably Yes
1227	>tr|B4F859	1.19325	Probably Yes
1228	>tr|B6SKI5	1.19307	Probably Yes
1229	>tr|B4FNM9	1.19284	Probably Yes
1230	>tr|C0P689	1.19224	Probably Yes
1231	>tr|K7WHC8	1.19199	Probably Yes
1232	>tr|A0A096	1.19145	Probably Yes
1233	>tr|A0A096	1.19134	Probably Yes
1234	>tr|A0A096	1.19133	Probably Yes
1235	>tr|A0A096	1.19004	Probably Yes
1236	>tr|A0A096	1.18957	Probably Yes
1237	>sp|Q8VZY6	1.18954	Probably Yes
1238	>tr|A0A096	1.18949	Probably Yes
1239	>tr|B4FA61	1.18879	Probably Yes
1240	>tr|B4FNZ4	1.18744	Probably Yes
1241	>tr|K7UW43	1.18587	Probably Yes
1242	>tr|B4G242	1.18555	Probably Yes
1243	>tr|A0A096	1.18554	Probably Yes
1244	>tr|K7V4M0	1.18543	Probably Yes
1245	>tr|B4G0C0	1.18515	Probably Yes
1246	>tr|C0P8J1	1.185	Probably Yes
1247	>tr|A0A096	1.18415	Probably Yes
1248	>tr|A0A096	1.18315	Probably Yes
1249	>tr|A0A096	1.1831	Probably Yes
1250	>tr|B4FZD9	1.18307	Probably Yes
1251	>tr|K7VGN3	1.18262	Probably Yes
1252	>tr|A0A096	1.18243	Probably Yes
1253	>tr|A0A096	1.18118	Probably Yes
1254	>tr|B6TFQ9	1.18073	Probably Yes
1255	>tr|A0A096	1.18066	Probably Yes
1256	>tr|B4FCV2	1.18051	Probably Yes
1257	>tr|B4FNL7	1.17996	Probably Yes
1258	>tr|A0A096	1.17919	Probably Yes
1259	>tr|K7V0M6	1.17916	Probably Yes
1260	>tr|A0A096	1.1786	Probably Yes
1261	>tr|B6SQC5	1.17838	Probably Yes
1262	>tr|A0A096	1.17819	Probably Yes
1263	>tr|A0A096	1.17815	Probably Yes
1264	>tr|K7UBT8	1.17756	Probably Yes
1265	>tr|A0A096	1.17664	Probably Yes
1266	>tr|A0A096	1.17639	Probably Yes
1267	>tr|A0A096	1.17508	Probably Yes
1268	>tr|A0A096	1.17478	Probably Yes
1269	>tr|A0A096	1.17447	Probably Yes
1270	>tr|A0A096	1.17321	Probably Yes
1271	>tr|K7V4L1	1.17302	Probably Yes
1272	>tr|A0A096	1.17255	Probably Yes
1273	>tr|A0A096	1.17214	Probably Yes
1274	>tr|Q84RL8	1.17169	Probably Yes
1275	>tr|A0A096	1.17146	Probably Yes
1276	>tr|B4F8D4	1.17131	Probably Yes
1277	>tr|K7TQL1	1.17054	Probably Yes
1278	>tr|K7TPB9	1.16988	Probably Yes
1279	>tr|C4J6F2	1.16984	Probably Yes
1280	>tr|A0A096	1.16953	Probably Yes
1281	>tr|B8A0V5	1.16936	Probably Yes
1282	>tr|A0A096	1.16918	Probably Yes
1283	>tr|B4F7S3	1.16881	Probably Yes
1284	>tr|B6TUH1	1.16881	Probably Yes
1285	>tr|B6T6A7	1.16839	Probably Yes
1286	>tr|C0P3E4	1.16826	Probably Yes
1287	>tr|A0A096	1.16798	Probably Yes
1288	>tr|B4FR27	1.16782	Probably Yes
1289	>tr|A0A096	1.16771	Probably Yes
1290	>tr|A0A096	1.16722	Probably Yes
1291	>tr|B4F8L5	1.16688	Probably Yes
1292	>tr|B4FK44	1.16557	Probably Yes
1293	>tr|A0A096	1.1653	Probably Yes
1294	>tr|B6U4G5	1.16511	Probably Yes
1295	>tr|K7VTP3	1.16496	Probably Yes
1296	>tr|K7VFZ5	1.16475	Probably Yes
1297	>tr|A0A096	1.16448	Probably Yes
1298	>tr|K7W7P3	1.16364	Probably Yes
1299	>tr|K7U9Y1	1.16363	Probably Yes
1300	>tr|K7U0M0	1.16352	Probably Yes
1301	>tr|A0A096	1.16328	Probably Yes
1302	>tr|A0A096	1.16278	Probably Yes
1303	>tr|K7VX11	1.16236	Probably Yes
1304	>tr|A0A096	1.16139	Probably Yes
1305	>tr|C0PHV5	1.16056	Probably Yes
1306	>tr|K7U4Z8	1.15991	Probably Yes
1307	>tr|K7VV20	1.15971	Probably Yes
1308	>tr|A0A096	1.15953	Probably Yes
1309	>tr|B6SQ32	1.15927	Probably Yes
1310	>tr|K7V4M2	1.15919	Probably Yes
1311	>tr|A0A096	1.15877	Probably Yes
1312	>tr|K7U9J9	1.15863	Probably Yes
1313	>tr|A0A096	1.15838	Probably Yes
1314	>tr|A0A096	1.15812	Probably Yes
1315	>tr|A0A096	1.158	Probably Yes
1316	>tr|B4FLW2	1.15786	Probably Yes
1317	>tr|A0A096	1.15768	Probably Yes
1318	>tr|K7VEZ1	1.15747	Probably Yes
1319	>tr|A0A096	1.1574	Probably Yes
1320	>sp|P49081	1.15711	Probably Yes
1321	>tr|A0A096	1.15655	Probably Yes
1322	>tr|B6U7R3	1.15647	Probably Yes
1323	>tr|B6TMJ4	1.15646	Probably Yes
1324	>tr|A0A096	1.15539	Probably Yes
1325	>tr|A0A096	1.15479	Probably Yes
1326	>tr|C4IYL3	1.15327	Probably Yes
1327	>tr|K7VCN9	1.15325	Probably Yes
1328	>tr|C0P6C5	1.153	Probably Yes
1329	>tr|B6U485	1.15233	Probably Yes
1330	>tr|A0A096	1.15221	Probably Yes
1331	>tr|K7UZN4	1.15132	Probably Yes
1332	>tr|A0A096	1.15107	Probably Yes
1333	>tr|A0A096	1.15093	Probably Yes
1334	>tr|K7UDB6	1.15024	Probably Yes
1335	>tr|A0A096	1.15013	Probably Yes
1336	>tr|A0A096	1.15012	Probably Yes
1337	>tr|A0A096	1.14991	Probably Yes
1338	>tr|C0HJ08	1.14981	Probably Yes
1339	>tr|K7USF2	1.14908	Probably Yes
1340	>tr|B6U7V1	1.14906	Probably Yes
1341	>tr|B4FH62	1.14889	Probably Yes
1342	>tr|A0A096	1.14871	Probably Yes
1343	>tr|K7WF16	1.14797	Probably Yes
1344	>tr|A0A096	1.14794	Probably Yes
1345	>tr|A0A096	1.14758	Probably Yes
1346	>tr|A0A096	1.14691	Probably Yes
1347	>tr|A0A096	1.14685	Probably Yes
1348	>tr|A0A096	1.14651	Probably Yes
1349	>tr|K7UNA5	1.14648	Probably Yes
1350	>tr|C0PI04	1.14564	Probably Yes
1351	>tr|A0A096	1.14384	Probably Yes
1352	>tr|K7TQ17	1.14327	Probably Yes
1353	>tr|A0A096	1.1426	Probably Yes
1354	>tr|B6SN13	1.14259	Probably Yes
1355	>tr|A0A096	1.1425	Probably Yes
1356	>tr|K7V126	1.14204	Probably Yes
1357	>tr|A0A096	1.14164	Probably Yes
1358	>tr|A0A096	1.14108	Probably Yes
1359	>tr|K7VWB4	1.14095	Probably Yes
1360	>tr|B4FUQ9	1.13898	Probably Yes
1361	>tr|K7VUG4	1.1388	Probably Yes
1362	>tr|K7VID9	1.13879	Probably Yes
1363	>tr|K7UA21	1.13876	Probably Yes
1364	>tr|A0A096	1.13866	Probably Yes
1365	>tr|A0A096	1.13859	Probably Yes
1366	>tr|A0A096	1.13846	Probably Yes
1367	>tr|C0PEF4	1.13812	Probably Yes
1368	>tr|K7W2X8	1.13802	Probably Yes
1369	>tr|K7UNG7	1.13789	Probably Yes
1370	>tr|B8A0S8	1.13789	Probably Yes
1371	>tr|A0A096	1.13787	Probably Yes
1372	>tr|A0A096	1.13773	Probably Yes
1373	>tr|B4FKH4	1.13726	Probably Yes
1374	>tr|K7TQ73	1.13694	Probably Yes
1375	>tr|A0A096	1.13681	Probably Yes
1376	>tr|A0A096	1.13631	Probably Yes
1377	>tr|K7U4N0	1.13612	Probably Yes
1378	>tr|B4FSM0	1.1358	Probably Yes
1379	>tr|A0A096	1.13533	Probably Yes
1380	>tr|B4FW41	1.13494	Probably Yes
1381	>tr|B6TUN5	1.13411	Probably Yes
1382	>tr|B8A1P4	1.13352	Probably Yes
1383	>tr|B6TLP0	1.13347	Probably Yes
1384	>tr|C0PH08	1.13328	Probably Yes
1385	>tr|K7W2S8	1.13321	Probably Yes
1386	>tr|A0A096	1.13308	Probably Yes
1387	>tr|K7VJ08	1.13273	Probably Yes
1388	>tr|A0A096	1.13245	Probably Yes
1389	>tr|A0A096	1.13213	Probably Yes
1390	>tr|A0A096	1.13131	Probably Yes
1391	>tr|B4FR38	1.13111	Probably Yes
1392	>tr|A0A096	1.13058	Probably Yes
1393	>tr|A0A096	1.13018	Probably Yes
1394	>tr|B6SZ65	1.13007	Probably Yes
1395	>tr|Q6XFQ0	1.12932	Probably Yes
1396	>tr|A0A096	1.12885	Probably Yes
1397	>tr|A0A096	1.12828	Probably Yes
1398	>tr|A0A096	1.12743	Probably Yes
1399	>tr|K7VQ65	1.12739	Probably Yes
1400	>tr|A0A096	1.12691	Probably Yes
1401	>tr|K7TPP5	1.12523	Probably Yes
1402	>tr|A0A096	1.12493	Probably Yes
1403	>tr|C0HGS3	1.12485	Probably Yes
1404	>tr|K7TK27	1.12459	Probably Yes
1405	>tr|B4FEW3	1.12419	Probably Yes
1406	>tr|K7TV87	1.12414	Probably Yes
1407	>tr|A0A096	1.12339	Probably Yes
1408	>tr|K7UYW4	1.12316	Probably Yes
1409	>tr|A0A096	1.12268	Probably Yes
1410	>tr|A0A096	1.12224	Probably Yes
1411	>tr|A0A096	1.12208	Probably Yes
1412	>tr|B4F967	1.12197	Probably Yes
1413	>tr|A0A096	1.12187	Probably Yes
1414	>tr|B4FY60	1.1211	Probably Yes
1415	>tr|A0A096	1.12062	Probably Yes
1416	>sp|Q9FQ11	1.11941	Probably Yes
1417	>tr|A0A096	1.11924	Probably Yes
1418	>tr|A0A096	1.11914	Probably Yes
1419	>tr|B4FW48	1.11886	Probably Yes
1420	>tr|K7WE47	1.11868	Probably Yes
1421	>tr|B6SI92	1.1183	Probably Yes
1422	>tr|A0A096	1.11818	Probably Yes
1423	>tr|A0A096	1.1173	Probably Yes
1424	>tr|A0A096	1.11729	Probably Yes
1425	>tr|K7UXV2	1.11691	Probably Yes
1426	>tr|A0A096	1.11601	Probably Yes
1427	>tr|A0A096	1.11589	Probably Yes
1428	>tr|A0A096	1.11572	Probably Yes
1429	>tr|A0A096	1.11564	Probably Yes
1430	>tr|A0A096	1.11516	Probably Yes
1431	>tr|A0A096	1.1149	Probably Yes
1432	>tr|A0A096	1.11465	Probably Yes
1433	>tr|A0A096	1.11391	Probably Yes
1434	>tr|A0A096	1.11365	Probably Yes
1435	>tr|K7U0B1	1.11348	Probably Yes
1436	>tr|A0A096	1.1132	Probably Yes
1437	>tr|A0A096	1.11288	Probably Yes
1438	>tr|A0A096	1.11253	Probably Yes
1439	>tr|C0PCW8	1.11211	Probably Yes
1440	>tr|B4FNZ1	1.11138	Probably Yes
1441	>tr|B4FSR0	1.11055	Probably Yes
1442	>tr|B4FDG9	1.11036	Probably Yes
1443	>tr|A0A096	1.11029	Probably Yes
1444	>tr|A0A096	1.109	Probably Yes
1445	>tr|B4FE80	1.10881	Probably Yes
1446	>tr|K7V2Q4	1.10776	Probably Yes
1447	>tr|K7VX48	1.10764	Probably Yes
1448	>tr|A0A096	1.10748	Probably Yes
1449	>tr|A0A096	1.10738	Probably Yes
1450	>tr|C0P2Z2	1.1072	Probably Yes
1451	>tr|C0PK42	1.10683	Probably Yes
1452	>tr|K7VD27	1.10652	Probably Yes
1453	>tr|A0A096	1.10635	Probably Yes
1454	>tr|B4FVI7	1.10611	Probably Yes
1455	>tr|A0A096	1.10591	Probably Yes
1456	>tr|C0HFA5	1.10569	Probably Yes
1457	>tr|B4FA91	1.10567	Probably Yes
1458	>tr|A0A096	1.10473	Probably Yes
1459	>tr|B4FZ71	1.10388	Probably Yes
1460	>tr|K7V883	1.10193	Probably Yes
1461	>tr|A0A096	1.10151	Probably Yes
1462	>tr|A0A096	1.10136	Probably Yes
1463	>tr|K7VM08	1.10076	Probably Yes
1464	>tr|K7V3N3	1.1003	Probably Yes
1465	>tr|A0A096	1.10009	Probably Yes
1466	>tr|A0A096	1.09957	Probably Yes
1467	>tr|K7TNI6	1.09929	Probably Yes
1468	>tr|A0A096	1.09908	Probably Yes
1469	>tr|K7UJP0	1.09904	Probably Yes
1470	>tr|A0A096	1.09757	Probably Yes
1471	>tr|C0PN53	1.09748	Probably Yes
1472	>tr|K7UT90	1.09737	Probably Yes
1473	>tr|A0A096	1.09705	Probably Yes
1474	>tr|A0A096	1.09692	Probably Yes
1475	>tr|C0PEV7	1.09663	Probably Yes
1476	>tr|K7UQ18	1.09631	Probably Yes
1477	>tr|K7U988	1.09537	Probably Yes
1478	>tr|A0A096	1.0947	Probably Yes
1479	>tr|K7TKF6	1.09438	Probably Yes
1480	>tr|A0A096	1.09411	Probably Yes
1481	>tr|A0A096	1.09402	Probably Yes
1482	>tr|A0A096	1.09356	Probably Yes
1483	>tr|A0A096	1.09225	Probably Yes
1484	>tr|A0A096	1.09186	Probably Yes
1485	>tr|B4G0R0	1.09169	Probably Yes
1486	>sp|B6U300	1.09107	Probably Yes
1487	>tr|A0A096	1.09096	Probably Yes
1488	>tr|B4F8Z8	1.09082	Probably Yes
1489	>tr|K7V4B8	1.08991	Probably Yes
1490	>tr|A0A096	1.08977	Probably Yes
1491	>tr|K7UQQ8	1.08926	Probably Yes
1492	>tr|K7THY6	1.08911	Probably Yes
1493	>tr|K7VFU1	1.08866	Probably Yes
1494	>tr|K7WCF2	1.08846	Probably Yes
1495	>tr|K7V369	1.08826	Probably Yes
1496	>tr|K7V9F1	1.08736	Probably Yes
1497	>tr|A0A096	1.08537	Probably Yes
1498	>tr|A0A096	1.08482	Probably Yes
1499	>tr|A0A096	1.08407	Probably Yes
1500	>tr|K7UAA5	1.08403	Probably Yes
1501	>tr|K7UA17	1.08393	Probably Yes
1502	>tr|A0A096	1.08391	Probably Yes
1503	>tr|K7UBJ4	1.08306	Probably Yes
1504	>tr|K7UDN1	1.08279	Probably Yes
1505	>tr|K7V496	1.08111	Probably Yes
1506	>tr|B6UB39	1.0808	Probably Yes
1507	>tr|A0A0B4	1.08024	Probably Yes
1508	>tr|A0A096	1.07941	Probably Yes
1509	>tr|A0A096	1.07926	Probably Yes
1510	>tr|A0A096	1.07796	Probably Yes
1511	>tr|C0P4B9	1.07755	Probably Yes
1512	>tr|A0A096	1.07722	Probably Yes
1513	>tr|A0A096	1.07692	Probably Yes
1514	>tr|A0A096	1.07686	Probably Yes
1515	>tr|A0A096	1.07666	Probably Yes
1516	>tr|A0A096	1.07646	Probably Yes
1517	>sp|P55241	1.07592	Probably Yes
1518	>tr|A0A096	1.07558	Probably Yes
1519	>tr|A0A096	1.0751	Probably Yes
1520	>tr|A0A096	1.0748	Probably Yes
1521	>tr|A0A096	1.07405	Probably Yes
1522	>tr|A0A096	1.07396	Probably Yes
1523	>tr|A0A096	1.07306	Probably Yes
1524	>tr|B6TJB6	1.07222	Probably Yes
1525	>tr|A0A096	1.07221	Probably Yes
1526	>tr|A0A096	1.07214	Probably Yes
1527	>tr|A0A096	1.07158	Probably Yes
1528	>tr|A0A096	1.07149	Probably Yes
1529	>tr|A0A096	1.07133	Probably Yes
1530	>tr|K7UJE9	1.07094	Probably Yes
1531	>tr|C0PIH1	1.07084	Probably Yes
1532	>tr|A0A096	1.07083	Probably Yes
1533	>tr|B4FF28	1.07027	Probably Yes
1534	>tr|K7TPK5	1.07021	Probably Yes
1535	>tr|A0A096	1.07001	Probably Yes
1536	>tr|K7UXA1	1.06996	Probably Yes
1537	>tr|A0A096	1.06968	Probably Yes
1538	>tr|K7U001	1.06966	Probably Yes
1539	>tr|A0A096	1.06963	Probably Yes
1540	>tr|C4J5E1	1.06952	Probably Yes
1541	>tr|A0A096	1.06947	Probably Yes
1542	>tr|A0A096	1.06909	Probably Yes
1543	>tr|B4FEV3	1.06861	Probably Yes
1544	>tr|K7TWN4	1.06823	Probably Yes
1545	>tr|K7VFQ2	1.06763	Probably Yes
1546	>tr|A0A096	1.06716	Probably Yes
1547	>tr|B4FFU7	1.06568	Probably Yes
1548	>tr|B6UD84	1.06563	Probably Yes
1549	>tr|C0HE59	1.06491	Probably Yes
1550	>tr|A0A096	1.06455	Probably Yes
1551	>tr|A0A096	1.06444	Probably Yes
1552	>tr|A0A096	1.06415	Probably Yes
1553	>tr|A0A096	1.06307	Probably Yes
1554	>tr|A0A096	1.06146	Probably Yes
1555	>tr|A0A096	1.05969	Probably Yes
1556	>tr|A0A096	1.05957	Probably Yes
1557	>tr|K7VB88	1.05949	Probably Yes
1558	>tr|A0A096	1.05864	Probably Yes
1559	>tr|A0A096	1.05838	Probably Yes
1560	>tr|A0A096	1.05784	Probably Yes
1561	>tr|A0A096	1.05756	Probably Yes
1562	>tr|K7TR67	1.05717	Probably Yes
1563	>tr|B6UFB5	1.05712	Probably Yes
1564	>tr|K7WBV3	1.05668	Probably Yes
1565	>tr|B4FES9	1.05658	Probably Yes
1566	>tr|A0A096	1.05617	Probably Yes
1567	>tr|K7TM03	1.05592	Probably Yes
1568	>tr|A0A096	1.05541	Probably Yes
1569	>tr|B4FFZ3	1.05504	Probably Yes
1570	>tr|K7UNG1	1.05502	Probably Yes
1571	>tr|K7VFM9	1.05481	Probably Yes
1572	>tr|A0A096	1.05471	Probably Yes
1573	>tr|A0A096	1.05422	Probably Yes
1574	>tr|K7VMB3	1.05413	Probably Yes
1575	>tr|A0A096	1.0541	Probably Yes
1576	>tr|B4FC86	1.05408	Probably Yes
1577	>tr|B2MUU4	1.05354	Probably Yes
1578	>tr|Q7M1Z8	1.05326	Probably Yes
1579	>tr|A0A096	1.05307	Probably Yes
1580	>tr|K7W3J5	1.05291	Probably Yes
1581	>tr|A0A096	1.05253	Probably Yes
1582	>tr|B4FV42	1.05245	Probably Yes
1583	>tr|K7V494	1.05213	Probably Yes
1584	>tr|K7VUW1	1.05143	Probably Yes
1585	>tr|A0A096	1.05094	Probably Yes
1586	>tr|A0A096	1.0502	Probably Yes
1587	>tr|K7V183	1.05018	Probably Yes
1588	>tr|C0P4U5	1.05	Probably Yes
1589	>tr|K7U1C6	1.04971	Probably Yes
1590	>tr|A0A0B4	1.0494	Probably Yes
1591	>tr|C0P7B5	1.04883	Probably Yes
1592	>tr|K7W2Z7	1.04869	Probably Yes
1593	>tr|A0A096	1.04866	Probably Yes
1594	>tr|K7UJQ4	1.04864	Probably Yes
1595	>tr|A0A096	1.04829	Probably Yes
1596	>tr|A0A096	1.04789	Probably Yes
1597	>tr|A0A096	1.04788	Probably Yes
1598	>tr|K7V1D1	1.04777	Probably Yes
1599	>tr|A0A096	1.04713	Probably Yes
1600	>tr|K7TLW5	1.04709	Probably Yes
1601	>tr|A0A096	1.04689	Probably Yes
1602	>tr|C4J921	1.04669	Probably Yes
1603	>tr|Q6R991	1.04531	Probably Yes
1604	>tr|K7V4W8	1.04494	Probably Yes
1605	>tr|B4FRF6	1.04444	Probably Yes
1606	>tr|A0A096	1.044	Probably Yes
1607	>tr|Q6R9G5	1.04381	Probably Yes
1608	>tr|A0A096	1.04288	Probably Yes
1609	>tr|K7U7K2	1.04287	Probably Yes
1610	>tr|K7VEW8	1.04264	Probably Yes
1611	>tr|A0A096	1.04244	Probably Yes
1612	>tr|C4J0Z4	1.04114	Probably Yes
1613	>tr|K7UT94	1.04056	Probably Yes
1614	>tr|A0A096	1.04053	Probably Yes
1615	>tr|A0A096	1.04038	Probably Yes
1616	>tr|A0A096	1.0395	Probably Yes
1617	>tr|A0A096	1.03933	Probably Yes
1618	>tr|A0A096	1.039	Probably Yes
1619	>tr|A0A096	1.03896	Probably Yes
1620	>tr|A0A096	1.03869	Probably Yes
1621	>tr|B4F9A8	1.03834	Probably Yes
1622	>tr|A0A096	1.03819	Probably Yes
1623	>tr|A0A096	1.03799	Probably Yes
1624	>tr|K7VBU7	1.03788	Probably Yes
1625	>tr|A0A096	1.03766	Probably Yes
1626	>tr|A0A096	1.03713	Probably Yes
1627	>tr|K7TUU5	1.03661	Probably Yes
1628	>tr|B4FMH3	1.03647	Probably Yes
1629	>tr|B4FHY4	1.03642	Probably Yes
1630	>tr|A0A096	1.03589	Probably Yes
1631	>tr|B6SMG8	1.03576	Probably Yes
1632	>tr|A0A096	1.03515	Probably Yes
1633	>tr|A0A096	1.03511	Probably Yes
1634	>tr|A0A096	1.03436	Probably Yes
1635	>tr|A0A096	1.03425	Probably Yes
1636	>tr|K7U296	1.03421	Probably Yes
1637	>tr|B4FRV5	1.03365	Probably Yes
1638	>tr|A0A096	1.03246	Probably Yes
1639	>tr|A0A096	1.03136	Probably Yes
1640	>tr|A0A096	1.03074	Probably Yes
1641	>tr|A0A096	1.03067	Probably Yes
1642	>tr|A0A096	1.03064	Probably Yes
1643	>tr|K7VI03	1.03016	Probably Yes
1644	>tr|K7VYJ4	1.02991	Probably Yes
1645	>tr|K7UCT4	1.02958	Probably Yes
1646	>tr|K7VPZ0	1.02926	Probably Yes
1647	>tr|A0A096	1.02915	Probably Yes
1648	>tr|B6TQW0	1.02883	Probably Yes
1649	>tr|C4JBK5	1.02866	Probably Yes
1650	>tr|B6U1C5	1.02857	Probably Yes
1651	>tr|A0A096	1.02824	Probably Yes
1652	>tr|A0A096	1.02811	Probably Yes
1653	>tr|B4FRL4	1.0278	Probably Yes
1654	>tr|A0A096	1.0278	Probably Yes
1655	>tr|K7VJU1	1.02744	Probably Yes
1656	>tr|C4JBS4	1.02731	Probably Yes
1657	>tr|C0P6I3	1.0273	Probably Yes
1658	>tr|A0A096	1.02704	Probably Yes
1659	>tr|A0A096	1.02697	Probably Yes
1660	>tr|C0PJZ2	1.0268	Probably Yes
1661	>tr|K7TGK0	1.02661	Probably Yes
1662	>tr|A0A096	1.02628	Probably Yes
1663	>tr|K7UDQ9	1.0262	Probably Yes
1664	>tr|K7V6I9	1.02611	Probably Yes
1665	>tr|A0A096	1.02609	Probably Yes
1666	>tr|A0A096	1.02559	Probably Yes
1667	>tr|K7W116	1.02456	Probably Yes
1668	>tr|B4FVK9	1.02316	Probably Yes
1669	>tr|A0A096	1.02304	Probably Yes
1670	>tr|A0A096	1.02287	Probably Yes
1671	>tr|K7TPX2	1.02278	Probably Yes
1672	>tr|K7UFV5	1.02275	Probably Yes
1673	>tr|C0PE25	1.02244	Probably Yes
1674	>tr|A0A096	1.02209	Probably Yes
1675	>tr|A0A096	1.02164	Probably Yes
1676	>tr|K7VE84	1.02121	Probably Yes
1677	>tr|K7UNA2	1.02072	Probably Yes
1678	>tr|C0P782	1.01784	Probably Yes
1679	>sp|P31927	1.01758	Probably Yes
1680	>tr|A0A096	1.01744	Probably Yes
1681	>tr|C0P643	1.01682	Probably Yes
1682	>tr|A0A096	1.01615	Probably Yes
1683	>tr|B4FJB2	1.016	Probably Yes
1684	>tr|B6UHZ4	1.01594	Probably Yes
1685	>tr|A0A096	1.0157	Probably Yes
1686	>tr|K7U2Y2	1.01563	Probably Yes
1687	>tr|A0A096	1.01522	Probably Yes
1688	>tr|B6SNB2	1.01506	Probably Yes
1689	>tr|A0A096	1.01414	Probably Yes
1690	>tr|A0A096	1.01394	Probably Yes
1691	>tr|A0A096	1.01361	Probably Yes
1692	>tr|A0A096	1.01352	Probably Yes
1693	>tr|A0A096	1.01348	Probably Yes
1694	>tr|B6T657	1.01309	Probably Yes
1695	>tr|A0A096	1.01285	Probably Yes
1696	>tr|A0A096	1.0122	Probably Yes
1697	>tr|A0A096	1.01206	Probably Yes
1698	>tr|B6SQ43	1.01179	Probably Yes
1699	>tr|A0A096	1.01134	Probably Yes
1700	>tr|A0A096	1.01122	Probably Yes
1701	>tr|A0A096	1.01099	Probably Yes
1702	>tr|B6T2I1	1.01077	Probably Yes
1703	>tr|K7VFY3	1.01073	Probably Yes
1704	>tr|K7VCB2	1.01071	Probably Yes
1705	>tr|K7US90	1.01062	Probably Yes
1706	>tr|A0A096	1.01049	Probably Yes
1707	>tr|K7VGZ2	1.00995	Probably Yes
1708	>tr|A0A096	1.00992	Probably Yes
1709	>tr|A0A096	1.00949	Probably Yes
1710	>tr|A0A096	1.00939	Probably Yes
1711	>tr|A0A096	1.00901	Probably Yes
1712	>tr|C4J9I6	1.00853	Probably Yes
1713	>tr|A0A096	1.00783	Probably Yes
1714	>tr|K7TW97	1.00779	Probably Yes
1715	>tr|A0A096	1.00742	Probably Yes
1716	>tr|B4FAK2	1.00723	Probably Yes
1717	>tr|K7W104	1.0071	Probably Yes
1718	>tr|K7TI24	1.00701	Probably Yes
1719	>tr|K7VZC8	1.00694	Probably Yes
1720	>tr|K7TVL2	1.00683	Probably Yes
1721	>tr|C4JAR1	1.00658	Probably Yes
1722	>tr|A0A096	1.00651	Probably Yes
1723	>tr|K7U409	1.0065	Probably Yes
1724	>tr|A0A096	1.00624	Probably Yes
1725	>tr|B6U0W0	1.00621	Probably Yes
1726	>tr|A0A096	1.0062	Probably Yes
1727	>tr|K7VMS0	1.00541	Probably Yes
1728	>tr|A0A096	1.00507	Probably Yes
1729	>tr|B4FPZ5	1.00417	Probably Yes
1730	>tr|K7U7V7	1.00404	Probably Yes
1731	>tr|K7U0W2	1.00389	Probably Yes
1732	>tr|K7U5V4	1.00379	Probably Yes
1733	>tr|K7UBC4	1.00379	Probably Yes
1734	>tr|B8A1I3	1.00369	Probably Yes
1735	>tr|K7W984	1.00346	Probably Yes
1736	>tr|K7V4L5	1.00266	Probably Yes
1737	>tr|B4G0G5	1.00265	Probably Yes
1738	>tr|A0A096	1.00259	Probably Yes
1739	>tr|K7TQ50	1.0023	Probably Yes
1740	>tr|A0A096	1.00198	Probably Yes
1741	>tr|B6TWE9	1.00164	Probably Yes
1742	>tr|C0P6E9	1.00112	Probably Yes
1743	>tr|A0A096	1.00104	Probably Yes
1744	>tr|A0A096	1.00094	Probably Yes
1745	>tr|C0P846	1.00041	Probably Yes
1746	>tr|A0A096	1.00022	Probably Yes
1747	>tr|A0A096	0.999882	No
1748	>tr|C0PDY9	0.999623	No
1749	>tr|A0A096	0.999602	No
1750	>tr|K7V2L3	0.999288	No
1751	>tr|C0PKF9	0.99927	No
1752	>tr|A0A096	0.999205	No
1753	>tr|K7UH40	0.998749	No
1754	>tr|K7TP22	0.99815	No
1755	>tr|A0A096	0.998084	No
1756	>tr|K7VV00	0.997926	No
1757	>tr|K7TU33	0.997904	No
1758	>tr|A0A096	0.997549	No
1759	>tr|A0A096	0.997506	No
1760	>tr|C0HGZ7	0.997308	No
1761	>tr|C0P502	0.997016	No
1762	>tr|C0PHZ9	0.99694	No
1763	>tr|A0A096	0.996823	No
1764	>tr|K7VW75	0.996096	No
1765	>tr|A0A096	0.996044	No
1766	>tr|B6SHW3	0.995676	No
1767	>tr|A0A096	0.995662	No
1768	>tr|A0A096	0.995627	No
1769	>tr|A0A096	0.995156	No
1770	>tr|A0A096	0.994752	No
1771	>tr|B4FMJ7	0.99454	No
1772	>tr|A0A096	0.993476	No
1773	>tr|K7VLA1	0.993299	No
1774	>tr|Q84TL6	0.993174	No
1775	>tr|C0HF62	0.993041	No
1776	>tr|B6UE59	0.99234	No
1777	>tr|A0A096	0.991828	No
1778	>tr|A0A096	0.991248	No
1779	>tr|K7UVZ0	0.991233	No
1780	>tr|A0A096	0.99075	No
1781	>tr|C0HJ03	0.990566	No
1782	>tr|A0A096	0.990543	No
1783	>tr|K7TRD1	0.990059	No
1784	>tr|A0A096	0.990022	No
1785	>tr|A0A096	0.98993	No
1786	>tr|A0A096	0.989754	No
1787	>tr|K7VQM2	0.989442	No
1788	>tr|A0A096	0.989374	No
1789	>tr|K7VIZ2	0.988999	No
1790	>tr|K7TJ36	0.988918	No
1791	>tr|C0PPE5	0.988605	No
1792	>tr|B4FTQ3	0.988345	No
1793	>tr|A0A096	0.98828	No
1794	>tr|A0A096	0.988184	No
1795	>tr|A0A096	0.987933	No
1796	>tr|A0A096	0.987847	No
1797	>tr|K7VBY0	0.98732	No
1798	>tr|A0A096	0.987279	No
1799	>tr|A0A096	0.986979	No
1800	>tr|K7U872	0.986839	No
1801	>tr|B4FI79	0.986795	No
1802	>sp|Q9TJN6	0.986537	No
1803	>tr|A0A096	0.986474	No
1804	>tr|A0A096	0.986134	No
1805	>tr|A0A096	0.986089	No
1806	>tr|K7UXZ3	0.985117	No
1807	>tr|A0A096	0.985036	No
1808	>tr|A0A096	0.984873	No
1809	>tr|B4F844	0.984787	No
1810	>tr|A0A096	0.983993	No
1811	>tr|K7VLJ6	0.983915	No
1812	>tr|K7TU17	0.983295	No
1813	>tr|A0A096	0.98271	No
1814	>sp|Q9FUH9	0.982378	No
1815	>tr|B4FQC8	0.982338	No
1816	>tr|A0A096	0.981723	No
1817	>tr|K7THT7	0.981634	No
1818	>tr|K7TR42	0.981622	No
1819	>tr|A0A096	0.981501	No
1820	>tr|A0A096	0.981073	No
1821	>tr|A0A096	0.981069	No
1822	>tr|C4J2M8	0.980961	No
1823	>tr|K7UVQ2	0.980904	No
1824	>tr|A0A096	0.980747	No
1825	>tr|A0A096	0.980717	No
1826	>sp|Q9AQU5	0.980675	No
1827	>tr|B4FTA7	0.980347	No
1828	>tr|A0A096	0.980313	No
1829	>tr|B6U2F8	0.980248	No
1830	>tr|C0PMK4	0.979994	No
1831	>tr|A0A096	0.979991	No
1832	>tr|K7VF80	0.979729	No
1833	>tr|B4FEM8	0.979445	No
1834	>tr|K7TJ92	0.979171	No
1835	>tr|A0A096	0.979062	No
1836	>tr|A0A096	0.979047	No
1837	>tr|Q6R9M9	0.978624	No
1838	>tr|K7V568	0.978313	No
1839	>tr|B4FSA8	0.978216	No
1840	>tr|A0A096	0.978179	No
1841	>tr|A0A096	0.978112	No
1842	>tr|B6TPH9	0.977887	No
1843	>tr|K7V6N6	0.977791	No
1844	>tr|A0A096	0.977758	No
1845	>tr|A0A096	0.977659	No
1846	>tr|A0A096	0.977521	No
1847	>tr|A0A096	0.977142	No
1848	>tr|K7V153	0.977069	No
1849	>tr|A0A096	0.976828	No
1850	>tr|B6U024	0.976519	No
1851	>tr|A0A096	0.976288	No
1852	>tr|A0A096	0.976276	No
1853	>tr|A0A096	0.976004	No
1854	>tr|K7VYH8	0.975513	No
1855	>tr|A0A096	0.975476	No
1856	>tr|B6SGP4	0.975442	No
1857	>tr|A0A096	0.975374	No
1858	>tr|A0A096	0.975195	No
1859	>tr|A0A096	0.9749	No
1860	>tr|K7V4H7	0.974706	No
1861	>tr|K7U1D4	0.974696	No
1862	>tr|A0A096	0.974611	No
1863	>tr|A0A096	0.974204	No
1864	>tr|K7TSN3	0.973802	No
1865	>tr|K7VM11	0.973616	No
1866	>tr|A0A096	0.973521	No
1867	>tr|A0A096	0.973482	No
1868	>tr|A0A096	0.972962	No
1869	>tr|A0A096	0.972907	No
1870	>tr|A0A060	0.972828	No
1871	>tr|K7U8W0	0.972621	No
1872	>tr|A0A096	0.97262	No
1873	>tr|A0A096	0.972312	No
1874	>tr|K7UT72	0.972131	No
1875	>tr|C0HIG7	0.97197	No
1876	>tr|K7VDW6	0.971877	No
1877	>tr|K7US01	0.971812	No
1878	>tr|A0A096	0.971421	No
1879	>tr|B6U3Q1	0.970896	No
1880	>sp|A7KVC2	0.970808	No
1881	>tr|K7V642	0.970795	No
1882	>tr|A0A096	0.970747	No
1883	>tr|B4FA68	0.970606	No
1884	>tr|A0A096	0.970302	No
1885	>tr|K7U2R2	0.970048	No
1886	>tr|A0A096	0.970012	No
1887	>tr|A0A096	0.969488	No
1888	>tr|K7V778	0.969487	No
1889	>tr|K7V9D8	0.969249	No
1890	>tr|K7U4V9	0.96908	No
1891	>tr|A0A096	0.969047	No
1892	>tr|A0A096	0.968719	No
1893	>tr|A0A096	0.968336	No
1894	>tr|K7VFS1	0.968308	No
1895	>tr|B4FNY6	0.968009	No
1896	>tr|K7TWY8	0.967809	No
1897	>tr|A0A096	0.967229	No
1898	>tr|K7UN56	0.96715	No
1899	>tr|C0PFX5	0.967042	No
1900	>tr|A0A096	0.966974	No
1901	>tr|A0A096	0.966926	No
1902	>tr|A0A096	0.966797	No
1903	>tr|K7U2F2	0.966789	No
1904	>tr|A0A096	0.96649	No
1905	>tr|A0A096	0.966483	No
1906	>tr|A0A096	0.966478	No
1907	>tr|C0HDQ0	0.96641	No
1908	>tr|K7VG35	0.966369	No
1909	>tr|A0A096	0.966162	No
1910	>tr|K7VR10	0.966009	No
1911	>tr|B6TAX5	0.965821	No
1912	>tr|K7W0B6	0.965402	No
1913	>tr|A0A096	0.965365	No
1914	>tr|K7W2N5	0.965222	No
1915	>tr|K7U3L0	0.965161	No
1916	>tr|A0A096	0.964809	No
1917	>tr|A0A096	0.964648	No
1918	>tr|B8A0A0	0.964457	No
1919	>tr|B8A1E0	0.964453	No
1920	>tr|B6TM58	0.964391	No
1921	>tr|C0HIB5	0.964135	No
1922	>tr|A0A096	0.964057	No
1923	>tr|A0A096	0.963873	No
1924	>tr|B4FQG2	0.963753	No
1925	>tr|A0A096	0.96366	No
1926	>tr|A0A096	0.96362	No
1927	>tr|A0A096	0.96351	No
1928	>tr|A0A096	0.963087	No
1929	>tr|B7ZXE7	0.963083	No
1930	>tr|K7UVJ5	0.962992	No
1931	>tr|K7U134	0.962841	No
1932	>tr|A0A096	0.962827	No
1933	>tr|A0A096	0.962809	No
1934	>tr|K7US36	0.962371	No
1935	>tr|A0A096	0.962363	No
1936	>tr|A0A096	0.962155	No
1937	>tr|B4G0F5	0.961943	No
1938	>tr|A3F4K2	0.961711	No
1939	>tr|B6TNK8	0.961213	No
1940	>tr|A0A096	0.961107	No
1941	>tr|B6UB58	0.960555	No
1942	>tr|A0A096	0.960335	No
1943	>tr|A0A096	0.960098	No
1944	>tr|K7V4B4	0.959996	No
1945	>tr|C4JB99	0.959895	No
1946	>tr|B6TE67	0.959884	No
1947	>tr|K7U8P5	0.959772	No
1948	>tr|K7UK49	0.959396	No
1949	>tr|K7TYU5	0.959338	No
1950	>tr|A0A096	0.959272	No
1951	>tr|A0A096	0.959271	No
1952	>tr|C0HHX9	0.959117	No
1953	>sp|Q41870	0.959075	No
1954	>tr|A0A096	0.958831	No
1955	>tr|A0A096	0.958675	No
1956	>tr|K7W288	0.958366	No
1957	>tr|A0A096	0.958328	No
1958	>tr|C0PJ33	0.957739	No
1959	>tr|A0A096	0.957277	No
1960	>tr|B6THZ9	0.957119	No
1961	>tr|K7UZ44	0.957107	No
1962	>tr|A0A096	0.956846	No
1963	>tr|A0A096	0.956794	No
1964	>tr|A0A096	0.956697	No
1965	>tr|K7VLV4	0.956597	No
1966	>tr|K7VM73	0.956542	No
1967	>tr|A0A096	0.956539	No
1968	>sp|Q43250	0.956516	No
1969	>tr|A0A096	0.956152	No
1970	>tr|B6TJ24	0.955661	No
1971	>tr|A0A096	0.955354	No
1972	>tr|K7VF63	0.955344	No
1973	>tr|B4FM71	0.955244	No
1974	>tr|B4FJ50	0.954668	No
1975	>tr|K7UV05	0.954616	No
1976	>tr|A0A096	0.954325	No
1977	>tr|A0A096	0.954227	No
1978	>tr|K7V0E8	0.954066	No
1979	>tr|A0A096	0.953265	No
1980	>tr|B6TEV7	0.953174	No
1981	>tr|K7V7N8	0.952972	No
1982	>tr|B4FDH7	0.952735	No
1983	>tr|B6TW56	0.952687	No
1984	>tr|K7U3U2	0.952498	No
1985	>tr|C0PHC5	0.952375	No
1986	>tr|A0A096	0.952259	No
1987	>tr|K7UCC9	0.951755	No
1988	>tr|A0A096	0.951723	No
1989	>tr|A0A096	0.951339	No
1990	>tr|A0A096	0.951231	No
1991	>tr|K7W4U2	0.951215	No
1992	>tr|K7WEP3	0.951046	No
1993	>tr|B4FAV6	0.951014	No
1994	>tr|B4FIX9	0.950817	No
1995	>tr|A0A096	0.950794	No
1996	>tr|K7TVG8	0.950284	No
1997	>tr|A0A096	0.950188	No
1998	>tr|K7USP7	0.950045	No
[truncated: 56,495 more rows]
