# Supplementary material for: PPero, a Computational Model for Plant PTS1 Type Peroxisomal Protein Prediction
Source: PLoS One. 2017 Jan 3;12(1):e0168912. doi: 10.1371/journal.pone.0168912 (PMC5207514; doi:10.1371/journal.pone.0168912)
Supplement: S1 File — The predicted peroxisomal proteins and all predicted proteins were listed in MS Excel files. (ZIP) [file pone.0168912.s002.zip › genome_level_prediction/newresults.potato.xlsx]

## Sheet: Sheet 1
Table 1
Rank	Gene ID	Score	Targeting
1	>tr|M1D601	3.31156	Yes
2	>tr|M1CWT4	3.26418	Yes
3	>tr|M1BFI4	3.25263	Yes
4	>tr|M1CD16	3.24692	Yes
5	>tr|M0ZIB1	3.24653	Yes
6	>tr|M0ZTD0	3.24546	Yes
7	>tr|M1CD17	3.24451	Yes
8	>tr|M1AG02	3.24405	Yes
9	>tr|M1ARH8	3.23252	Yes
10	>tr|M1C002	3.22746	Yes
11	>tr|M0ZUM2	3.20818	Yes
12	>tr|M1D6P5	3.20392	Yes
13	>tr|M1AVL3	3.20272	Yes
14	>tr|M1B8H1	3.20072	Yes
15	>tr|M1CWT2	3.19173	Yes
16	>tr|M1A6N6	3.18542	Yes
17	>tr|M1DVA8	3.18406	Yes
18	>tr|M1C6C0	3.18171	Yes
19	>tr|M1AG39	3.1812	Yes
20	>tr|M1CV33	3.1787	Yes
21	>tr|M0ZNR5	3.17709	Yes
22	>tr|M1CS78	3.17652	Yes
23	>tr|M1CGV6	3.17632	Yes
24	>tr|M1CGY6	3.17443	Yes
25	>tr|M1CS77	3.17304	Yes
26	>tr|M1CA90	3.1598	Yes
27	>tr|M1CWT3	3.1596	Yes
28	>tr|M1CS79	3.15233	Yes
29	>tr|M1BL46	3.1482	Yes
30	>tr|M1AYY7	3.13063	Yes
31	>tr|M1CWT5	3.13056	Yes
32	>tr|M0ZL28	3.13009	Yes
33	>tr|M0ZR79	3.11773	Yes
34	>sp|Q9MT28	3.11401	Yes
35	>tr|M1CWT6	3.11363	Yes
36	>tr|M1CKK6	3.10863	Yes
37	>tr|M1AJB1	3.10604	Yes
38	>tr|M1D6P4	3.10498	Yes
39	>tr|M1D6P6	3.10481	Yes
40	>tr|M1BR83	3.08915	Yes
41	>tr|M1CNP5	3.08382	Yes
42	>tr|M1C9W8	3.08279	Yes
43	>tr|M0ZSS4	3.05674	Yes
44	>tr|M1C1N3	3.04488	Yes
45	>tr|M0ZYR5	3.04264	Yes
46	>tr|M1CJ09	3.03167	Yes
47	>tr|M1AC82	3.01541	Yes
48	>tr|M1D698	3.00443	Yes
49	>tr|M1BM23	2.99445	Yes
50	>tr|M1CFI3	2.98547	Yes
51	>tr|M1CDA8	2.96642	Yes
52	>tr|M1ADZ8	2.96161	Yes
53	>tr|M1CDA9	2.95886	Yes
54	>tr|M1AC83	2.9536	Yes
55	>tr|M1ADZ7	2.94315	Yes
56	>tr|M1CFI1	2.94236	Yes
57	>tr|M1C4H6	2.92857	Yes
58	>tr|M1A065	2.92826	Yes
59	>tr|M1D1U7	2.92655	Yes
60	>tr|M1B824	2.90044	Yes
61	>tr|M1C851	2.89495	Yes
62	>tr|M1A052	2.88964	Yes
63	>tr|M1BVJ5	2.88815	Yes
64	>tr|M1B821	2.88438	Yes
65	>tr|M1BE53	2.8713	Yes
66	>tr|M1ADZ5	2.86638	Yes
67	>tr|M1ADZ6	2.86428	Yes
68	>tr|M1B823	2.86339	Yes
69	>tr|M1BWL3	2.86231	Yes
70	>tr|M1C3U0	2.8607	Yes
71	>tr|M1B0T9	2.8534	Yes
72	>tr|M1BNK9	2.85079	Yes
73	>tr|M1ARF5	2.84782	Yes
74	>tr|M1CC83	2.84662	Yes
75	>tr|M1BWS8	2.84005	Yes
76	>tr|M1BVJ4	2.83734	Yes
77	>tr|M1C5G9	2.83415	Yes
78	>tr|M1BWL2	2.8325	Yes
79	>tr|M1ARF6	2.82956	Yes
80	>tr|M1AKK2	2.82783	Yes
81	>tr|M1AST2	2.82732	Yes
82	>tr|M1CDB0	2.82221	Yes
83	>tr|M1C6C1	2.82111	Yes
84	>tr|M1B654	2.8078	Yes
85	>tr|M1D1P1	2.80729	Yes
86	>tr|M0ZMW2	2.79839	Yes
87	>tr|M1D4R5	2.79696	Yes
88	>tr|M1CNT1	2.79512	Yes
89	>tr|M0ZXK4	2.79274	Yes
90	>tr|M1BIY3	2.7926	Yes
91	>tr|M1BYI2	2.78773	Yes
92	>tr|M0ZLM4	2.78157	Yes
93	>tr|M1AUJ9	2.77958	Yes
94	>tr|M1C479	2.77285	Yes
95	>tr|M1AKV2	2.75627	Yes
96	>tr|M1AKV3	2.72132	Yes
97	>tr|M1C5H0	2.65243	Yes
98	>tr|M1B1I4	2.60689	Yes
99	>tr|M0ZZ96	2.60055	Yes
100	>tr|M0ZQM5	2.60012	Yes
101	>tr|M1CJF2	2.58818	Yes
102	>tr|M1CS55	2.57209	Yes
103	>tr|M1DAV8	2.56796	Yes
104	>tr|M1CFG7	2.56589	Yes
105	>tr|M1CPU8	2.55681	Yes
106	>tr|M1BT58	2.55451	Yes
107	>tr|M1ASB7	2.55333	Yes
108	>tr|M1DNK1	2.55204	Yes
109	>tr|M1DBB4	2.55143	Yes
110	>tr|M0ZLV8	2.55012	Yes
111	>tr|M1D7A2	2.54862	Yes
112	>tr|M1D1K2	2.54496	Yes
113	>tr|M1BJH9	2.53331	Yes
114	>tr|M1C4X9	2.53184	Yes
115	>tr|M1BQZ1	2.53073	Yes
116	>tr|M1AQ89	2.51991	Yes
117	>tr|M1B3U7	2.51816	Yes
118	>tr|M1C1D1	2.51566	Yes
119	>tr|M1DWF5	2.51501	Yes
120	>tr|M1AU23	2.51302	Yes
121	>tr|M1BT57	2.51279	Yes
122	>tr|M1DXU1	2.51164	Yes
123	>tr|M1ACT6	2.51053	Yes
124	>tr|M1CFA5	2.50979	Yes
125	>tr|M1BPK9	2.5089	Yes
126	>tr|M1C1D3	2.50691	Yes
127	>tr|M1B7H1	2.50119	Yes
128	>tr|M1D3I7	2.50029	Yes
129	>tr|M1CBD1	2.49933	Yes
130	>tr|M1AG68	2.49928	Yes
131	>tr|M1CA85	2.49709	Yes
132	>tr|M1BWU0	2.49597	Yes
133	>tr|M1DPT2	2.49478	Yes
134	>tr|M1CC84	2.49072	Yes
135	>tr|M1DYN5	2.48953	Yes
136	>tr|M1CV39	2.4893	Yes
137	>tr|M1B6I3	2.48711	Yes
138	>tr|M1C7A8	2.48105	Yes
139	>tr|M0ZUL7	2.47888	Yes
140	>tr|M1D1X6	2.47653	Yes
141	>tr|M1C958	2.47599	Yes
142	>tr|M1BBF9	2.4733	Yes
143	>tr|M1AVM9	2.47283	Yes
144	>tr|M1CTN1	2.47217	Yes
145	>tr|M0ZUQ9	2.46878	Yes
146	>tr|M1BN37	2.46676	Yes
147	>tr|M1BVF8	2.46627	Yes
148	>tr|M1C9K4	2.46604	Yes
149	>tr|M1BDQ3	2.46288	Yes
150	>tr|M1CCM0	2.46288	Yes
151	>tr|M1D803	2.46136	Yes
152	>tr|M1BWH6	2.45809	Yes
153	>tr|A0A0B4	2.45734	Yes
154	>tr|M1CJF1	2.45612	Yes
155	>tr|M1E0C4	2.45602	Yes
156	>tr|M1BQZ2	2.45443	Yes
157	>tr|M1CFA6	2.45311	Yes
158	>tr|M0ZLV9	2.45228	Yes
159	>tr|M1BDQ0	2.45176	Yes
160	>tr|M0ZS16	2.45176	Yes
161	>tr|M0ZKK4	2.44872	Yes
162	>tr|M1BWC9	2.44841	Yes
163	>tr|M0ZKK3	2.44756	Yes
164	>tr|M1CPZ5	2.44662	Yes
165	>tr|M1AL67	2.44596	Yes
166	>tr|M1BTL3	2.44569	Yes
167	>tr|M1CL88	2.4456	Yes
168	>tr|M1BCB2	2.44536	Yes
169	>tr|M1BIB4	2.4433	Yes
170	>tr|M1AG63	2.44313	Yes
171	>tr|M0ZGU9	2.44156	Yes
172	>tr|M1B8G6	2.44117	Yes
173	>tr|M1A3S1	2.43712	Yes
174	>tr|M1AG64	2.43615	Yes
175	>sp|Q2VEI3	2.43519	Yes
176	>tr|M1DFC8	2.43374	Yes
177	>tr|M1BWD0	2.43318	Yes
178	>tr|M1C5P3	2.43223	Yes
179	>tr|M1DZC8	2.43217	Yes
180	>tr|M1BDQ4	2.43185	Yes
181	>tr|M1AI78	2.43115	Yes
182	>tr|M1AG65	2.42945	Yes
183	>tr|M1CV40	2.42787	Yes
184	>tr|M1A5F1	2.42742	Yes
185	>tr|M1AG66	2.42644	Yes
186	>tr|M1D4V0	2.42585	Yes
187	>tr|M1BPK8	2.42557	Yes
188	>tr|M0ZKT3	2.42556	Yes
189	>tr|M1AT18	2.42501	Yes
190	>tr|M1DGH2	2.42492	Yes
191	>tr|M0ZIF2	2.42182	Yes
192	>tr|M1DMH2	2.41846	Yes
193	>tr|M1CF99	2.41711	Yes
194	>tr|M0ZKY4	2.4163	Yes
195	>tr|M1AAP4	2.41573	Yes
196	>tr|M1AUW8	2.41412	Yes
197	>tr|M1DCG7	2.41266	Yes
198	>tr|M1CY83	2.41246	Yes
199	>tr|M1A8Z2	2.41147	Yes
200	>tr|M1CFA1	2.41121	Yes
201	>tr|M1D9E7	2.41087	Yes
202	>tr|M1CJ47	2.41038	Yes
203	>tr|M1DLT6	2.41009	Yes
204	>tr|M1DGC0	2.40856	Yes
205	>tr|M1D764	2.40714	Yes
206	>tr|M1A6Q8	2.40701	Yes
207	>tr|M1C613	2.40665	Yes
208	>tr|M0ZLA0	2.40157	Yes
209	>tr|M1B0B1	2.40154	Yes
210	>tr|M1BDP7	2.40154	Yes
211	>tr|M0ZLW0	2.40097	Yes
212	>tr|M1ASR4	2.40034	Yes
213	>tr|M1CKD7	2.39935	Yes
214	>tr|M1ABB9	2.39882	Yes
215	>tr|M0ZSB5	2.39725	Yes
216	>tr|M1AIC9	2.39458	Yes
217	>tr|M1C157	2.39399	Yes
218	>tr|M1BSQ2	2.39337	Yes
219	>tr|M1C2C0	2.39234	Yes
220	>tr|M1AVJ1	2.38956	Yes
221	>tr|M1CLW0	2.38895	Yes
222	>tr|M1AQI2	2.38872	Yes
223	>tr|M0ZM02	2.38859	Yes
224	>tr|M1ASS7	2.38687	Yes
225	>tr|M1DYG1	2.38687	Yes
226	>tr|M1D4F2	2.38502	Yes
227	>tr|M1DQF3	2.38429	Yes
228	>tr|M1A403	2.38418	Yes
229	>tr|M1B313	2.38371	Yes
230	>tr|M1CXU7	2.38343	Yes
231	>tr|M1D1Z3	2.38303	Yes
232	>tr|M1D650	2.38256	Yes
233	>tr|M1C093	2.3824	Yes
234	>tr|M1DZK0	2.38211	Yes
235	>tr|M1B3U5	2.38204	Yes
236	>tr|M1CM17	2.38196	Yes
237	>tr|M1AL68	2.38163	Yes
238	>tr|M1BHS8	2.3813	Yes
239	>tr|M1BYE8	2.38018	Yes
240	>tr|M0ZG41	2.37898	Yes
241	>tr|M0ZKK2	2.37876	Yes
242	>tr|M1D191	2.37826	Yes
243	>tr|M1AUW9	2.37811	Yes
244	>tr|M1D4P0	2.37687	Yes
245	>tr|M1CJ46	2.3766	Yes
246	>tr|M1BQ90	2.37657	Yes
247	>tr|M1B9L2	2.37587	Yes
248	>tr|M1BKL3	2.37467	Yes
249	>tr|M1DDC6	2.37441	Yes
250	>tr|M1BPL0	2.37384	Yes
251	>tr|M1AJP8	2.3727	Yes
252	>tr|M1BDP6	2.37206	Yes
253	>tr|M1A183	2.37196	Yes
254	>tr|M1ADN1	2.37183	Yes
255	>tr|M1DVL3	2.37172	Yes
256	>tr|M1B0X7	2.37157	Yes
257	>tr|M0ZLW1	2.37027	Yes
258	>tr|M1B4P6	2.36978	Yes
259	>tr|M1B9L4	2.36946	Yes
260	>tr|M1AT19	2.36812	Yes
261	>tr|M1BA43	2.36802	Yes
262	>tr|M1AB25	2.36735	Yes
263	>tr|M1DS47	2.36529	Yes
264	>tr|M1DWY3	2.36523	Yes
265	>tr|M1CJP1	2.36512	Yes
266	>tr|M1A3X5	2.36284	Yes
267	>tr|M1AU22	2.3628	Yes
268	>tr|M1BA02	2.362	Yes
269	>tr|M1BSF5	2.36186	Yes
270	>tr|K7VK53	2.36113	Yes
271	>tr|M1DVZ1	2.36016	Yes
272	>tr|M1D192	2.35968	Yes
273	>tr|M1CDL8	2.35868	Yes
274	>tr|M1C611	2.35841	Yes
275	>tr|M0ZXR9	2.3583	Yes
276	>tr|M1AXI7	2.35709	Yes
277	>tr|M1BIB5	2.35647	Yes
278	>tr|M1CLH2	2.35625	Yes
279	>tr|M1CQG8	2.35597	Yes
280	>tr|M1DTI5	2.35535	Yes
281	>tr|M0ZUR0	2.35493	Yes
282	>tr|M1BAW0	2.35468	Yes
283	>tr|M1D9D2	2.35166	Yes
284	>tr|M1D0N6	2.35133	Yes
285	>tr|M1A5E9	2.35129	Yes
286	>tr|M1B6D8	2.35113	Yes
287	>tr|M1CV81	2.35091	Yes
288	>tr|M1AD28	2.35079	Yes
289	>tr|M1CPU6	2.35054	Yes
290	>tr|M0ZL15	2.34724	Yes
291	>tr|M1CBD3	2.34629	Yes
292	>tr|M1DBW2	2.34605	Yes
293	>tr|M0ZPZ3	2.34484	Yes
294	>tr|M1BDP9	2.3439	Yes
295	>tr|M1D6X4	2.3431	Yes
296	>tr|M1A284	2.34222	Yes
297	>tr|M1B512	2.34196	Yes
298	>tr|M0ZHH1	2.34162	Yes
299	>tr|M1D7W6	2.34085	Yes
300	>tr|M1CV91	2.34028	Yes
301	>tr|M1BIJ8	2.34016	Yes
302	>tr|M1DMG2	2.3399	Yes
303	>tr|M0ZVN2	2.33983	Yes
304	>tr|M1BYL6	2.33907	Yes
305	>tr|M1CQX7	2.33788	Yes
306	>tr|M1CPC4	2.33739	Yes
307	>tr|M1D2B3	2.33706	Yes
308	>tr|M1CPU7	2.33574	Yes
309	>tr|M1B7J9	2.33529	Yes
310	>tr|M1D649	2.33528	Yes
311	>tr|M0ZVJ0	2.33514	Yes
312	>tr|M1A819	2.33438	Yes
313	>tr|M1BTL4	2.33385	Yes
314	>tr|M1DM10	2.33342	Yes
315	>tr|M1AGR7	2.33327	Yes
316	>tr|M1CW75	2.33242	Yes
317	>tr|M1AKS3	2.33113	Yes
318	>tr|M0ZHZ4	2.33111	Yes
319	>tr|M1CD95	2.33107	Yes
320	>tr|M1CMJ2	2.33103	Yes
321	>tr|M1BE61	2.3308	Yes
322	>tr|M1CYM8	2.33056	Yes
323	>tr|M1DCP3	2.32988	Yes
324	>tr|M1AG44	2.32904	Yes
325	>tr|M1CPH8	2.3289	Yes
326	>tr|M0ZU99	2.32843	Yes
327	>tr|M1BZS9	2.32813	Yes
328	>tr|M1AVM8	2.32762	Yes
329	>tr|M1DM25	2.32729	Yes
330	>tr|M1BJV9	2.32717	Yes
331	>tr|M1CH22	2.32713	Yes
332	>tr|M1D2B5	2.32701	Yes
333	>tr|M1A8Z1	2.32686	Yes
334	>tr|M1DJM0	2.32672	Yes
335	>tr|M1D0N8	2.32555	Yes
336	>tr|M1AL44	2.32446	Yes
337	>tr|M1BDP2	2.32445	Yes
338	>tr|M1CT44	2.32379	Yes
339	>tr|M1AIZ5	2.32368	Yes
340	>tr|M1AV73	2.32271	Yes
341	>tr|M1BAV4	2.32236	Yes
342	>tr|M1CXU6	2.32211	Yes
343	>tr|M1BDP3	2.32182	Yes
344	>tr|M1AXJ3	2.32094	Yes
345	>tr|M1AD80	2.32046	Yes
346	>tr|M1AG11	2.32028	Yes
347	>tr|M1AZH2	2.32021	Yes
348	>tr|M1C1D4	2.31977	Yes
349	>tr|M1CB87	2.3191	Yes
350	>tr|M1ASV8	2.3183	Yes
351	>tr|M0ZHZ3	2.31723	Yes
352	>tr|M1CVK2	2.31696	Yes
353	>tr|M1CN16	2.31632	Yes
354	>tr|M1BX86	2.31494	Yes
355	>tr|M0ZUD9	2.31441	Yes
356	>tr|M1C2Z1	2.31378	Yes
357	>tr|M0ZLK0	2.31348	Yes
358	>tr|M1CVZ1	2.31285	Yes
359	>tr|M1CM16	2.31168	Yes
360	>tr|M0ZZ72	2.31074	Yes
361	>tr|M1CU64	2.31035	Yes
362	>tr|M0ZVA6	2.30906	Yes
363	>tr|M0ZZC6	2.30896	Yes
364	>tr|M1BCX4	2.30874	Yes
365	>tr|M1AD56	2.30834	Yes
366	>tr|M0ZUR1	2.30778	Yes
367	>tr|M1BEW0	2.30765	Yes
368	>tr|M1DDI8	2.3075	Yes
369	>tr|M1B4V0	2.30728	Yes
370	>tr|M1DFB5	2.30715	Yes
371	>tr|M1AYT5	2.30668	Yes
372	>tr|M1AB24	2.30599	Yes
373	>tr|M1CJR2	2.30563	Yes
374	>tr|M1BRJ0	2.30525	Yes
375	>tr|M1CM31	2.30441	Yes
376	>tr|M1CXE2	2.30397	Yes
377	>tr|M1CXK6	2.30169	Yes
378	>tr|M0ZNW5	2.29936	Yes
379	>tr|M1D6X0	2.29765	Yes
380	>tr|M0ZX85	2.29666	Yes
381	>tr|M0ZIF1	2.29536	Yes
382	>tr|M1A8K3	2.29534	Yes
383	>tr|M1BEQ4	2.29428	Yes
384	>tr|M0ZX69	2.29422	Yes
385	>tr|M1BYZ3	2.29414	Yes
386	>tr|M1CHZ6	2.29404	Yes
387	>tr|M1C8B4	2.29191	Yes
388	>tr|M1BCB3	2.2914	Yes
389	>tr|M1D5W5	2.29123	Yes
390	>tr|M1DMI0	2.29048	Yes
391	>tr|M1AQK8	2.29008	Yes
392	>tr|M1CNG9	2.2893	Yes
393	>tr|M1ARP7	2.2882	Yes
394	>tr|M0ZG82	2.28753	Yes
395	>tr|M1BYF0	2.28562	Yes
396	>tr|M1AH44	2.28562	Yes
397	>tr|M0ZMC8	2.28434	Yes
398	>tr|M1ABC0	2.28406	Yes
399	>tr|M1DCC4	2.28379	Yes
400	>tr|M1DVF0	2.28305	Yes
401	>tr|M1A1I6	2.28261	Yes
402	>tr|M1DLM8	2.28015	Yes
403	>tr|M1C1C8	2.27948	Yes
404	>tr|M1ALD1	2.27788	Yes
405	>tr|M0ZWE3	2.2776	Yes
406	>tr|M1CY87	2.277	Yes
407	>tr|M1A5E8	2.27633	Yes
408	>tr|M1DW12	2.27612	Yes
409	>tr|M1A3S8	2.27606	Yes
410	>tr|M1BGP5	2.27583	Yes
411	>tr|M0ZI32	2.27481	Yes
412	>tr|M1CUT2	2.27475	Yes
413	>tr|M1CM32	2.27363	Yes
414	>tr|M1DSC6	2.27192	Yes
415	>tr|M1D8H4	2.2697	Yes
416	>tr|M1B706	2.2688	Yes
417	>tr|M1CS54	2.2688	Yes
418	>tr|M1BYE9	2.26636	Yes
419	>tr|M1D9C2	2.266	Yes
420	>tr|M1BE18	2.26506	Yes
421	>tr|M1B1Q2	2.265	Yes
422	>tr|M1BDP8	2.261	Yes
423	>tr|M1BGK6	2.26054	Yes
424	>tr|M1BNB5	2.25984	Yes
425	>tr|M1CJ45	2.25883	Yes
426	>tr|M1CJN9	2.25837	Yes
427	>tr|M1ALR6	2.25665	Yes
428	>tr|M1C775	2.25637	Yes
429	>tr|M1C610	2.25547	Yes
430	>tr|M1D5S7	2.25507	Yes
431	>tr|M1CXE0	2.25436	Yes
432	>tr|M1D8K3	2.2536	Yes
433	>tr|M1A4P7	2.25305	Yes
434	>tr|M1CQN3	2.25268	Yes
435	>tr|M1B4J5	2.25008	Yes
436	>tr|M1CT45	2.2498	Yes
437	>tr|M1C0X3	2.2489	Yes
438	>tr|M1B775	2.24643	Yes
439	>tr|M1BIL9	2.24343	Yes
440	>tr|M1ATX9	2.24282	Yes
441	>tr|M1C247	2.24116	Yes
442	>tr|M1D3I6	2.2387	Yes
443	>tr|M1CUB3	2.23583	Yes
444	>tr|M1DZ97	2.23521	Yes
445	>tr|M1B7Y6	2.23426	Yes
446	>tr|M1D6X3	2.23406	Yes
447	>tr|M0ZLP5	2.2338	Yes
448	>tr|M1BAY5	2.23352	Yes
449	>tr|M1AQW2	2.23199	Yes
450	>tr|M1CY18	2.23016	Yes
451	>tr|M1C8S8	2.2298	Yes
452	>tr|M0ZUD8	2.2232	Yes
453	>tr|M1DLI4	2.22177	Yes
454	>tr|M1C7A2	2.22171	Yes
455	>tr|M1DIG6	2.22038	Yes
456	>tr|M1AZH1	2.21933	Yes
457	>tr|M1AD55	2.21878	Yes
458	>tr|M1CIS0	2.21863	Yes
459	>tr|M1A1Z3	2.21425	Yes
460	>tr|M1B0X6	2.21198	Yes
461	>tr|M1BYL5	2.21061	Yes
462	>tr|M1D0T2	2.20909	Yes
463	>tr|M1C497	2.2061	Yes
464	>tr|M1CID3	2.20525	Yes
465	>tr|M0ZU70	2.20434	Yes
466	>tr|M1DHS6	2.20348	Yes
467	>tr|M1A4V6	2.20095	Yes
468	>tr|M1ANU0	2.19921	Yes
469	>tr|M1BY50	2.19627	Yes
470	>tr|M1CE69	2.19346	Yes
471	>tr|M1B1L6	2.19134	Yes
472	>tr|M0ZPF1	2.19065	Yes
473	>tr|M1AQK7	2.18532	Yes
474	>tr|M1CG67	2.18336	Yes
475	>tr|M1DEN0	2.18272	Yes
476	>tr|M1D5W7	2.18047	Yes
477	>tr|M0ZQ91	2.17755	Yes
478	>tr|M1D5W6	2.16906	Yes
479	>tr|M1A5P8	2.16278	Yes
480	>tr|M1DPW5	2.15406	Yes
481	>tr|M1CV82	2.14973	Yes
482	>tr|M1DN39	2.14887	Yes
483	>tr|M1C836	2.14661	Yes
484	>sp|Q2VEG3	2.14599	Yes
485	>tr|M0ZVJ1	2.14323	Yes
486	>tr|M1BWM9	2.13914	Yes
487	>tr|M1CFV0	2.13736	Yes
488	>tr|M1AIR0	2.13705	Yes
489	>tr|M0ZST4	2.13548	Yes
490	>tr|M1CIS1	2.13426	Yes
491	>tr|M1AV74	2.13365	Yes
492	>tr|M1DRX8	2.13291	Yes
493	>tr|M1AGU1	2.13272	Yes
494	>tr|M1AZF7	2.13047	Yes
495	>tr|M1CIR8	2.12956	Yes
496	>tr|M1D919	2.12522	Yes
497	>tr|M0ZG39	2.12389	Yes
498	>tr|M1A5Q9	2.1225	Yes
499	>tr|M1DN45	2.12081	Yes
500	>tr|M1C9W4	2.1152	Yes
501	>tr|M1E107	2.11405	Yes
502	>tr|M1B3U8	2.11108	Yes
503	>tr|M1CM30	2.10465	Yes
504	>tr|M1A715	2.10189	Yes
505	>tr|M1CXE1	2.09613	Yes
506	>tr|M1B0V6	2.09613	Yes
507	>tr|M0ZWS0	2.08951	Yes
508	>tr|M1AB42	2.07827	Yes
509	>tr|M1B9L3	2.07155	Yes
510	>tr|M1D6X5	2.06233	Yes
511	>tr|M1C837	2.05955	Yes
512	>tr|M1A7W1	2.05873	Yes
513	>tr|M1A4W8	2.04773	Yes
514	>tr|M1A0Y8	2.04595	Yes
515	>tr|M1BDP1	2.04448	Yes
516	>tr|M1C4D9	2.03786	Yes
517	>tr|M1AVA8	2.02748	Yes
518	>tr|M1AGU2	2.02352	Yes
519	>tr|M1BI86	2.01772	Yes
520	>tr|M1BIJ7	2.01588	Yes
521	>tr|M1DJE9	2.00821	Yes
522	>tr|M1D0F6	2.00801	Yes
523	>tr|M1DGS7	2.00204	Yes
524	>tr|M0ZUD6	1.99433	Yes
525	>tr|M1E131	1.99199	Yes
526	>tr|M0ZXX4	1.99195	Yes
527	>tr|M0ZMC9	1.98991	Yes
528	>tr|M1BQH2	1.98711	Yes
529	>tr|M1A0D2	1.97889	Yes
530	>tr|M1A7W9	1.9753	Yes
531	>tr|M1DPI8	1.96591	Yes
532	>tr|M1AT71	1.96566	Yes
533	>tr|M1BPU2	1.96465	Yes
534	>tr|M0ZUL6	1.95599	Yes
535	>tr|M1D6X2	1.95239	Yes
536	>tr|M1A0Y9	1.95138	Yes
537	>tr|M0ZHZ5	1.94864	Yes
538	>tr|M1CD49	1.94863	Yes
539	>tr|M1A8W0	1.94546	Yes
540	>tr|M1D299	1.94493	Yes
541	>tr|M1CH23	1.92774	Yes
542	>tr|M1CZM3	1.92708	Yes
543	>tr|M1C7E1	1.92646	Yes
544	>tr|M0ZTR0	1.92468	Yes
545	>tr|M1DZM8	1.916	Yes
546	>tr|M1DSS4	1.89486	Yes
547	>tr|M1AV12	1.8867	Yes
548	>tr|M1AFW7	1.88625	Yes
549	>tr|M0ZVT9	1.8846	Yes
550	>tr|M1D2B7	1.88273	Yes
551	>tr|M1AEE2	1.88139	Yes
552	>tr|M1AG67	1.88034	Yes
553	>tr|M1D392	1.86522	Yes
554	>tr|M1AET3	1.85313	Yes
555	>tr|M1A6P2	1.84635	Yes
556	>tr|M1CZM7	1.84596	Yes
557	>tr|M1DP17	1.84415	Yes
558	>tr|M1D8A4	1.83786	Yes
559	>tr|M0ZIF0	1.83685	Yes
560	>tr|M1CD31	1.82399	Yes
561	>tr|M1DUN1	1.82035	Yes
562	>tr|M1AJ88	1.82016	Yes
563	>tr|M1DZG0	1.80721	Yes
564	>tr|M1CT43	1.80579	Yes
565	>tr|M1BJK8	1.80567	Yes
566	>tr|M1D8S9	1.80391	Yes
567	>tr|M1BU60	1.79724	Yes
568	>tr|M1C8D7	1.78668	Yes
569	>tr|M1CD50	1.77319	Yes
570	>tr|M1CCC4	1.7677	Yes
571	>tr|M1BGE6	1.76553	Yes
572	>tr|M1AV40	1.75608	Yes
573	>tr|M1DXQ6	1.75422	Yes
574	>tr|M0ZUC4	1.75243	Yes
575	>tr|M0ZWD4	1.75126	Yes
576	>tr|M1CCQ2	1.75002	Yes
577	>tr|M0ZIJ5	1.74901	Yes
578	>tr|M1BJK5	1.7477	Yes
579	>tr|M1AF48	1.74373	Yes
580	>tr|M1B6R1	1.73832	Yes
581	>tr|M1BJK7	1.73434	Yes
582	>tr|M1C7H0	1.72839	Yes
583	>tr|M0ZQ32	1.7208	Yes
584	>tr|M0ZRP5	1.71998	Yes
585	>tr|M1BSS9	1.71968	Yes
586	>tr|M1ATY5	1.71881	Yes
587	>tr|M1AN49	1.71818	Yes
588	>tr|M1BPT5	1.71432	Yes
589	>tr|M0ZG99	1.71337	Yes
590	>tr|M1D371	1.71309	Yes
591	>tr|M0ZIJ4	1.70914	Yes
592	>tr|M0ZSA2	1.70764	Yes
593	>tr|M1D471	1.70428	Yes
594	>tr|M1DEP8	1.69889	Yes
595	>tr|M1ARE4	1.6957	Yes
596	>tr|M1BMW4	1.69431	Yes
597	>tr|M1BUJ9	1.69312	Yes
598	>tr|M1B2U1	1.69186	Yes
599	>tr|M1A280	1.68954	Yes
600	>tr|M1C6L8	1.6866	Yes
601	>tr|M1BLP7	1.68529	Yes
602	>tr|M1B1R6	1.68487	Yes
603	>tr|M1BS90	1.68437	Yes
604	>tr|M1BWF9	1.68215	Yes
605	>tr|M0ZSX0	1.68192	Yes
606	>tr|M1BJK4	1.68043	Yes
607	>tr|M1APY9	1.6765	Yes
608	>tr|M1A0U3	1.67513	Yes
609	>tr|M0ZIT1	1.67319	Yes
610	>tr|M1B1M1	1.67314	Yes
611	>tr|M1BHD1	1.67273	Yes
612	>tr|M1D3J8	1.6725	Yes
613	>tr|M1CCA3	1.67147	Yes
614	>tr|M1ATJ8	1.67002	Yes
615	>tr|M1B8Y5	1.67001	Yes
616	>tr|M1DIS5	1.66833	Yes
617	>tr|M1DV63	1.66557	Yes
618	>tr|M1ADT7	1.66516	Yes
619	>tr|M0ZVT8	1.66369	Yes
620	>tr|M1AGE4	1.66246	Yes
621	>tr|M1BND1	1.66175	Yes
622	>tr|M1CPE7	1.66137	Yes
623	>tr|M1AFJ5	1.66083	Yes
624	>tr|M1DN48	1.66069	Yes
625	>tr|M1AGE9	1.66038	Yes
626	>tr|M1AXV1	1.66015	Yes
627	>tr|M1DHE3	1.65952	Yes
628	>tr|M1DN37	1.65868	Yes
629	>tr|M1D999	1.65826	Yes
630	>tr|M1AR87	1.65748	Yes
631	>tr|M1C6L9	1.65683	Yes
632	>tr|M1DXZ2	1.65613	Yes
633	>tr|M1BUJ8	1.65578	Yes
634	>tr|M1BD87	1.65561	Yes
635	>tr|M1BA35	1.65497	Yes
636	>tr|M1CN85	1.65442	Yes
637	>tr|M1CA55	1.65146	Yes
638	>tr|M1BIA6	1.6507	Yes
639	>tr|M1BES8	1.64908	Yes
640	>tr|M0ZLZ4	1.64883	Yes
641	>tr|M1A8K4	1.64815	Yes
642	>tr|M0ZR96	1.64709	Yes
643	>tr|M1DE96	1.64592	Yes
644	>tr|M0ZPB6	1.64437	Yes
645	>tr|M1CV11	1.64366	Yes
646	>tr|M0ZUZ5	1.63975	Yes
647	>tr|M1CK07	1.63947	Yes
648	>tr|M1CP42	1.6365	Yes
649	>tr|M1C7X5	1.63612	Yes
650	>tr|M1CXH8	1.63602	Yes
651	>tr|M1DQE2	1.63568	Yes
652	>tr|M1CQX0	1.63329	Yes
653	>tr|M1ACV7	1.63312	Yes
654	>tr|M1BJY7	1.63271	Yes
655	>tr|M1AKI3	1.63224	Yes
656	>tr|M1AGP9	1.6297	Yes
657	>tr|M1BYU2	1.6284	Yes
658	>tr|M1BKW4	1.62822	Yes
659	>tr|M1AIT6	1.62793	Yes
660	>tr|M1B647	1.62769	Yes
661	>tr|M1AR02	1.62769	Yes
662	>tr|M1BEU8	1.62744	Yes
663	>tr|M1C1F5	1.62654	Yes
664	>tr|M1BZV3	1.62653	Yes
665	>tr|M1DA33	1.62535	Yes
666	>tr|M1B159	1.6244	Yes
667	>tr|M1CTC2	1.62437	Yes
668	>tr|M1AA90	1.62418	Yes
669	>tr|M0ZIW8	1.62413	Yes
670	>tr|M0ZQA0	1.62397	Yes
671	>tr|M1CW21	1.62351	Yes
672	>tr|M1AJK4	1.62281	Yes
673	>tr|M1BJ16	1.62215	Yes
674	>tr|M1DWR0	1.6218	Yes
675	>tr|M1A878	1.62151	Yes
676	>tr|M1A9Z3	1.62142	Yes
677	>tr|M0ZXK1	1.62097	Yes
678	>tr|M1B8X7	1.62094	Yes
679	>tr|M1BD16	1.62072	Yes
680	>tr|M1A970	1.61949	Yes
681	>tr|M1A7P2	1.61895	Yes
682	>tr|M1DHD4	1.61755	Yes
683	>tr|M1ADR9	1.6174	Yes
684	>tr|M1AES5	1.61659	Yes
685	>tr|M1CBT4	1.61459	Yes
686	>tr|M1C1F4	1.61451	Yes
687	>tr|M1DWF1	1.6143	Yes
688	>tr|M1CN62	1.61259	Yes
689	>tr|M1CFV8	1.61247	Yes
690	>tr|M1B6X2	1.61247	Yes
691	>tr|M1A3B2	1.61146	Yes
692	>tr|M1AHQ9	1.61144	Yes
693	>tr|M1BJN8	1.61052	Yes
694	>tr|M1DLU1	1.61002	Yes
695	>tr|M1AWL4	1.60933	Yes
696	>tr|M1D4K6	1.60929	Yes
697	>tr|M1BST1	1.60876	Yes
698	>tr|M1CEX0	1.60809	Yes
699	>tr|M1AG50	1.60651	Yes
700	>tr|M1AFJ3	1.60617	Yes
701	>tr|M1DXD4	1.60557	Yes
702	>tr|M1D7B8	1.60544	Yes
703	>tr|M1C2C9	1.60392	Yes
704	>tr|M0ZZ53	1.6032	Yes
705	>tr|M1AI36	1.60254	Yes
706	>tr|M1C4I0	1.60149	Yes
707	>tr|M1C9Y1	1.60145	Yes
708	>tr|M1DRG2	1.60119	Yes
709	>tr|M1DI39	1.59994	Yes
710	>tr|M1BAU0	1.59961	Yes
711	>tr|M1BIZ9	1.59935	Yes
712	>tr|M1BC07	1.59931	Yes
713	>tr|M1A0A9	1.5986	Yes
714	>tr|M1C1U9	1.59809	Yes
715	>tr|M1C5B8	1.59716	Yes
716	>tr|M1CEI6	1.59562	Yes
717	>tr|M1C526	1.59549	Yes
718	>tr|M0ZP38	1.59449	Yes
719	>tr|M0ZKX5	1.59413	Yes
720	>tr|M1DMB8	1.59405	Yes
721	>tr|M1AG74	1.594	Yes
722	>tr|M1CSL7	1.59353	Yes
723	>tr|M1BUK0	1.59282	Yes
724	>tr|M1CSB1	1.59186	Yes
725	>tr|M1DT78	1.59154	Yes
726	>tr|M1C7P2	1.59071	Yes
727	>tr|M1C7P4	1.59009	Yes
728	>tr|M1AU05	1.58973	Yes
729	>tr|M1DRI1	1.58891	Yes
730	>tr|M1BS89	1.58866	Yes
731	>tr|M1D7S3	1.58789	Yes
732	>tr|M1BQB8	1.58771	Yes
733	>tr|M1CGC9	1.58594	Yes
734	>tr|M1BIY4	1.58547	Yes
735	>tr|M1CGC6	1.58535	Yes
736	>tr|M1A1C5	1.5851	Yes
737	>tr|M0ZQZ5	1.58425	Yes
738	>tr|M1A2Z5	1.5827	Yes
739	>tr|M1BJ15	1.58208	Yes
740	>tr|M1AG48	1.58078	Yes
741	>tr|M1CLU2	1.58074	Yes
742	>tr|M1CS91	1.58066	Yes
743	>tr|M1CI76	1.58059	Yes
744	>tr|M1D2J5	1.57993	Yes
745	>tr|M1APR6	1.57987	Yes
746	>tr|M1BXM4	1.57966	Yes
747	>tr|M1C812	1.57752	Yes
748	>tr|M1C9B6	1.57682	Yes
749	>tr|M1DXM1	1.57663	Yes
750	>tr|M1BDJ7	1.57566	Yes
751	>tr|M0ZXP5	1.57494	Yes
752	>tr|M1A9X2	1.57476	Yes
753	>tr|M1CM42	1.57457	Yes
754	>tr|M0ZQM2	1.57429	Yes
755	>tr|M1ARU0	1.57381	Yes
756	>tr|M1DVU7	1.57356	Yes
757	>tr|M1B089	1.57325	Yes
758	>tr|M1C9Y3	1.5719	Yes
759	>tr|M1CFR1	1.57187	Yes
760	>tr|M1AT99	1.57078	Yes
761	>tr|M1A181	1.57042	Yes
762	>tr|M1AX42	1.56882	Yes
763	>tr|M1CM41	1.56737	Yes
764	>tr|M1DBM6	1.56714	Yes
765	>tr|M1BUI4	1.56693	Yes
766	>tr|M1C0X4	1.5632	Yes
767	>tr|M1DDL6	1.56292	Yes
768	>tr|M1A520	1.56225	Yes
769	>tr|M1C4W8	1.56184	Yes
770	>tr|M1D9C5	1.56096	Yes
771	>tr|M1BH27	1.56036	Yes
772	>tr|M1DEP0	1.55963	Yes
773	>tr|M1D7C0	1.55776	Yes
774	>tr|M0ZXG9	1.55774	Yes
775	>tr|M1AVT6	1.5576	Yes
776	>tr|M1BD17	1.55752	Yes
777	>tr|M1A0A3	1.55747	Yes
778	>tr|M1B8X6	1.55308	Yes
779	>tr|M1B0M3	1.55307	Yes
780	>tr|M1AF77	1.55238	Yes
781	>tr|M1C484	1.55217	Yes
782	>tr|M0ZJK2	1.55204	Yes
783	>tr|M1AIF6	1.55195	Yes
784	>tr|M0ZSR7	1.5509	Yes
785	>tr|M1DF57	1.55082	Yes
786	>tr|M1BYJ6	1.55053	Yes
787	>tr|M0ZIW9	1.55003	Yes
788	>tr|M1CWE5	1.54724	Yes
789	>tr|M0ZRP4	1.54676	Yes
790	>tr|M0ZR97	1.54676	Yes
791	>tr|M1D2H3	1.54636	Yes
792	>tr|M1DR45	1.54579	Yes
793	>tr|M1DIL6	1.54561	Yes
794	>tr|M0ZZT7	1.54456	Yes
795	>tr|M1BRG9	1.54367	Yes
796	>tr|M1DVW7	1.54342	Yes
797	>tr|M1BEQ3	1.54325	Yes
798	>tr|M1DFD9	1.54322	Yes
799	>tr|M1AEP1	1.54235	Yes
800	>sp|Q9ST62	1.53782	Yes
801	>tr|M1BKA7	1.53768	Yes
802	>tr|M1DR09	1.53739	Yes
803	>tr|M0ZKK1	1.53628	Yes
804	>tr|M1CTZ8	1.5359	Yes
805	>sp|M0ZYF3	1.53553	Yes
806	>tr|M1ATA0	1.53496	Yes
807	>tr|M1C8W5	1.53455	Yes
808	>tr|M1BIS3	1.53376	Yes
809	>tr|M1BGH9	1.53347	Yes
810	>tr|M1BD19	1.5331	Yes
811	>tr|M1ATJ6	1.53258	Yes
812	>tr|M0ZUS3	1.53238	Yes
813	>tr|M1D3C0	1.53232	Yes
814	>tr|M1BJN6	1.53189	Yes
815	>tr|M1BLG2	1.52985	Yes
816	>tr|M1CAA6	1.52978	Yes
817	>tr|M1BUI3	1.52962	Yes
818	>tr|M1CPB3	1.52922	Yes
819	>tr|M0ZRG4	1.52839	Yes
820	>tr|M1CWE9	1.52727	Yes
821	>tr|M1CWE7	1.52475	Yes
822	>tr|Q6XP48	1.52438	Yes
823	>tr|M1BS60	1.52204	Yes
824	>tr|M1BGD3	1.522	Yes
825	>tr|M1CWE6	1.52187	Yes
826	>tr|M0ZYE8	1.5216	Yes
827	>tr|M1CZW3	1.52094	Yes
828	>tr|M1ADL5	1.51919	Yes
829	>tr|M0ZG14	1.5191	Yes
830	>tr|M0ZHY6	1.51765	Yes
831	>tr|M1AAH8	1.51697	Yes
832	>tr|M1D382	1.51682	Yes
833	>sp|M1BYJ7	1.51638	Yes
834	>tr|M1CM85	1.5138	Yes
835	>tr|M0ZWK4	1.5124	Yes
836	>tr|M1DUK7	1.51232	Yes
837	>tr|M1AFJ4	1.51094	Yes
838	>tr|M1DDK5	1.51064	Yes
839	>tr|M1CST1	1.5098	Yes
840	>tr|M1BX62	1.50975	Yes
841	>tr|M1CUY7	1.50956	Yes
842	>tr|M1AYU2	1.50769	Yes
843	>tr|M1C1F9	1.50713	Yes
844	>tr|M1CSG9	1.50288	Yes
845	>tr|Q38HU6	1.50175	Yes
846	>tr|M1A2Z6	1.50015	Yes
847	>tr|M0ZRQ1	1.49963	Probably Yes
848	>tr|M0ZM21	1.49902	Probably Yes
849	>tr|M1AWL7	1.49668	Probably Yes
850	>tr|M1D3K0	1.4956	Probably Yes
851	>tr|M1AJK5	1.49489	Probably Yes
852	>tr|M1CRG8	1.49461	Probably Yes
853	>tr|M1C691	1.49357	Probably Yes
854	>tr|M1BLM3	1.49287	Probably Yes
855	>tr|M1CT71	1.49265	Probably Yes
856	>tr|M1A0R5	1.49173	Probably Yes
857	>tr|M1D7V2	1.49162	Probably Yes
858	>tr|M1BLM4	1.48701	Probably Yes
859	>tr|M1AHY2	1.48556	Probably Yes
860	>tr|M0ZSA3	1.4819	Probably Yes
861	>tr|M1C0K4	1.4817	Probably Yes
862	>tr|M1AZ03	1.48132	Probably Yes
863	>tr|M1DZM7	1.47985	Probably Yes
864	>tr|M1A6A1	1.47854	Probably Yes
865	>tr|M1A252	1.47773	Probably Yes
866	>tr|M1CV10	1.47771	Probably Yes
867	>tr|M1A129	1.47696	Probably Yes
868	>tr|M1E180	1.47323	Probably Yes
869	>tr|M1B1Z3	1.47305	Probably Yes
870	>tr|M0ZNN2	1.47211	Probably Yes
871	>tr|M0ZT42	1.47118	Probably Yes
872	>tr|M1BXN6	1.4707	Probably Yes
873	>tr|M1AKD5	1.46763	Probably Yes
874	>tr|M0ZNK2	1.46553	Probably Yes
875	>tr|A4UV11	1.46497	Probably Yes
876	>tr|M0ZHQ7	1.46176	Probably Yes
877	>tr|M1CFJ5	1.46153	Probably Yes
878	>tr|M1BXN5	1.46145	Probably Yes
879	>tr|M1BQU1	1.4598	Probably Yes
880	>tr|M1CFJ6	1.45596	Probably Yes
881	>tr|M1C867	1.45514	Probably Yes
882	>tr|M1AP33	1.45208	Probably Yes
883	>tr|M1CFV7	1.45141	Probably Yes
884	>tr|M1A3F7	1.44924	Probably Yes
885	>tr|M1CMK6	1.44774	Probably Yes
886	>tr|M1D037	1.44758	Probably Yes
887	>tr|M1AF87	1.44658	Probably Yes
888	>tr|M1CZM5	1.44489	Probably Yes
889	>tr|M1B422	1.44303	Probably Yes
890	>tr|M1BYC0	1.44101	Probably Yes
891	>tr|M1B3J9	1.43937	Probably Yes
892	>tr|M1B3J8	1.43739	Probably Yes
893	>tr|M1C7Q7	1.43675	Probably Yes
894	>tr|M1CFJ3	1.43556	Probably Yes
895	>tr|M1BGY9	1.43477	Probably Yes
896	>tr|M1D6I2	1.43466	Probably Yes
897	>tr|M1AG51	1.43348	Probably Yes
898	>tr|M1CPP1	1.43296	Probably Yes
899	>tr|M1C978	1.43156	Probably Yes
900	>tr|M1DZX3	1.43066	Probably Yes
901	>tr|M1BFS6	1.42946	Probably Yes
902	>tr|M0ZHY5	1.42915	Probably Yes
903	>tr|M1B3K3	1.42734	Probably Yes
904	>tr|M1BYJ8	1.42583	Probably Yes
905	>tr|M1BQR0	1.42576	Probably Yes
906	>tr|M1A5N6	1.42534	Probably Yes
907	>tr|M1CZA7	1.42463	Probably Yes
908	>tr|M1DQ72	1.42409	Probably Yes
909	>tr|M1BAZ7	1.42287	Probably Yes
910	>tr|M1AG49	1.42141	Probably Yes
911	>tr|M1CGC7	1.41994	Probably Yes
912	>tr|M1B0M4	1.41842	Probably Yes
913	>tr|M1CWF1	1.41834	Probably Yes
914	>tr|M1CT69	1.41505	Probably Yes
915	>tr|M1DA04	1.40456	Probably Yes
916	>tr|M1C099	1.39797	Probably Yes
917	>tr|M0ZHQ8	1.39719	Probably Yes
918	>tr|M1D544	1.39661	Probably Yes
919	>tr|M0ZGT2	1.39658	Probably Yes
920	>tr|M0ZZM3	1.39572	Probably Yes
921	>tr|M1DTZ0	1.39458	Probably Yes
922	>tr|M1B0D9	1.39069	Probably Yes
923	>tr|M1BQU3	1.38919	Probably Yes
924	>tr|M1CCH9	1.38436	Probably Yes
925	>tr|M1ACQ0	1.38417	Probably Yes
926	>tr|M1CKE9	1.38218	Probably Yes
927	>tr|M1B0Z7	1.37969	Probably Yes
928	>tr|M1BTG7	1.37795	Probably Yes
929	>tr|M1BGI4	1.37597	Probably Yes
930	>tr|M1DS06	1.37352	Probably Yes
931	>tr|M1DMD9	1.37206	Probably Yes
932	>tr|M1BDR3	1.37205	Probably Yes
933	>tr|M1BE99	1.372	Probably Yes
934	>tr|M1CFL0	1.37077	Probably Yes
935	>tr|M1CY95	1.36899	Probably Yes
936	>tr|M1E170	1.36777	Probably Yes
937	>tr|M1DV01	1.36741	Probably Yes
938	>tr|M1BGB4	1.36375	Probably Yes
939	>tr|M1BSY2	1.3635	Probably Yes
940	>tr|M1D926	1.3626	Probably Yes
941	>tr|M1C6G5	1.36233	Probably Yes
942	>tr|M0ZG08	1.36172	Probably Yes
943	>tr|M1B4N1	1.36135	Probably Yes
944	>tr|M1A454	1.3606	Probably Yes
945	>tr|M1AF51	1.35995	Probably Yes
946	>tr|M1DPB1	1.35926	Probably Yes
947	>tr|M1A8Q8	1.35917	Probably Yes
948	>tr|M1DRW7	1.35722	Probably Yes
949	>tr|M1B891	1.35642	Probably Yes
950	>tr|M1CDT9	1.35447	Probably Yes
951	>tr|M1DQM3	1.35334	Probably Yes
952	>tr|M1AIG5	1.35242	Probably Yes
953	>tr|M1A4E0	1.34939	Probably Yes
954	>tr|M1BH20	1.3483	Probably Yes
955	>tr|M1BFD3	1.34784	Probably Yes
956	>tr|M0ZG16	1.34781	Probably Yes
957	>tr|M1CXU9	1.34752	Probably Yes
958	>tr|M0ZQQ7	1.34594	Probably Yes
959	>tr|M1DCA4	1.34438	Probably Yes
960	>tr|M1DGY8	1.34321	Probably Yes
961	>tr|M1CDW6	1.34319	Probably Yes
962	>tr|M1BXN7	1.34288	Probably Yes
963	>tr|M1CIF1	1.34282	Probably Yes
964	>tr|M1AG45	1.34211	Probably Yes
965	>tr|M1CGJ8	1.34022	Probably Yes
966	>tr|M1ADF5	1.33981	Probably Yes
967	>tr|M1C8J1	1.33941	Probably Yes
968	>tr|M0ZYF2	1.33823	Probably Yes
969	>tr|M0ZG89	1.33798	Probably Yes
970	>tr|M1DE21	1.33588	Probably Yes
971	>tr|M0ZR43	1.3348	Probably Yes
972	>tr|M0ZSR2	1.33353	Probably Yes
973	>tr|M1A7J3	1.33297	Probably Yes
974	>tr|M1ADV6	1.33251	Probably Yes
975	>tr|M1A4X3	1.33245	Probably Yes
976	>tr|M1AJ77	1.33241	Probably Yes
977	>tr|M1DAM6	1.33161	Probably Yes
978	>tr|M0ZRP7	1.33128	Probably Yes
979	>tr|M0ZHR1	1.3284	Probably Yes
980	>tr|M1CW10	1.3269	Probably Yes
981	>tr|M1BMQ4	1.32683	Probably Yes
982	>tr|M1CWE3	1.32621	Probably Yes
983	>tr|M1CQ48	1.32602	Probably Yes
984	>tr|M0ZV96	1.32565	Probably Yes
985	>tr|M1DAL5	1.32374	Probably Yes
986	>tr|M1B5U9	1.32341	Probably Yes
987	>tr|M1A3F2	1.3233	Probably Yes
988	>tr|M1A773	1.323	Probably Yes
989	>tr|M1AVZ1	1.32191	Probably Yes
990	>tr|M1CHP4	1.32182	Probably Yes
991	>tr|M1BQ24	1.32131	Probably Yes
992	>tr|M1BLV8	1.32093	Probably Yes
993	>tr|M1BNS1	1.32029	Probably Yes
994	>tr|M1AYA6	1.32022	Probably Yes
995	>tr|M1CKT3	1.31775	Probably Yes
996	>tr|M1BDT4	1.31774	Probably Yes
997	>tr|M1CJA9	1.31695	Probably Yes
998	>tr|M1A8Q9	1.31618	Probably Yes
999	>tr|M1A208	1.31368	Probably Yes
1000	>tr|M1DBC9	1.31328	Probably Yes
1001	>tr|M0ZGY8	1.31283	Probably Yes
1002	>tr|M1CSG8	1.3128	Probably Yes
1003	>tr|M1D0I1	1.31195	Probably Yes
1004	>tr|M1DVU6	1.31017	Probably Yes
1005	>tr|M1BNT7	1.30888	Probably Yes
1006	>tr|M1BSY3	1.30836	Probably Yes
1007	>tr|M1CCI0	1.30768	Probably Yes
1008	>tr|M1A4E1	1.30668	Probably Yes
1009	>tr|M1C2F2	1.30667	Probably Yes
1010	>tr|M1AN90	1.30634	Probably Yes
1011	>tr|M1D6Z3	1.30435	Probably Yes
1012	>tr|M1A0J7	1.30398	Probably Yes
1013	>tr|M1BH19	1.30307	Probably Yes
1014	>tr|M1CMH1	1.30157	Probably Yes
1015	>tr|M1C303	1.30138	Probably Yes
1016	>tr|M1D5H1	1.30075	Probably Yes
1017	>tr|M1AYC7	1.3007	Probably Yes
1018	>tr|M1DRL7	1.30066	Probably Yes
1019	>tr|M1CKP9	1.30047	Probably Yes
1020	>tr|M1BIP3	1.30041	Probably Yes
1021	>tr|M1DXA9	1.30038	Probably Yes
1022	>tr|M1ADA0	1.30029	Probably Yes
1023	>tr|M1DV29	1.30004	Probably Yes
1024	>tr|M1A9P0	1.29971	Probably Yes
1025	>tr|M1CNY1	1.29969	Probably Yes
1026	>tr|M1AE88	1.29843	Probably Yes
1027	>tr|M1C9B5	1.29825	Probably Yes
1028	>tr|M1BLV9	1.29726	Probably Yes
1029	>tr|M1CJB0	1.29603	Probably Yes
1030	>tr|M1A772	1.29315	Probably Yes
1031	>tr|M1DTK1	1.29312	Probably Yes
1032	>tr|M1A864	1.29305	Probably Yes
1033	>tr|Q2HPL9	1.2928	Probably Yes
1034	>tr|M1AXZ6	1.29222	Probably Yes
1035	>tr|M1AIF5	1.29141	Probably Yes
1036	>tr|M0ZW34	1.29078	Probably Yes
1037	>tr|M1CCV4	1.29061	Probably Yes
1038	>tr|M0ZMV4	1.29057	Probably Yes
1039	>tr|M1D4P5	1.28962	Probably Yes
1040	>tr|M1AK79	1.28937	Probably Yes
1041	>tr|M1AA95	1.28843	Probably Yes
1042	>tr|M1CAZ7	1.28562	Probably Yes
1043	>tr|M1BMG3	1.28532	Probably Yes
1044	>tr|M1AK26	1.28486	Probably Yes
1045	>tr|M1BHM6	1.28429	Probably Yes
1046	>tr|M1AXD1	1.28396	Probably Yes
1047	>tr|M1D858	1.28385	Probably Yes
1048	>tr|M1BFD7	1.28318	Probably Yes
1049	>tr|M1AGE8	1.28233	Probably Yes
1050	>tr|M0ZSP9	1.28216	Probably Yes
1051	>tr|M1BC61	1.28138	Probably Yes
1052	>tr|M1A9U4	1.28128	Probably Yes
1053	>tr|M1BAB8	1.2808	Probably Yes
1054	>tr|M1A6X8	1.27925	Probably Yes
1055	>tr|M1DAY0	1.27821	Probably Yes
1056	>tr|M1CZX0	1.27602	Probably Yes
1057	>tr|M1BJK6	1.27468	Probably Yes
1058	>tr|M0ZKS2	1.27429	Probably Yes
1059	>tr|M1BFD4	1.27424	Probably Yes
1060	>tr|M1A210	1.27385	Probably Yes
1061	>tr|M0ZH77	1.27324	Probably Yes
1062	>tr|M1APL1	1.27215	Probably Yes
1063	>tr|M1ALW5	1.27201	Probably Yes
1064	>tr|M1AW25	1.2717	Probably Yes
1065	>tr|M1CCP6	1.27141	Probably Yes
1066	>tr|M0ZQR3	1.27055	Probably Yes
1067	>tr|M1DFE5	1.26991	Probably Yes
1068	>tr|M1CP85	1.26981	Probably Yes
1069	>tr|M1A128	1.26954	Probably Yes
1070	>tr|M1AX26	1.26891	Probably Yes
1071	>tr|M1D3T4	1.26793	Probably Yes
1072	>tr|M1CZA5	1.26783	Probably Yes
1073	>tr|M1DUC1	1.26754	Probably Yes
1074	>tr|M1BX55	1.2671	Probably Yes
1075	>tr|M1A207	1.26558	Probably Yes
1076	>tr|M1B8R9	1.26472	Probably Yes
1077	>tr|M1D2K6	1.26424	Probably Yes
1078	>tr|M0ZZM2	1.26329	Probably Yes
1079	>tr|M1D4W8	1.26246	Probably Yes
1080	>tr|M1B875	1.26174	Probably Yes
1081	>tr|M1E0T5	1.26167	Probably Yes
1082	>tr|M1CZ04	1.2603	Probably Yes
1083	>tr|M0ZVK8	1.26002	Probably Yes
1084	>tr|M1CP74	1.25992	Probably Yes
1085	>tr|M1A330	1.25912	Probably Yes
1086	>tr|M1CPS8	1.25766	Probably Yes
1087	>tr|M1D959	1.25757	Probably Yes
1088	>tr|M1A8K6	1.2568	Probably Yes
1089	>tr|M0ZND0	1.25645	Probably Yes
1090	>tr|M1E0Y2	1.25627	Probably Yes
1091	>tr|M1B737	1.25578	Probably Yes
1092	>tr|M1A180	1.25558	Probably Yes
1093	>tr|M1A211	1.25552	Probably Yes
1094	>tr|M1BVG1	1.25492	Probably Yes
1095	>tr|M1BVR0	1.25474	Probably Yes
1096	>tr|M1BLZ4	1.25395	Probably Yes
1097	>tr|M1D7J2	1.25388	Probably Yes
1098	>tr|M1DTI1	1.25274	Probably Yes
1099	>tr|M1AB64	1.25171	Probably Yes
1100	>tr|M1C3I2	1.25153	Probably Yes
1101	>tr|M1BVQ9	1.25152	Probably Yes
1102	>tr|M1AJX9	1.25133	Probably Yes
1103	>tr|M1C476	1.25132	Probably Yes
1104	>tr|M1AX21	1.25125	Probably Yes
1105	>tr|M1AHI7	1.25084	Probably Yes
1106	>tr|M1DL68	1.2508	Probably Yes
1107	>tr|M1BSG6	1.2506	Probably Yes
1108	>tr|M1CPF3	1.2485	Probably Yes
1109	>tr|M1DHV2	1.2485	Probably Yes
1110	>tr|M1BGD4	1.24758	Probably Yes
1111	>tr|M1AY93	1.24663	Probably Yes
1112	>tr|M1AIT2	1.24661	Probably Yes
1113	>tr|M1ANR5	1.24628	Probably Yes
1114	>tr|M1D2Z6	1.24623	Probably Yes
1115	>tr|M1B8S2	1.24622	Probably Yes
1116	>tr|M1BXP4	1.24615	Probably Yes
1117	>tr|M1CZ00	1.24569	Probably Yes
1118	>tr|M1DFP8	1.24568	Probably Yes
1119	>tr|M1B819	1.24564	Probably Yes
1120	>tr|M1BBJ2	1.24502	Probably Yes
1121	>tr|M1D2G3	1.24484	Probably Yes
1122	>tr|M1CLD2	1.24461	Probably Yes
1123	>tr|M1DYU4	1.24418	Probably Yes
1124	>tr|M1DK77	1.24373	Probably Yes
1125	>tr|M1BYC1	1.24296	Probably Yes
1126	>tr|M1ATL3	1.24264	Probably Yes
1127	>tr|M1DS92	1.24224	Probably Yes
1128	>tr|M0ZUJ6	1.24152	Probably Yes
1129	>tr|M1C3R2	1.24059	Probably Yes
1130	>tr|M1A774	1.2399	Probably Yes
1131	>tr|M0ZV97	1.2397	Probably Yes
1132	>tr|M1BLS5	1.23887	Probably Yes
1133	>tr|M0ZIL3	1.23822	Probably Yes
1134	>tr|M1CAA7	1.23727	Probably Yes
1135	>tr|M1CD92	1.23623	Probably Yes
1136	>tr|M1DPB9	1.23566	Probably Yes
1137	>tr|M1DRI9	1.23533	Probably Yes
1138	>tr|M1C727	1.23476	Probably Yes
1139	>tr|M1AX27	1.23356	Probably Yes
1140	>tr|M0ZM32	1.23346	Probably Yes
1141	>tr|M1B4N2	1.23275	Probably Yes
1142	>tr|M1ARA4	1.23265	Probably Yes
1143	>tr|M1BSR0	1.23235	Probably Yes
1144	>tr|M1ARM8	1.23216	Probably Yes
1145	>tr|M1A1S5	1.23211	Probably Yes
1146	>tr|M0ZSB9	1.23166	Probably Yes
1147	>tr|M1CLC3	1.23032	Probably Yes
1148	>tr|M0ZHN6	1.23007	Probably Yes
1149	>tr|M1DFI4	1.22981	Probably Yes
1150	>tr|M1A9N3	1.22959	Probably Yes
1151	>tr|M1BRH3	1.22938	Probably Yes
1152	>tr|M0ZUE9	1.22824	Probably Yes
1153	>tr|M0ZRF3	1.22819	Probably Yes
1154	>tr|M1AKE1	1.22799	Probably Yes
1155	>tr|M1BAZ8	1.22738	Probably Yes
1156	>tr|M0ZTB2	1.22731	Probably Yes
1157	>tr|M1D5R6	1.22699	Probably Yes
1158	>tr|M1AM01	1.22646	Probably Yes
1159	>tr|M1D3L8	1.22621	Probably Yes
1160	>tr|M1B2R1	1.22546	Probably Yes
1161	>tr|M0ZPU9	1.22461	Probably Yes
1162	>tr|M1D7C4	1.22432	Probably Yes
1163	>tr|M1DA73	1.22383	Probably Yes
1164	>tr|M1CMY2	1.22361	Probably Yes
1165	>tr|M1DUN9	1.22348	Probably Yes
1166	>tr|M1CDF1	1.22291	Probably Yes
1167	>tr|M1CBZ7	1.22186	Probably Yes
1168	>tr|M1D0G4	1.22185	Probably Yes
1169	>tr|M0ZRJ8	1.22181	Probably Yes
1170	>tr|M1C1V2	1.2208	Probably Yes
1171	>tr|M1CLD3	1.22078	Probably Yes
1172	>tr|M1C9M7	1.21996	Probably Yes
1173	>tr|M1BRW0	1.21983	Probably Yes
1174	>tr|M1DBE0	1.21975	Probably Yes
1175	>tr|M1AAE4	1.21842	Probably Yes
1176	>tr|M1C875	1.21787	Probably Yes
1177	>tr|M1BGY8	1.2173	Probably Yes
1178	>tr|M0ZWD2	1.21728	Probably Yes
1179	>tr|M1CJN2	1.21706	Probably Yes
1180	>tr|M1BAG4	1.21693	Probably Yes
1181	>tr|M0ZMW3	1.21669	Probably Yes
1182	>tr|M0ZKC1	1.21609	Probably Yes
1183	>tr|M1DEG7	1.21601	Probably Yes
1184	>tr|M1AVU1	1.21578	Probably Yes
1185	>tr|M1BMH1	1.21538	Probably Yes
1186	>tr|M0ZYK4	1.21443	Probably Yes
1187	>tr|M1BZG7	1.214	Probably Yes
1188	>tr|M1BS17	1.21234	Probably Yes
1189	>tr|M1DI45	1.21179	Probably Yes
1190	>tr|M1CVW5	1.21164	Probably Yes
1191	>tr|M1AA96	1.21162	Probably Yes
1192	>tr|M1CNM2	1.21081	Probably Yes
1193	>tr|M1AB62	1.21028	Probably Yes
1194	>tr|M1D5K5	1.20996	Probably Yes
1195	>tr|M1BLS7	1.20994	Probably Yes
1196	>tr|M1C2F4	1.20947	Probably Yes
1197	>tr|M1C8J7	1.20945	Probably Yes
1198	>tr|M1BQZ5	1.20916	Probably Yes
1199	>tr|M1BDR7	1.20853	Probably Yes
1200	>tr|M1ASC3	1.20848	Probably Yes
1201	>tr|M1AZV6	1.20822	Probably Yes
1202	>tr|M1AHI9	1.20795	Probably Yes
1203	>tr|M1ADU3	1.20767	Probably Yes
1204	>tr|M1A3L6	1.20715	Probably Yes
1205	>tr|M0ZLJ2	1.20703	Probably Yes
1206	>tr|M1C750	1.20696	Probably Yes
1207	>tr|M1C9M9	1.20645	Probably Yes
1208	>tr|M1D1G1	1.20562	Probably Yes
1209	>tr|M1DFW4	1.20525	Probably Yes
1210	>tr|M1AD99	1.20467	Probably Yes
1211	>tr|M1A304	1.20452	Probably Yes
1212	>tr|M0ZNP2	1.2035	Probably Yes
1213	>tr|M1DWX5	1.20329	Probably Yes
1214	>tr|M1DCP6	1.20221	Probably Yes
1215	>tr|M1BMW5	1.20208	Probably Yes
1216	>tr|M1BT31	1.20173	Probably Yes
1217	>tr|M1AJJ0	1.20042	Probably Yes
1218	>tr|M1BZM1	1.19951	Probably Yes
1219	>tr|M1DYH5	1.19911	Probably Yes
1220	>tr|M0ZX47	1.1987	Probably Yes
1221	>tr|M1CAT9	1.19837	Probably Yes
1222	>tr|M1C1G7	1.19828	Probably Yes
1223	>tr|M1CZX6	1.19785	Probably Yes
1224	>tr|M1AD20	1.19772	Probably Yes
1225	>tr|M0ZZ78	1.19743	Probably Yes
1226	>tr|M1B212	1.19694	Probably Yes
1227	>tr|M1BQD8	1.19609	Probably Yes
1228	>tr|M1DNM9	1.19571	Probably Yes
1229	>tr|M1AX46	1.19533	Probably Yes
1230	>tr|M1BNF1	1.19417	Probably Yes
1231	>tr|M1DWE9	1.19321	Probably Yes
1232	>tr|M0ZL87	1.19313	Probably Yes
1233	>tr|M1D367	1.19282	Probably Yes
1234	>tr|M1B6B2	1.19275	Probably Yes
1235	>tr|M1A9U3	1.19222	Probably Yes
1236	>tr|M1DSZ9	1.19221	Probably Yes
1237	>tr|M1D918	1.19217	Probably Yes
1238	>tr|M0ZJ38	1.19191	Probably Yes
1239	>tr|M1AQ36	1.19122	Probably Yes
1240	>tr|M1AH51	1.19085	Probably Yes
1241	>tr|M1D786	1.19042	Probably Yes
1242	>tr|M1CUL9	1.18995	Probably Yes
1243	>tr|M0ZGW3	1.18992	Probably Yes
1244	>tr|M1CX30	1.18974	Probably Yes
1245	>tr|M1C1I3	1.18957	Probably Yes
1246	>tr|M1B5G2	1.18951	Probably Yes
1247	>tr|M1BN72	1.18947	Probably Yes
1248	>tr|M1AG85	1.1891	Probably Yes
1249	>tr|M0ZHR0	1.18894	Probably Yes
1250	>tr|M1BGG9	1.1878	Probably Yes
1251	>tr|M1CNS9	1.18744	Probably Yes
1252	>tr|M1BHM7	1.18741	Probably Yes
1253	>tr|M1C8U4	1.18705	Probably Yes
1254	>tr|M0ZPA1	1.18649	Probably Yes
1255	>tr|M1AA81	1.18644	Probably Yes
1256	>tr|M1BLS4	1.18632	Probably Yes
1257	>tr|M1B901	1.18626	Probably Yes
1258	>tr|M1CCK5	1.18621	Probably Yes
1259	>tr|M0ZQR1	1.18611	Probably Yes
1260	>tr|M1DAN5	1.18489	Probably Yes
1261	>tr|M1D7S2	1.18278	Probably Yes
1262	>tr|M1AFC0	1.18276	Probably Yes
1263	>tr|M1C9E9	1.18271	Probably Yes
1264	>tr|M1DF78	1.18262	Probably Yes
1265	>tr|M0ZU34	1.18198	Probably Yes
1266	>tr|M1BJ99	1.18192	Probably Yes
1267	>tr|M1D5T9	1.18174	Probably Yes
1268	>tr|M0ZYE4	1.18112	Probably Yes
1269	>tr|M1BE07	1.18111	Probably Yes
1270	>tr|M0ZLI1	1.17944	Probably Yes
1271	>tr|M1AA61	1.17943	Probably Yes
1272	>tr|M1CBW6	1.17889	Probably Yes
1273	>tr|M1AG12	1.17814	Probably Yes
1274	>tr|M1C869	1.17777	Probably Yes
1275	>tr|M1AD10	1.17748	Probably Yes
1276	>tr|M1ATJ7	1.17744	Probably Yes
1277	>tr|M1DR84	1.17737	Probably Yes
1278	>tr|M1B858	1.17618	Probably Yes
1279	>tr|M1BYX5	1.17591	Probably Yes
1280	>tr|M1DXR8	1.17585	Probably Yes
1281	>tr|M0ZQR0	1.17566	Probably Yes
1282	>tr|M1CDY0	1.17538	Probably Yes
1283	>tr|M1BSP6	1.1753	Probably Yes
1284	>tr|M1DKV0	1.175	Probably Yes
1285	>tr|M1BB25	1.17455	Probably Yes
1286	>tr|M1CWM2	1.17432	Probably Yes
1287	>tr|M1CYQ2	1.1736	Probably Yes
1288	>tr|M1B1C6	1.17354	Probably Yes
1289	>tr|M1CUM0	1.17299	Probably Yes
1290	>tr|M1A671	1.17224	Probably Yes
1291	>tr|M1C9K8	1.17108	Probably Yes
1292	>tr|M1CFW8	1.17099	Probably Yes
1293	>tr|M1D6C7	1.1704	Probably Yes
1294	>tr|M1CM66	1.17029	Probably Yes
1295	>tr|M1ARL6	1.16921	Probably Yes
1296	>tr|M1BTA4	1.16914	Probably Yes
1297	>tr|M1BKD7	1.16872	Probably Yes
1298	>tr|M1D5Q2	1.16845	Probably Yes
1299	>tr|M1A568	1.16814	Probably Yes
1300	>tr|M1C7A6	1.16813	Probably Yes
1301	>tr|M1C786	1.16754	Probably Yes
1302	>tr|M1CC54	1.16691	Probably Yes
1303	>tr|M0ZKC0	1.1664	Probably Yes
1304	>tr|M1CKH7	1.16617	Probably Yes
1305	>tr|M1CUN6	1.16611	Probably Yes
1306	>tr|M0ZXW6	1.16542	Probably Yes
1307	>tr|M0ZIK4	1.16516	Probably Yes
1308	>tr|M1CZY5	1.16418	Probably Yes
1309	>tr|M1A371	1.16339	Probably Yes
1310	>tr|M0ZVT0	1.16289	Probably Yes
1311	>tr|M1D9T2	1.16249	Probably Yes
1312	>tr|M1CMD4	1.16226	Probably Yes
1313	>tr|M1DE25	1.1622	Probably Yes
1314	>tr|M0ZZJ5	1.16215	Probably Yes
1315	>tr|M1AYJ6	1.16197	Probably Yes
1316	>tr|M1BDJ9	1.16192	Probably Yes
1317	>tr|M0ZSP2	1.16162	Probably Yes
1318	>tr|M1AG61	1.16137	Probably Yes
1319	>tr|M1BNS0	1.16096	Probably Yes
1320	>tr|M1AH81	1.1602	Probably Yes
1321	>tr|M1BGH0	1.16019	Probably Yes
1322	>tr|M0ZXA4	1.16009	Probably Yes
1323	>tr|M1B7D2	1.16004	Probably Yes
1324	>tr|M1DK21	1.15923	Probably Yes
1325	>tr|M1AXU4	1.15899	Probably Yes
1326	>tr|M0ZKA3	1.15851	Probably Yes
1327	>tr|M0ZX64	1.15773	Probably Yes
1328	>tr|M0ZPA4	1.1576	Probably Yes
1329	>tr|M0ZSY6	1.15742	Probably Yes
1330	>tr|M1ARG8	1.15675	Probably Yes
1331	>tr|M1AA97	1.15645	Probably Yes
1332	>tr|M1D1R7	1.156	Probably Yes
1333	>tr|M1BWK7	1.15577	Probably Yes
1334	>tr|M1A2B6	1.15573	Probably Yes
1335	>tr|M1DGY9	1.15527	Probably Yes
1336	>tr|M1AYF1	1.15445	Probably Yes
1337	>tr|M1AIF2	1.15433	Probably Yes
1338	>tr|M0ZYJ7	1.1542	Probably Yes
1339	>tr|M1BWX0	1.15395	Probably Yes
1340	>tr|M1A806	1.15321	Probably Yes
1341	>tr|M1DV37	1.15281	Probably Yes
1342	>tr|M0ZJK8	1.15203	Probably Yes
1343	>tr|M1AA91	1.15192	Probably Yes
1344	>tr|M1APZ9	1.15168	Probably Yes
1345	>tr|M1CED9	1.15091	Probably Yes
1346	>tr|M1BIU5	1.1509	Probably Yes
1347	>tr|M1C5T7	1.14993	Probably Yes
1348	>tr|M1BGD6	1.14981	Probably Yes
1349	>tr|M1DZD3	1.14949	Probably Yes
1350	>tr|M1DSQ6	1.14942	Probably Yes
1351	>tr|M1BW94	1.14942	Probably Yes
1352	>tr|M1DTG3	1.14911	Probably Yes
1353	>tr|M1C6U5	1.14816	Probably Yes
1354	>tr|M1AXN7	1.14796	Probably Yes
1355	>tr|M1C8T0	1.14772	Probably Yes
1356	>tr|M1C0Q9	1.14716	Probably Yes
1357	>tr|M1BXZ6	1.14679	Probably Yes
1358	>tr|M1ANX8	1.14586	Probably Yes
1359	>tr|M1CDY8	1.14546	Probably Yes
1360	>tr|M1AG73	1.14518	Probably Yes
1361	>tr|M1A728	1.14422	Probably Yes
1362	>tr|M1DF16	1.14405	Probably Yes
1363	>tr|M1DQE4	1.1438	Probably Yes
1364	>tr|M1A4F4	1.14332	Probably Yes
1365	>tr|M0ZXW7	1.14321	Probably Yes
1366	>tr|M1BT52	1.14313	Probably Yes
1367	>tr|M1A8S3	1.14296	Probably Yes
1368	>tr|M1AYW5	1.14284	Probably Yes
1369	>tr|M1AGG1	1.1424	Probably Yes
1370	>tr|M1CFP8	1.14205	Probably Yes
1371	>tr|M1CVA9	1.1419	Probably Yes
1372	>tr|M1APF1	1.14147	Probably Yes
1373	>tr|M1CIZ9	1.14142	Probably Yes
1374	>tr|M1B542	1.14053	Probably Yes
1375	>tr|M1DDX4	1.13986	Probably Yes
1376	>tr|M1ACN0	1.13982	Probably Yes
1377	>tr|M1CMD3	1.1387	Probably Yes
1378	>tr|M1A0J9	1.13852	Probably Yes
1379	>tr|M1AEX3	1.13836	Probably Yes
1380	>tr|M1CLQ3	1.13753	Probably Yes
1381	>sp|P46253	1.13752	Probably Yes
1382	>tr|M1AAF1	1.13685	Probably Yes
1383	>tr|M0ZK38	1.13675	Probably Yes
1384	>tr|M0ZQ10	1.13652	Probably Yes
1385	>tr|M1AKB3	1.13627	Probably Yes
1386	>tr|M1BWK4	1.13626	Probably Yes
1387	>tr|M1AX25	1.13596	Probably Yes
1388	>tr|M1A2M4	1.13582	Probably Yes
1389	>tr|M1AAY2	1.1355	Probably Yes
1390	>tr|M1C4Y3	1.13471	Probably Yes
1391	>tr|M0ZPA3	1.13339	Probably Yes
1392	>tr|M1B5U8	1.13323	Probably Yes
1393	>tr|M1CNC9	1.13224	Probably Yes
1394	>tr|M1DYH3	1.13222	Probably Yes
1395	>tr|M1BGA5	1.13155	Probably Yes
1396	>tr|M1AJA2	1.13038	Probably Yes
1397	>tr|M1AQ25	1.12893	Probably Yes
1398	>tr|M1D4B7	1.12885	Probably Yes
1399	>tr|M1DTX7	1.12861	Probably Yes
1400	>tr|M0ZTT4	1.12849	Probably Yes
1401	>tr|M1ACV8	1.12752	Probably Yes
1402	>tr|M1B2V7	1.12623	Probably Yes
1403	>tr|M1CY27	1.12598	Probably Yes
1404	>tr|M1DHI7	1.1253	Probably Yes
1405	>tr|M0ZGB4	1.12496	Probably Yes
1406	>tr|M1A7V2	1.12494	Probably Yes
1407	>tr|M0ZIV3	1.12471	Probably Yes
1408	>tr|M1B1S6	1.12452	Probably Yes
1409	>tr|M1C4B2	1.12448	Probably Yes
1410	>tr|M1D9S3	1.12435	Probably Yes
1411	>tr|M1BDM1	1.12346	Probably Yes
1412	>tr|M1BBU7	1.12327	Probably Yes
1413	>tr|M1DUC7	1.12307	Probably Yes
1414	>tr|M1BYT2	1.123	Probably Yes
1415	>tr|M1CDX9	1.12223	Probably Yes
1416	>tr|M0ZYF0	1.12199	Probably Yes
1417	>tr|M0ZSI0	1.12189	Probably Yes
1418	>tr|M1CWE8	1.12173	Probably Yes
1419	>tr|M1BJ77	1.12129	Probably Yes
1420	>tr|M1C225	1.12061	Probably Yes
1421	>tr|M1APF0	1.12059	Probably Yes
1422	>tr|M1DAQ2	1.12044	Probably Yes
1423	>tr|M0ZP57	1.12034	Probably Yes
1424	>tr|M1AQ92	1.11907	Probably Yes
1425	>tr|M1B3F8	1.11895	Probably Yes
1426	>tr|M0ZJC4	1.11869	Probably Yes
1427	>tr|M1CWF0	1.11834	Probably Yes
1428	>tr|M1BBJ0	1.11715	Probably Yes
1429	>tr|M1CM86	1.11657	Probably Yes
1430	>tr|M1C7A3	1.11616	Probably Yes
1431	>tr|M1CCA6	1.11591	Probably Yes
1432	>tr|M1DUT3	1.11461	Probably Yes
1433	>tr|M1B627	1.11438	Probably Yes
1434	>tr|M1AVQ6	1.11404	Probably Yes
1435	>tr|M1ASD0	1.11365	Probably Yes
1436	>tr|M0ZP97	1.11356	Probably Yes
1437	>tr|M1CKH8	1.11314	Probably Yes
1438	>tr|M1DKG9	1.11287	Probably Yes
1439	>tr|M1D405	1.11262	Probably Yes
1440	>tr|M0ZJ33	1.11244	Probably Yes
1441	>tr|M1BJ96	1.1124	Probably Yes
1442	>tr|M1D2K9	1.11201	Probably Yes
1443	>tr|M1ATP3	1.1119	Probably Yes
1444	>tr|M1DBP8	1.1112	Probably Yes
1445	>tr|M1BGS1	1.11097	Probably Yes
1446	>tr|M1AH55	1.11086	Probably Yes
1447	>sp|Q27S09	1.10972	Probably Yes
1448	>tr|M1A7N6	1.1087	Probably Yes
1449	>tr|M1CRF7	1.10824	Probably Yes
1450	>tr|M1BCF0	1.10771	Probably Yes
1451	>tr|M1BE43	1.10744	Probably Yes
1452	>tr|M1DW99	1.10693	Probably Yes
1453	>tr|M1DDW2	1.10647	Probably Yes
1454	>tr|M1ALY4	1.10615	Probably Yes
1455	>tr|M1CRU4	1.10611	Probably Yes
1456	>tr|M1BGD5	1.10567	Probably Yes
1457	>tr|M1DVJ8	1.10509	Probably Yes
1458	>tr|M0ZHA1	1.10479	Probably Yes
1459	>tr|M1C7A5	1.10445	Probably Yes
1460	>tr|M1DDH3	1.1042	Probably Yes
1461	>tr|M1C234	1.10417	Probably Yes
1462	>tr|M1AA74	1.1041	Probably Yes
1463	>tr|M1DJJ6	1.10399	Probably Yes
1464	>tr|M1DII0	1.10354	Probably Yes
1465	>tr|M1AKU1	1.10345	Probably Yes
1466	>tr|M1D2G4	1.10321	Probably Yes
1467	>tr|M1CV22	1.10308	Probably Yes
1468	>tr|M0ZMI1	1.10307	Probably Yes
1469	>tr|M1AWW5	1.10277	Probably Yes
1470	>tr|M1CGA6	1.10113	Probably Yes
1471	>tr|M1CJR3	1.10074	Probably Yes
1472	>tr|M1DZU9	1.10058	Probably Yes
1473	>tr|M1BVI9	1.10056	Probably Yes
1474	>tr|M1D7D7	1.1005	Probably Yes
1475	>tr|M1A673	1.10042	Probably Yes
1476	>tr|M1C1B9	1.09965	Probably Yes
1477	>tr|M0ZMN6	1.09838	Probably Yes
1478	>tr|M1BW80	1.09744	Probably Yes
1479	>tr|M0ZV59	1.09659	Probably Yes
1480	>tr|M1DL97	1.09622	Probably Yes
1481	>tr|M1BVX5	1.09578	Probably Yes
1482	>tr|M1CAV6	1.09523	Probably Yes
1483	>tr|M1BFD6	1.09511	Probably Yes
1484	>tr|M1BTA3	1.09507	Probably Yes
1485	>tr|M1A8Y5	1.09497	Probably Yes
1486	>tr|M1C4T0	1.09452	Probably Yes
1487	>tr|M1DHV1	1.09431	Probably Yes
1488	>tr|M1A3K7	1.09402	Probably Yes
1489	>tr|M1AA92	1.09371	Probably Yes
1490	>tr|M1CWK0	1.09345	Probably Yes
1491	>tr|M1A209	1.09317	Probably Yes
1492	>tr|M1AX22	1.09291	Probably Yes
1493	>tr|M1BQN3	1.09225	Probably Yes
1494	>tr|M1DVW6	1.09218	Probably Yes
1495	>tr|M1C682	1.09199	Probably Yes
1496	>tr|M1DU97	1.09192	Probably Yes
1497	>tr|M1AX47	1.09161	Probably Yes
1498	>tr|M1A9K2	1.09133	Probably Yes
1499	>tr|M1CWE4	1.09105	Probably Yes
1500	>tr|M1B688	1.09052	Probably Yes
1501	>tr|M1B3Q7	1.09037	Probably Yes
1502	>tr|M1DEK3	1.08893	Probably Yes
1503	>tr|M1B844	1.08778	Probably Yes
1504	>tr|M0ZXR5	1.08776	Probably Yes
1505	>tr|M1B1V7	1.08644	Probably Yes
1506	>tr|M1BB01	1.08573	Probably Yes
1507	>tr|M1D5K6	1.08528	Probably Yes
1508	>tr|M1B5V3	1.08516	Probably Yes
1509	>tr|M1AJE9	1.08352	Probably Yes
1510	>tr|M1CYF3	1.08327	Probably Yes
1511	>tr|M1DR79	1.08293	Probably Yes
1512	>tr|M1AZZ0	1.08282	Probably Yes
1513	>tr|M1DE36	1.0824	Probably Yes
1514	>tr|M1CWK1	1.08048	Probably Yes
1515	>sp|P84794	1.0793	Probably Yes
1516	>tr|M1A633	1.07899	Probably Yes
1517	>tr|M1CRL0	1.07874	Probably Yes
1518	>tr|M1BWB1	1.07845	Probably Yes
1519	>tr|M1BDC7	1.07807	Probably Yes
1520	>tr|M1AEZ9	1.07771	Probably Yes
1521	>tr|M1CDF2	1.0772	Probably Yes
1522	>tr|M1BNH4	1.07688	Probably Yes
1523	>tr|M0ZH79	1.07646	Probably Yes
1524	>tr|M1C1D0	1.07622	Probably Yes
1525	>tr|M0ZT48	1.07581	Probably Yes
1526	>tr|M1CLJ2	1.07563	Probably Yes
1527	>tr|M1CNR7	1.07533	Probably Yes
1528	>tr|M1C4H1	1.07503	Probably Yes
1529	>tr|M1D9E5	1.07494	Probably Yes
1530	>tr|M1AWL5	1.07476	Probably Yes
1531	>tr|M1CKG0	1.07387	Probably Yes
1532	>tr|M1DBH2	1.07339	Probably Yes
1533	>tr|M1D9W8	1.07315	Probably Yes
1534	>tr|M1BML7	1.0725	Probably Yes
1535	>tr|M1DZ16	1.0723	Probably Yes
1536	>tr|M1D108	1.07192	Probably Yes
1537	>tr|M1DZD7	1.07182	Probably Yes
1538	>tr|M1CD94	1.0717	Probably Yes
1539	>tr|M1C9P6	1.07146	Probably Yes
1540	>tr|M1D1R6	1.07068	Probably Yes
1541	>tr|M1B125	1.06996	Probably Yes
1542	>tr|M1A4Y3	1.06972	Probably Yes
1543	>tr|M1BMI9	1.06955	Probably Yes
1544	>tr|M1AJW3	1.06936	Probably Yes
1545	>tr|M1CAT8	1.06908	Probably Yes
1546	>tr|M1AF12	1.06828	Probably Yes
1547	>tr|M1CJ35	1.0678	Probably Yes
1548	>tr|M0ZM64	1.06765	Probably Yes
1549	>tr|M0ZZ58	1.06583	Probably Yes
1550	>tr|M0ZQ56	1.06554	Probably Yes
1551	>tr|M1B4A9	1.06524	Probably Yes
1552	>tr|M1AX24	1.06504	Probably Yes
1553	>tr|M1CIY9	1.06498	Probably Yes
1554	>tr|M1BQV9	1.06497	Probably Yes
1555	>tr|M1CV03	1.06493	Probably Yes
1556	>tr|M1DLX8	1.06458	Probably Yes
1557	>tr|M1CFW4	1.06416	Probably Yes
1558	>tr|M1ABL7	1.06367	Probably Yes
1559	>tr|M0ZQA9	1.06362	Probably Yes
1560	>tr|M0ZG13	1.06327	Probably Yes
1561	>tr|M1DY62	1.06318	Probably Yes
1562	>tr|M1BBP8	1.06293	Probably Yes
1563	>tr|M1AFZ5	1.06263	Probably Yes
1564	>tr|M1DAK1	1.06193	Probably Yes
1565	>tr|M1B0N7	1.06129	Probably Yes
1566	>tr|M1D5K4	1.06063	Probably Yes
1567	>tr|M1CWS8	1.06041	Probably Yes
1568	>tr|M1CKC0	1.0603	Probably Yes
1569	>tr|M1CQD4	1.05828	Probably Yes
1570	>tr|M1B8S1	1.05813	Probably Yes
1571	>tr|M1A9Z8	1.05809	Probably Yes
1572	>tr|M1DT76	1.05792	Probably Yes
1573	>tr|M1CLM5	1.05778	Probably Yes
1574	>tr|M1CK72	1.05742	Probably Yes
1575	>tr|M0ZG24	1.05735	Probably Yes
1576	>tr|M1CIK5	1.05715	Probably Yes
1577	>tr|M1CPG4	1.05647	Probably Yes
1578	>tr|M1B535	1.05494	Probably Yes
1579	>tr|M1DVX2	1.05458	Probably Yes
1580	>tr|M0ZJP5	1.0542	Probably Yes
1581	>tr|M1CLJ0	1.0539	Probably Yes
1582	>tr|M1AC29	1.0536	Probably Yes
1583	>tr|M1DX93	1.05288	Probably Yes
1584	>tr|M1B6Q5	1.05208	Probably Yes
1585	>tr|M1ABL4	1.05207	Probably Yes
1586	>tr|M1BUN5	1.05186	Probably Yes
1587	>tr|M1A9M9	1.05178	Probably Yes
1588	>tr|M1B4K6	1.05174	Probably Yes
1589	>tr|M1BTX6	1.05137	Probably Yes
1590	>tr|M0ZT49	1.05117	Probably Yes
1591	>tr|M1ASL8	1.05033	Probably Yes
1592	>tr|M1A7U6	1.0499	Probably Yes
1593	>tr|M1AMA8	1.04954	Probably Yes
1594	>tr|M1A474	1.04886	Probably Yes
1595	>tr|M0ZTV9	1.04882	Probably Yes
1596	>tr|M1BH82	1.0481	Probably Yes
1597	>tr|M1CML9	1.04806	Probably Yes
1598	>tr|M1AYN9	1.04803	Probably Yes
1599	>tr|M1A1W1	1.04786	Probably Yes
1600	>tr|M0ZK03	1.04772	Probably Yes
1601	>tr|M1CNX0	1.04767	Probably Yes
1602	>tr|M1A289	1.04696	Probably Yes
1603	>tr|M1A9Z9	1.04602	Probably Yes
1604	>tr|M1BGZ6	1.04594	Probably Yes
1605	>tr|M0ZPL7	1.04588	Probably Yes
1606	>tr|M1A727	1.04428	Probably Yes
1607	>tr|M1AC30	1.04389	Probably Yes
1608	>tr|M1DJY7	1.04379	Probably Yes
1609	>tr|M1DY61	1.04314	Probably Yes
1610	>tr|M1BQE2	1.04296	Probably Yes
1611	>tr|M1DTM3	1.04254	Probably Yes
1612	>tr|M1CQU2	1.04244	Probably Yes
1613	>tr|M1AYC0	1.04223	Probably Yes
1614	>tr|M1B0S0	1.04195	Probably Yes
1615	>tr|M1CU77	1.04165	Probably Yes
1616	>tr|M0ZPA0	1.04025	Probably Yes
1617	>tr|M1BCJ5	1.0398	Probably Yes
1618	>tr|M1CVW7	1.0397	Probably Yes
1619	>tr|M1C4H2	1.03963	Probably Yes
1620	>tr|M1AWU5	1.03955	Probably Yes
1621	>tr|M0ZXF0	1.03942	Probably Yes
1622	>tr|M1A7E3	1.03907	Probably Yes
1623	>tr|M1CKF9	1.03904	Probably Yes
1624	>tr|M1BXB9	1.03856	Probably Yes
1625	>tr|M1AUR5	1.03812	Probably Yes
1626	>tr|M1ADE5	1.03771	Probably Yes
1627	>tr|M0ZK88	1.03645	Probably Yes
1628	>tr|M1BHL1	1.03628	Probably Yes
1629	>tr|M1ARX2	1.03492	Probably Yes
1630	>tr|M1BSM0	1.03484	Probably Yes
1631	>tr|M1CGA5	1.03477	Probably Yes
1632	>tr|M0ZSS3	1.03457	Probably Yes
1633	>tr|M1A4F3	1.03453	Probably Yes
1634	>tr|M1BVG3	1.0342	Probably Yes
1635	>tr|M1D692	1.034	Probably Yes
1636	>tr|M1BRP0	1.03358	Probably Yes
1637	>tr|M1AA49	1.03237	Probably Yes
1638	>tr|M1A6U2	1.03227	Probably Yes
1639	>tr|M1APH8	1.03213	Probably Yes
1640	>tr|M1AD75	1.03213	Probably Yes
1641	>tr|M1BWB2	1.03185	Probably Yes
1642	>tr|M1AZ23	1.03128	Probably Yes
1643	>tr|M1CTB6	1.03099	Probably Yes
1644	>tr|M1BL04	1.03025	Probably Yes
1645	>tr|M1DUA8	1.02993	Probably Yes
1646	>tr|M1CYF0	1.02985	Probably Yes
1647	>tr|M1BZF8	1.02962	Probably Yes
1648	>tr|M1CR40	1.02947	Probably Yes
1649	>tr|M1A603	1.02911	Probably Yes
1650	>tr|M1AB27	1.02825	Probably Yes
1651	>tr|M1DCM6	1.02819	Probably Yes
1652	>tr|M1D9V7	1.02812	Probably Yes
1653	>tr|M1DCX7	1.02727	Probably Yes
1654	>tr|M1DNA9	1.0272	Probably Yes
1655	>tr|M1D800	1.02716	Probably Yes
1656	>tr|M1BZ36	1.0258	Probably Yes
1657	>tr|M1CT70	1.0254	Probably Yes
1658	>tr|M1BZF6	1.02532	Probably Yes
1659	>tr|M1CT10	1.02526	Probably Yes
1660	>tr|M1B0D1	1.02515	Probably Yes
1661	>tr|M1AXK7	1.02513	Probably Yes
1662	>tr|M1BWN4	1.02493	Probably Yes
1663	>tr|M1BGP8	1.02449	Probably Yes
1664	>tr|M1BWX1	1.0244	Probably Yes
1665	>tr|M1CY78	1.02431	Probably Yes
1666	>tr|M0ZWA4	1.02405	Probably Yes
1667	>tr|M1DS28	1.02381	Probably Yes
1668	>tr|M1BDY7	1.02369	Probably Yes
1669	>tr|M1AEM3	1.02297	Probably Yes
1670	>tr|M1BME1	1.02255	Probably Yes
1671	>sp|P52401	1.02242	Probably Yes
1672	>tr|M1DZZ9	1.02238	Probably Yes
1673	>tr|M1AES3	1.02234	Probably Yes
1674	>tr|M1AC27	1.02222	Probably Yes
1675	>tr|M1B1C2	1.02185	Probably Yes
1676	>tr|M1DTX4	1.02118	Probably Yes
1677	>tr|M1C1T3	1.02085	Probably Yes
1678	>tr|M1BHR7	1.02085	Probably Yes
1679	>tr|M0ZQT8	1.02071	Probably Yes
1680	>tr|M1C269	1.02068	Probably Yes
1681	>tr|M1AX74	1.0202	Probably Yes
1682	>tr|M1C2Z5	1.02014	Probably Yes
1683	>tr|M1CQ15	1.01947	Probably Yes
1684	>tr|M1BY59	1.01918	Probably Yes
1685	>tr|M1BLM2	1.01917	Probably Yes
1686	>tr|M1C8C3	1.01883	Probably Yes
1687	>tr|M0ZTU4	1.01848	Probably Yes
1688	>tr|M1CXN9	1.01836	Probably Yes
1689	>tr|M1AJB9	1.01834	Probably Yes
1690	>tr|M1DZB3	1.01824	Probably Yes
1691	>tr|M1DN88	1.01799	Probably Yes
1692	>tr|M1A859	1.01766	Probably Yes
1693	>tr|M1AA93	1.01716	Probably Yes
1694	>tr|M1ADI2	1.01701	Probably Yes
1695	>tr|M1DHG3	1.0169	Probably Yes
1696	>tr|M1D0C3	1.01664	Probably Yes
1697	>tr|M1A7L7	1.01634	Probably Yes
1698	>tr|M1BQF0	1.01614	Probably Yes
1699	>tr|M1DQV3	1.01609	Probably Yes
1700	>tr|M1DAK2	1.01601	Probably Yes
1701	>tr|M1BGG7	1.01599	Probably Yes
1702	>tr|M1AMJ0	1.01528	Probably Yes
1703	>tr|M1BSY1	1.01391	Probably Yes
1704	>tr|M1DD30	1.01377	Probably Yes
1705	>tr|M1BDY8	1.01354	Probably Yes
1706	>tr|M1CW03	1.01347	Probably Yes
1707	>tr|M1ADI1	1.01258	Probably Yes
1708	>tr|M1BHK1	1.01253	Probably Yes
1709	>tr|M1ANQ1	1.0124	Probably Yes
1710	>tr|M1AMN5	1.01195	Probably Yes
1711	>tr|M1BJ20	1.01163	Probably Yes
1712	>tr|M0ZW23	1.01148	Probably Yes
1713	>tr|M0ZX52	1.01114	Probably Yes
1714	>tr|M1BTB5	1.01071	Probably Yes
1715	>tr|M1BHY7	1.01066	Probably Yes
1716	>tr|M1DSZ5	1.0104	Probably Yes
1717	>tr|M1BX27	1.0103	Probably Yes
1718	>tr|M1ARD4	1.00967	Probably Yes
1719	>tr|M0ZIC9	1.00954	Probably Yes
1720	>tr|M0ZR75	1.0091	Probably Yes
1721	>tr|M1AXU3	1.00908	Probably Yes
1722	>tr|M1CK73	1.00891	Probably Yes
1723	>tr|M1BXN3	1.0086	Probably Yes
1724	>tr|M1B9X8	1.00827	Probably Yes
1725	>tr|M1CRL2	1.00824	Probably Yes
1726	>tr|M1DDG1	1.00821	Probably Yes
1727	>sp|Q9ST63	1.00819	Probably Yes
1728	>tr|M1CIM0	1.00808	Probably Yes
1729	>tr|M1A369	1.00799	Probably Yes
1730	>tr|M1AQB1	1.00779	Probably Yes
1731	>tr|M1C4F7	1.00755	Probably Yes
1732	>tr|M1CP30	1.00679	Probably Yes
1733	>tr|M0ZYL6	1.00676	Probably Yes
1734	>tr|M1D2I9	1.00574	Probably Yes
1735	>tr|M0ZZH5	1.0056	Probably Yes
1736	>tr|M1A9Z6	1.00554	Probably Yes
1737	>tr|M1AN70	1.00395	Probably Yes
1738	>tr|M0ZG07	1.00364	Probably Yes
1739	>tr|M1DRL8	1.00315	Probably Yes
1740	>tr|M1DEM2	1.0027	Probably Yes
1741	>tr|M1BJH4	1.00266	Probably Yes
1742	>tr|M1D0K2	1.00224	Probably Yes
1743	>tr|M1DJW1	1.00187	Probably Yes
1744	>tr|M1D0C2	1.00163	Probably Yes
1745	>tr|M1D8V6	1.00141	Probably Yes
1746	>tr|M1A3V4	1.00123	Probably Yes
1747	>tr|M1BZZ8	1.00114	Probably Yes
1748	>tr|M1AW04	1.00093	Probably Yes
1749	>tr|M1C6G3	1.00093	Probably Yes
1750	>tr|M1C1C7	1.00091	Probably Yes
1751	>tr|M1CIE6	1.00072	Probably Yes
1752	>tr|M1CYC1	1.00051	Probably Yes
1753	>tr|M1DUZ1	1.0001	Probably Yes
1754	>tr|M1B625	1.00007	Probably Yes
1755	>tr|M1AID4	1.00006	Probably Yes
1756	>tr|M1BHK9	0.999908	No
1757	>tr|M1AXK4	0.999177	No
1758	>tr|M1B7H9	0.998667	No
1759	>tr|M1DCY1	0.998506	No
1760	>tr|M1A8U2	0.998469	No
1761	>tr|M1BHW9	0.998395	No
1762	>tr|M1BF26	0.998344	No
1763	>tr|M1BPG2	0.99813	No
1764	>tr|M1CJT7	0.998105	No
1765	>tr|M1B7F2	0.997779	No
1766	>tr|M1ARE8	0.997417	No
1767	>tr|M1DV80	0.997241	No
1768	>tr|M1CL81	0.997106	No
1769	>tr|M1BJ19	0.996966	No
1770	>tr|M1BYI3	0.996902	No
1771	>tr|M1C7A4	0.99628	No
1772	>tr|M1A706	0.996249	No
1773	>tr|M1A428	0.996194	No
1774	>tr|M1BML2	0.996154	No
1775	>tr|M1DHA0	0.995937	No
1776	>tr|M1BCJ2	0.995894	No
1777	>tr|M1D8W1	0.995798	No
1778	>tr|M1D9Y5	0.995453	No
1779	>tr|M1DXC2	0.994904	No
1780	>tr|M0ZJK7	0.994814	No
1781	>tr|M1AEG2	0.994428	No
1782	>tr|M1CMD5	0.994148	No
1783	>tr|M1CUL8	0.993559	No
1784	>tr|M1AAE6	0.993389	No
1785	>tr|M1AQ49	0.993262	No
1786	>tr|M1AUE6	0.992816	No
1787	>tr|M1A7D5	0.992672	No
1788	>tr|M1DX53	0.992641	No
1789	>tr|M1A2V8	0.992626	No
1790	>tr|M1DC55	0.992259	No
1791	>tr|M0ZUH5	0.9918	No
1792	>tr|M1BU91	0.991744	No
1793	>tr|M0ZZ68	0.99153	No
1794	>tr|M1BKA5	0.991116	No
1795	>tr|M1DR64	0.991078	No
1796	>tr|M1DW76	0.990834	No
1797	>tr|M1A372	0.990443	No
1798	>tr|M1C8M3	0.990436	No
1799	>tr|M1CT11	0.990301	No
1800	>tr|M1DYP0	0.990027	No
1801	>tr|M1D8I9	0.989818	No
1802	>tr|M1DW03	0.989023	No
1803	>tr|M1AFN1	0.98874	No
1804	>tr|M1D938	0.988705	No
1805	>tr|M1BDV7	0.988208	No
1806	>tr|M1AU93	0.987774	No
1807	>tr|M1E0C7	0.987549	No
1808	>tr|M1ALU7	0.987472	No
1809	>tr|M1A7F4	0.987002	No
1810	>tr|M1D0Y8	0.986649	No
1811	>tr|M1DJ99	0.985685	No
1812	>tr|M1D630	0.985331	No
1813	>tr|M0ZXH8	0.985026	No
1814	>tr|M1CRK9	0.984985	No
1815	>tr|M1A410	0.98489	No
1816	>tr|M1AMI9	0.984497	No
1817	>tr|M1CW98	0.984333	No
1818	>tr|M1DVW9	0.984282	No
1819	>tr|M0ZI20	0.98417	No
1820	>tr|M1A634	0.984147	No
1821	>tr|M1AH52	0.983158	No
1822	>tr|M1AAV4	0.982304	No
1823	>tr|M1CD75	0.982225	No
1824	>tr|M1ADK6	0.981936	No
1825	>tr|M1B395	0.981875	No
1826	>tr|M1A3E6	0.981686	No
1827	>tr|M1BGF2	0.981622	No
1828	>tr|M1D0F1	0.981451	No
1829	>tr|M0ZLP9	0.98126	No
1830	>tr|M0ZZR3	0.981216	No
1831	>tr|M1A0X5	0.98098	No
1832	>tr|M1BZU8	0.980772	No
1833	>tr|M1DZB5	0.980686	No
1834	>tr|M1CUC1	0.980493	No
1835	>tr|M1A672	0.980334	No
1836	>tr|M1AJJ3	0.980265	No
1837	>tr|M0ZZE5	0.979988	No
1838	>tr|M1B435	0.979876	No
1839	>tr|M1A8U3	0.97912	No
1840	>tr|M1CL73	0.979098	No
1841	>tr|M1B0S3	0.978761	No
1842	>tr|M1CN80	0.978745	No
1843	>tr|M1BZK1	0.978699	No
1844	>tr|M1AKP8	0.978351	No
1845	>tr|M0ZPX8	0.978331	No
1846	>tr|M1A8L6	0.978172	No
1847	>tr|M1CRM2	0.977948	No
1848	>tr|M1E145	0.977715	No
1849	>tr|M1DVX0	0.977658	No
1850	>tr|M1CLM6	0.977375	No
1851	>tr|M1DL75	0.977339	No
1852	>tr|M1D105	0.977261	No
1853	>tr|M1BMD9	0.97726	No
1854	>tr|M1BNR0	0.976906	No
1855	>tr|M1AX71	0.976809	No
1856	>tr|M0ZPI3	0.976565	No
1857	>tr|M0ZXC7	0.976208	No
1858	>tr|M1A4S6	0.976056	No
1859	>tr|M1CB04	0.975841	No
1860	>tr|M1DGV7	0.975626	No
1861	>tr|M1A895	0.975078	No
1862	>tr|M1BZ61	0.975074	No
1863	>tr|M1C8I1	0.974759	No
1864	>tr|M1BCV6	0.97462	No
1865	>tr|M1AR33	0.974264	No
1866	>tr|M1BAM1	0.973927	No
1867	>tr|M1DVN4	0.973577	No
1868	>tr|M1B5X9	0.973468	No
1869	>tr|M1ABD0	0.973455	No
1870	>tr|M1DWR3	0.97342	No
1871	>tr|M1AKV1	0.973199	No
1872	>tr|M1CMD1	0.973133	No
1873	>tr|M1BM87	0.972446	No
1874	>tr|M1BX28	0.972412	No
1875	>tr|M1DNF0	0.972378	No
1876	>tr|M1BQK4	0.972363	No
1877	>tr|M1DPZ6	0.97226	No
1878	>tr|M1DNV2	0.972178	No
1879	>tr|M1CBM8	0.972051	No
1880	>tr|M1ABA0	0.972005	No
1881	>tr|M0ZTN5	0.971869	No
1882	>tr|M1D0K3	0.971089	No
1883	>tr|M0ZMY5	0.97042	No
1884	>tr|M0ZR76	0.970038	No
1885	>tr|M1BYQ1	0.969984	No
1886	>tr|M1CR01	0.968923	No
1887	>tr|M1DG12	0.968743	No
1888	>tr|M1BI92	0.968368	No
1889	>tr|M1BJ85	0.968294	No
1890	>tr|M0ZW53	0.96814	No
1891	>tr|M1BR59	0.967976	No
1892	>tr|M1C0Q7	0.967774	No
1893	>tr|M1BZM9	0.967713	No
1894	>tr|M1DVN5	0.967441	No
1895	>tr|M1A3W8	0.967208	No
1896	>tr|M1DD27	0.966829	No
1897	>tr|M0ZU48	0.966685	No
1898	>tr|M1CZ15	0.966478	No
1899	>tr|M0ZRJ7	0.965996	No
1900	>tr|M0ZRZ9	0.965762	No
1901	>tr|M1DQE3	0.96523	No
1902	>tr|M1AA54	0.965194	No
1903	>tr|M1AFN2	0.965193	No
1904	>tr|M1DKL3	0.965157	No
1905	>tr|M1BB84	0.965066	No
1906	>tr|M1DJW7	0.964894	No
1907	>tr|M1CIH9	0.964638	No
1908	>tr|M1DCA8	0.964255	No
1909	>tr|M1C2A8	0.963934	No
1910	>tr|M1B1N9	0.963672	No
1911	>tr|M1A6H1	0.963452	No
1912	>tr|M1D4N0	0.963442	No
1913	>tr|M1DYX1	0.963379	No
1914	>tr|M1CYF2	0.963259	No
1915	>tr|M1DKM0	0.962991	No
1916	>tr|M1DCF0	0.962885	No
1917	>tr|M1BHM3	0.962828	No
1918	>tr|M1ALU5	0.96257	No
1919	>tr|M1BKY6	0.962309	No
1920	>tr|M1AFE9	0.961942	No
1921	>tr|M1DVI2	0.961923	No
1922	>tr|M1CKW8	0.961665	No
1923	>tr|M1AJF7	0.961494	No
1924	>tr|M1BGC4	0.961158	No
1925	>tr|M1CKW6	0.961097	No
1926	>tr|M1DVL5	0.960826	No
1927	>tr|M1AFB1	0.960765	No
1928	>tr|B7SSK0	0.960371	No
1929	>tr|M1E182	0.960244	No
1930	>tr|M0ZIH6	0.960176	No
1931	>tr|M0ZQT7	0.95992	No
1932	>tr|M1C2U5	0.959669	No
1933	>tr|M0ZS00	0.959595	No
1934	>tr|M0ZZE6	0.959046	No
1935	>tr|M1C2N6	0.95898	No
1936	>tr|M1B0K2	0.958302	No
1937	>tr|M1BWK9	0.958286	No
1938	>tr|M1BXN4	0.958173	No
1939	>tr|M1B7I1	0.957908	No
1940	>tr|M1C3M1	0.95777	No
1941	>tr|M0ZHR7	0.957567	No
1942	>tr|M1CLV4	0.957296	No
1943	>tr|M1CHZ0	0.957157	No
1944	>tr|M0ZWF0	0.956882	No
1945	>tr|M1A1I2	0.956506	No
1946	>tr|M1AW82	0.956031	No
1947	>tr|M1A144	0.955802	No
1948	>tr|M1DXL1	0.955659	No
1949	>tr|M1CK63	0.955424	No
1950	>tr|M1AAN8	0.955363	No
1951	>tr|M1AC15	0.95534	No
1952	>tr|M1CKR5	0.955193	No
1953	>tr|M1DL36	0.955019	No
1954	>tr|M0ZR71	0.954968	No
1955	>tr|M1DX80	0.954893	No
1956	>tr|M1B230	0.954654	No
1957	>tr|M1B4M0	0.954409	No
1958	>tr|M1D518	0.954323	No
1959	>tr|M1AQS0	0.954187	No
1960	>tr|Q2XPV4	0.954161	No
1961	>tr|M1BUH4	0.954086	No
1962	>tr|M1CVI4	0.953933	No
1963	>tr|M1ASD7	0.953532	No
1964	>tr|M1BXZ7	0.953301	No
1965	>tr|M1A4S5	0.95324	No
1966	>tr|M1CIE5	0.952783	No
1967	>tr|M1B3D3	0.952234	No
1968	>tr|M1BWL0	0.952205	No
1969	>tr|M1BZZ7	0.952065	No
1970	>tr|M1A158	0.95206	No
1971	>tr|M1DST8	0.951966	No
1972	>tr|M1CH63	0.951894	No
1973	>tr|M1D0Q5	0.951232	No
1974	>tr|M0ZTV8	0.951142	No
1975	>tr|M1CIV2	0.951079	No
1976	>tr|M1CYX6	0.950981	No
1977	>tr|M1CU25	0.950653	No
1978	>tr|M1C860	0.950561	No
1979	>tr|M1DZ61	0.950482	No
1980	>tr|M1CYC2	0.950457	No
1981	>tr|M1DE23	0.950046	No
1982	>tr|M1CQB3	0.949593	No
1983	>tr|M1DUX2	0.949502	No
1984	>tr|M1A661	0.949371	No
1985	>tr|M1CK62	0.9492	No
1986	>tr|M1BRD1	0.949054	No
1987	>tr|M0ZP28	0.949049	No
1988	>tr|M1CPG7	0.949014	No
1989	>tr|M1AN24	0.948935	No
1990	>tr|M0ZXA2	0.948735	No
1991	>tr|M1BKY5	0.948715	No
1992	>tr|M1BVS8	0.948261	No
1993	>tr|M1A9M6	0.948188	No
1994	>tr|M1DM94	0.948036	No
1995	>tr|M1AJJ9	0.947711	No
1996	>tr|M1BFV3	0.947478	No
1997	>tr|M1AAL3	0.947216	No
1998	>tr|M1A4A8	0.947094	No
[truncated: 51,106 more rows]
