# Supplementary material for: PPero, a Computational Model for Plant PTS1 Type Peroxisomal Protein Prediction
Source: PLoS One. 2017 Jan 3;12(1):e0168912. doi: 10.1371/journal.pone.0168912 (PMC5207514; doi:10.1371/journal.pone.0168912)
Supplement: S1 File — The predicted peroxisomal proteins and all predicted proteins were listed in MS Excel files. (ZIP) [file pone.0168912.s002.zip › genome_level_prediction/newresults.rice.xlsx]

## Sheet: Sheet 1
Table 1
Rank	Gene ID	Score	Targeting
1	>tr|Q5JL51	3.34825	Yes
2	>tr|Q0JNR8	3.32938	Yes
3	>tr|C7IXS7	3.30791	Yes
4	>sp|Q84LK3	3.29163	Yes
5	>tr|Q8H8C8	3.27193	Yes
6	>tr|Q9AUT8	3.26965	Yes
7	>tr|A3C5W6	3.26791	Yes
8	>tr|Q10S60	3.25715	Yes
9	>tr|Q75HI7	3.25667	Yes
10	>tr|Q0JCK7	3.23854	Yes
11	>tr|Q8RZQ0	3.23836	Yes
12	>tr|Q6YUT4	3.23487	Yes
13	>tr|Q6H5M1	3.22486	Yes
14	>tr|Q10MF8	3.22011	Yes
15	>tr|Q5Z5J2	3.21682	Yes
16	>tr|Q10LR4	3.21611	Yes
17	>tr|Q7X7H6	3.21586	Yes
18	>tr|Q67WJ6	3.21559	Yes
19	>tr|Q6Z436	3.21474	Yes
20	>tr|Q7XLC5	3.20349	Yes
21	>tr|Q945X2	3.20155	Yes
22	>tr|Q2RAL6	3.20071	Yes
23	>tr|C7IYB8	3.19934	Yes
24	>sp|Q6AUK5	3.19924	Yes
25	>tr|Q5NBI8	3.1981	Yes
26	>sp|Q652V8	3.18564	Yes
27	>tr|Q6ATG3	3.18384	Yes
28	>tr|Q8LQW9	3.18334	Yes
29	>tr|Q94CU3	3.18218	Yes
30	>tr|Q0DMJ5	3.17467	Yes
31	>tr|Q53P18	3.16897	Yes
32	>tr|Q6H558	3.16819	Yes
33	>tr|C7J6B0	3.16327	Yes
34	>tr|Q9LWL3	3.1588	Yes
35	>tr|Q69TW4	3.15804	Yes
36	>tr|Q8H4S3	3.1569	Yes
37	>tr|Q0JC25	3.15517	Yes
38	>tr|Q7XUK0	3.15091	Yes
39	>tr|Q5N6Y8	3.15065	Yes
40	>tr|Q0JJJ0	3.1415	Yes
41	>tr|Q7XV63	3.13877	Yes
42	>tr|Q6YU90	3.13771	Yes
43	>tr|Q65XC3	3.13628	Yes
44	>tr|C7J614	3.13288	Yes
45	>tr|Q8W372	3.12806	Yes
46	>tr|Q6K1Y8	3.12759	Yes
47	>tr|Q9XHX4	3.12209	Yes
48	>tr|Q69RR1	3.12091	Yes
49	>tr|Q0DVE7	3.11336	Yes
50	>tr|C7IWD6	3.10826	Yes
51	>tr|Q67UN4	3.08978	Yes
52	>tr|Q0IRX5	3.08758	Yes
53	>sp|Q0J032	3.08043	Yes
54	>tr|Q7XIC7	3.07193	Yes
55	>tr|Q65WV6	3.07177	Yes
56	>sp|Q7XWU3	3.06941	Yes
57	>tr|Q7XKT9	3.06246	Yes
58	>sp|P37890	3.05112	Yes
59	>sp|Q6YXW6	3.03855	Yes
60	>tr|Q8H8C9	3.03613	Yes
61	>tr|Q0DWB2	3.00723	Yes
62	>sp|Q0DV32	2.99422	Yes
63	>tr|Q8H4C5	2.98525	Yes
64	>tr|Q8LN93	2.954	Yes
65	>tr|Q60EY0	2.94235	Yes
66	>tr|Q8H631	2.93184	Yes
67	>tr|Q75IR2	2.92921	Yes
68	>tr|Q60DU3	2.92276	Yes
69	>tr|Q6AV57	2.90594	Yes
70	>tr|Q0IS08	2.89133	Yes
71	>tr|Q6F349	2.88998	Yes
72	>tr|Q5NBD2	2.88233	Yes
73	>tr|Q69YD2	2.88226	Yes
74	>tr|Q850X2	2.88085	Yes
75	>tr|Q84MY2	2.87559	Yes
76	>tr|Q7XB62	2.87018	Yes
77	>tr|Q7X809	2.86966	Yes
78	>tr|Q69R47	2.86821	Yes
79	>tr|Q7XC62	2.86593	Yes
80	>tr|Q6Z316	2.86454	Yes
81	>tr|Q5VMK3	2.86289	Yes
82	>tr|Q5QM07	2.85068	Yes
83	>tr|Q6ATC7	2.84848	Yes
84	>tr|Q6Z672	2.84462	Yes
85	>tr|Q6K446	2.83227	Yes
86	>tr|Q0DCC7	2.83009	Yes
87	>tr|Q0J954	2.82985	Yes
88	>tr|Q10P08	2.82844	Yes
89	>tr|Q0JCE5	2.82288	Yes
90	>tr|Q6L4L7	2.82032	Yes
91	>sp|Q8RU95	2.7935	Yes
92	>sp|Q6YT73	2.7856	Yes
93	>tr|Q9SNJ6	2.78088	Yes
94	>sp|Q10S72	2.77922	Yes
95	>tr|Q5WMV3	2.76892	Yes
96	>tr|Q0DCC9	2.74613	Yes
97	>tr|Q8RUL6	2.7446	Yes
98	>sp|Q0IU52	2.74305	Yes
99	>tr|C7J7H7	2.73837	Yes
100	>tr|Q6H817	2.72456	Yes
101	>tr|Q69KM5	2.7167	Yes
102	>tr|Q6K447	2.71556	Yes
103	>tr|C7J0F8	2.70464	Yes
104	>tr|Q0JAQ8	2.69423	Yes
105	>tr|Q75I08	2.67986	Yes
106	>tr|Q9FWI6	2.66895	Yes
107	>tr|Q5VML3	2.64296	Yes
108	>sp|Q7F1X5	2.63551	Yes
109	>sp|Q6YYZ2	2.62356	Yes
110	>tr|C7J7V0	2.62054	Yes
111	>tr|Q655G0	2.6188	Yes
112	>tr|Q69UE8	2.61657	Yes
113	>tr|Q9ASK5	2.61639	Yes
114	>tr|Q0IZW8	2.61401	Yes
115	>sp|O24174	2.60269	Yes
116	>tr|Q5W745	2.59174	Yes
117	>tr|C7J2I9	2.58928	Yes
118	>tr|Q5QMC8	2.58171	Yes
119	>tr|Q67UJ0	2.57766	Yes
120	>tr|Q8H858	2.56449	Yes
121	>tr|Q5NAH7	2.56161	Yes
122	>tr|C7J767	2.56068	Yes
123	>tr|Q2QQ94	2.55849	Yes
124	>tr|C7J6Y2	2.5509	Yes
125	>tr|Q84YJ8	2.54953	Yes
126	>tr|Q84MF0	2.54734	Yes
127	>tr|Q7XKM0	2.54439	Yes
128	>tr|Q5JLV7	2.53926	Yes
129	>tr|Q8RZ42	2.53684	Yes
130	>tr|Q53KV9	2.53429	Yes
131	>tr|Q5N9V7	2.5318	Yes
132	>tr|Q7F0M6	2.52991	Yes
133	>tr|Q6ZCA4	2.52518	Yes
134	>tr|Q6ATL6	2.5243	Yes
135	>tr|Q7G4G7	2.52149	Yes
136	>tr|Q7XVI4	2.5188	Yes
137	>tr|Q5N9C7	2.51528	Yes
138	>sp|Q94E75	2.51371	Yes
139	>tr|B7E4Q0	2.51333	Yes
140	>tr|Q7XMG4	2.51175	Yes
141	>tr|Q5VMN3	2.51153	Yes
142	>tr|Q7XNN8	2.51151	Yes
143	>tr|Q0JES2	2.51089	Yes
144	>tr|Q7EZ37	2.50728	Yes
145	>tr|Q0J7D9	2.5052	Yes
146	>tr|Q8LQ12	2.4988	Yes
147	>tr|Q6ZL36	2.49844	Yes
148	>tr|Q6MWC9	2.49425	Yes
149	>tr|Q0DDZ4	2.49403	Yes
150	>tr|Q6YV02	2.49387	Yes
151	>tr|Q0E2K1	2.49253	Yes
152	>tr|Q6EUE5	2.49065	Yes
153	>tr|Q850X6	2.48686	Yes
154	>tr|Q67UB8	2.48596	Yes
155	>tr|Q69UY1	2.48494	Yes
156	>tr|Q84S71	2.48009	Yes
157	>tr|Q0D4Q8	2.47828	Yes
158	>tr|Q0DSS3	2.47371	Yes
159	>tr|Q84TX6	2.47262	Yes
160	>tr|C7J6U9	2.46992	Yes
161	>tr|Q5N953	2.46687	Yes
162	>tr|Q6Z386	2.46559	Yes
163	>tr|Q0DL37	2.46471	Yes
164	>tr|Q6YZ14	2.46471	Yes
165	>tr|Q84NW9	2.46152	Yes
166	>tr|Q8GVU9	2.45899	Yes
167	>tr|Q60EE4	2.45184	Yes
168	>tr|Q0DZZ5	2.45167	Yes
169	>tr|Q8H3Y9	2.4493	Yes
170	>tr|Q5JMT5	2.44858	Yes
171	>tr|Q8GU65	2.44697	Yes
172	>tr|Q6ZL30	2.4463	Yes
173	>sp|Q0JBP5	2.44606	Yes
174	>tr|Q0DFL6	2.44459	Yes
175	>tr|C7J201	2.44349	Yes
176	>tr|Q5VNP6	2.4428	Yes
177	>tr|Q5Z6H5	2.44265	Yes
178	>tr|Q6YV04	2.44058	Yes
179	>tr|Q69T22	2.44005	Yes
180	>tr|Q6EUF8	2.43908	Yes
181	>tr|Q9ASF7	2.43489	Yes
182	>tr|Q7X6C5	2.43458	Yes
183	>tr|Q5QM39	2.43409	Yes
184	>tr|Q7Y098	2.4339	Yes
185	>tr|Q652S5	2.43368	Yes
186	>tr|Q53MV4	2.43302	Yes
187	>tr|Q6EQM1	2.43255	Yes
188	>tr|Q6Z1B5	2.42974	Yes
189	>tr|Q6I571	2.4293	Yes
190	>tr|Q6I569	2.42818	Yes
191	>tr|Q0DD84	2.42441	Yes
192	>tr|Q5W6E3	2.42427	Yes
193	>tr|Q653Z9	2.42352	Yes
194	>tr|Q851V6	2.42138	Yes
195	>tr|Q69SR2	2.42052	Yes
196	>tr|Q6ZGL2	2.41817	Yes
197	>tr|Q9LHZ0	2.41794	Yes
198	>tr|C7IZ28	2.41619	Yes
199	>tr|Q851C4	2.41477	Yes
200	>tr|Q9AX96	2.41421	Yes
201	>tr|Q656F1	2.41335	Yes
202	>tr|Q6H6Q8	2.41243	Yes
203	>sp|Q6ZHA3	2.41218	Yes
204	>tr|Q0J2W4	2.41088	Yes
205	>tr|Q5Z649	2.40749	Yes
206	>tr|Q5NAB6	2.40726	Yes
207	>sp|Q69RG7	2.40708	Yes
208	>tr|Q6UUS3	2.40628	Yes
209	>tr|Q0JH63	2.40593	Yes
210	>tr|Q6YXU2	2.40588	Yes
211	>tr|Q0IZV0	2.40536	Yes
212	>tr|Q8LNJ7	2.4051	Yes
213	>tr|Q2R0K3	2.40455	Yes
214	>tr|Q6YZL2	2.40328	Yes
215	>tr|Q7X8X5	2.40198	Yes
216	>tr|Q0J772	2.40098	Yes
217	>tr|Q5VME4	2.40081	Yes
218	>tr|Q9MBF2	2.40081	Yes
219	>tr|Q0IXA9	2.39984	Yes
220	>tr|Q5VP86	2.3991	Yes
221	>tr|Q0DPJ3	2.39904	Yes
222	>tr|Q53LE5	2.3971	Yes
223	>tr|Q7XKH0	2.39567	Yes
224	>tr|Q7XSV9	2.39421	Yes
225	>tr|Q852G6	2.39354	Yes
226	>tr|Q0J879	2.39327	Yes
227	>tr|Q5JPW7	2.39299	Yes
228	>tr|Q6EP39	2.39261	Yes
229	>tr|Q7X6M8	2.39162	Yes
230	>tr|Q6EPW5	2.3913	Yes
231	>tr|Q8LQN8	2.39101	Yes
232	>tr|Q0D6B9	2.39037	Yes
233	>tr|Q6ZKV4	2.38987	Yes
234	>tr|Q5VP88	2.38864	Yes
235	>tr|Q8GVJ3	2.38825	Yes
236	>tr|Q69UE5	2.38797	Yes
237	>tr|Q69L12	2.38765	Yes
238	>tr|Q6YSC2	2.38669	Yes
239	>tr|Q6Z5M9	2.38593	Yes
240	>tr|Q0DLL8	2.38371	Yes
241	>tr|Q7XR95	2.38302	Yes
242	>tr|Q688H8	2.38268	Yes
243	>tr|Q75IM8	2.38207	Yes
244	>tr|Q6F2Z0	2.38188	Yes
245	>tr|Q2QWY7	2.38091	Yes
246	>tr|Q5VQ72	2.38024	Yes
247	>tr|C7J6F7	2.37863	Yes
248	>tr|Q6ATY3	2.37776	Yes
249	>tr|Q0JET9	2.37667	Yes
250	>tr|Q6Z3X7	2.37614	Yes
251	>tr|Q0ITJ0	2.37577	Yes
252	>tr|Q7XTM8	2.37475	Yes
253	>tr|Q6ER90	2.37312	Yes
254	>tr|Q84NN6	2.3724	Yes
255	>tr|Q109N4	2.37132	Yes
256	>tr|Q60EM3	2.37124	Yes
257	>tr|Q65XC7	2.37094	Yes
258	>tr|Q5VSC2	2.36891	Yes
259	>tr|Q6ENK6	2.36824	Yes
260	>tr|Q10QY4	2.36823	Yes
261	>tr|Q6Z0J5	2.36816	Yes
262	>tr|Q69VC2	2.3669	Yes
263	>tr|Q0IPV9	2.36663	Yes
264	>tr|Q5N801	2.36607	Yes
265	>tr|Q7XQ71	2.36599	Yes
266	>tr|Q84M76	2.3658	Yes
267	>tr|Q651Q8	2.36509	Yes
268	>tr|Q9FWE8	2.36473	Yes
269	>tr|Q0J0I4	2.36461	Yes
270	>tr|Q6ERB5	2.36431	Yes
271	>sp|Q6K8E7	2.36375	Yes
272	>tr|C7J217	2.36356	Yes
273	>tr|Q6K1N8	2.36271	Yes
274	>tr|Q2R1T3	2.36223	Yes
275	>tr|Q2QN11	2.36139	Yes
276	>tr|Q10NA8	2.35961	Yes
277	>tr|Q8S1G9	2.35921	Yes
278	>tr|Q8S1U7	2.35889	Yes
279	>tr|Q6Z2G8	2.35827	Yes
280	>tr|Q7XR29	2.35796	Yes
281	>tr|Q5NA92	2.35779	Yes
282	>tr|Q6K246	2.35742	Yes
283	>tr|Q84M79	2.35716	Yes
284	>tr|Q6YUA6	2.35695	Yes
285	>tr|Q6YVH4	2.3569	Yes
286	>tr|Q5JLQ2	2.35669	Yes
287	>sp|Q7XI14	2.35631	Yes
288	>tr|Q5ZBB7	2.35612	Yes
289	>tr|Q0DM59	2.35478	Yes
290	>tr|Q2QS20	2.35407	Yes
291	>tr|Q6ZK88	2.35365	Yes
292	>tr|C7J1H0	2.35357	Yes
293	>tr|Q7XTF7	2.35288	Yes
294	>tr|A3C0C6	2.35269	Yes
295	>tr|C7J0T9	2.35245	Yes
296	>tr|Q8H7M0	2.3499	Yes
297	>tr|Q84TX7	2.3498	Yes
298	>tr|Q69T16	2.34841	Yes
299	>tr|Q655R1	2.34771	Yes
300	>tr|Q6K5H3	2.34672	Yes
301	>tr|Q0DX02	2.34658	Yes
302	>sp|Q7FAS1	2.34542	Yes
303	>tr|Q7F9W0	2.34501	Yes
304	>tr|Q5ZA87	2.34455	Yes
305	>tr|Q6L4F9	2.344	Yes
306	>tr|Q0JBH4	2.34372	Yes
307	>tr|Q8H3Q2	2.34282	Yes
308	>tr|Q7XX79	2.34151	Yes
309	>tr|Q75KD1	2.3415	Yes
310	>tr|Q109N3	2.34149	Yes
311	>tr|Q60EW9	2.34109	Yes
312	>tr|Q8H5Y0	2.34067	Yes
313	>tr|Q6ZFR5	2.33994	Yes
314	>tr|Q0J0Q7	2.33933	Yes
315	>tr|C7J1H9	2.33902	Yes
316	>tr|Q652K3	2.33857	Yes
317	>tr|Q6K5M3	2.33709	Yes
318	>tr|Q8LMC7	2.33698	Yes
319	>tr|Q6K785	2.33694	Yes
320	>tr|Q7XKW2	2.33682	Yes
321	>sp|Q2QWT4	2.33675	Yes
322	>tr|A3AWC7	2.33662	Yes
323	>tr|Q0J2A1	2.33645	Yes
324	>tr|Q6KAF3	2.3354	Yes
325	>tr|Q7XQ96	2.33521	Yes
326	>tr|Q7XHU4	2.33521	Yes
327	>tr|Q6H5X3	2.33519	Yes
328	>tr|Q2R1T5	2.3341	Yes
329	>tr|Q7XVI2	2.33315	Yes
330	>tr|Q9AQV6	2.33301	Yes
331	>tr|Q6I5L2	2.3326	Yes
332	>tr|Q6K2I5	2.33257	Yes
333	>tr|Q5JJR4	2.33244	Yes
334	>tr|Q6ATX4	2.33167	Yes
335	>tr|Q10QC8	2.33073	Yes
336	>tr|Q7XIV2	2.33047	Yes
337	>tr|Q6H5Q6	2.32926	Yes
338	>tr|Q688U4	2.32797	Yes
339	>tr|Q6AVG4	2.32714	Yes
340	>tr|Q7XJV9	2.32642	Yes
341	>tr|Q6Z6K8	2.32537	Yes
342	>tr|B7F8V8	2.32446	Yes
343	>tr|Q0D5V1	2.32384	Yes
344	>tr|C7J8A2	2.32305	Yes
345	>tr|Q65WZ7	2.32296	Yes
346	>tr|Q653C4	2.32078	Yes
347	>tr|Q5QL18	2.31964	Yes
348	>tr|Q53KY7	2.31924	Yes
349	>tr|Q6KAF6	2.31861	Yes
350	>tr|C7IZV3	2.31689	Yes
351	>sp|Q7XWP1	2.31663	Yes
352	>tr|Q0E0K2	2.31555	Yes
353	>tr|Q0J3B5	2.31491	Yes
354	>tr|Q0DWN3	2.31481	Yes
355	>tr|Q6YVY1	2.31335	Yes
356	>tr|Q5VPF0	2.31309	Yes
357	>tr|Q0JBQ4	2.30945	Yes
358	>tr|Q6Z300	2.30831	Yes
359	>tr|Q7XW19	2.30802	Yes
360	>tr|Q8LQL5	2.30638	Yes
361	>tr|Q6YX84	2.3063	Yes
362	>tr|C7IY59	2.30434	Yes
363	>tr|Q6Z628	2.30419	Yes
364	>sp|Q7XPR4	2.30392	Yes
365	>tr|Q6ZK87	2.30219	Yes
366	>tr|Q69WT7	2.30163	Yes
367	>tr|Q654K8	2.30123	Yes
368	>tr|Q6YZG1	2.30028	Yes
369	>tr|Q5ZB55	2.30007	Yes
370	>tr|Q7XKM1	2.29881	Yes
371	>tr|Q0DNC5	2.29832	Yes
372	>sp|P61042	2.29805	Yes
373	>tr|Q5W7A4	2.29726	Yes
374	>tr|Q0D9N2	2.2972	Yes
375	>tr|Q0JCG5	2.29692	Yes
376	>tr|Q7XRV5	2.2964	Yes
377	>tr|Q94GF2	2.29598	Yes
378	>tr|Q6H552	2.29581	Yes
379	>tr|Q6K6B6	2.29537	Yes
380	>tr|Q53M57	2.29483	Yes
381	>tr|Q6ERP1	2.29405	Yes
382	>tr|Q651X9	2.29382	Yes
383	>tr|Q8H468	2.29304	Yes
384	>tr|Q657N0	2.29156	Yes
385	>tr|Q6K6A4	2.29121	Yes
386	>tr|Q8H089	2.29109	Yes
387	>tr|Q7XTY1	2.291	Yes
388	>tr|Q8S612	2.2909	Yes
389	>tr|Q6H6S6	2.29019	Yes
390	>tr|Q10CG2	2.28924	Yes
391	>tr|Q8H022	2.28861	Yes
392	>tr|Q5ZEA5	2.28846	Yes
393	>tr|C7J705	2.28817	Yes
394	>tr|Q6ZAA6	2.28591	Yes
395	>tr|Q6K7U7	2.28559	Yes
396	>tr|Q5ZA43	2.28533	Yes
397	>sp|Q10MJ1	2.28341	Yes
398	>tr|B9EWW3	2.28214	Yes
399	>tr|Q0IWK4	2.28086	Yes
400	>tr|Q6H5U0	2.28004	Yes
401	>tr|Q53LJ8	2.27836	Yes
402	>tr|Q75GL8	2.27747	Yes
403	>tr|Q0IY22	2.27551	Yes
404	>tr|Q5VQU9	2.27493	Yes
405	>tr|Q7XX62	2.2747	Yes
406	>tr|Q7XUP8	2.27353	Yes
407	>tr|Q0E3I8	2.27325	Yes
408	>tr|Q850W8	2.27265	Yes
409	>tr|Q69RK9	2.27214	Yes
410	>tr|Q6K3B0	2.27206	Yes
411	>tr|Q5ZCN5	2.27065	Yes
412	>tr|Q5VQF7	2.27042	Yes
413	>tr|Q6ZJ40	2.27021	Yes
414	>tr|Q7X738	2.27008	Yes
415	>tr|Q0D5W9	2.26971	Yes
416	>tr|Q0DL29	2.26884	Yes
417	>tr|Q7XPR0	2.2688	Yes
418	>tr|Q2RA95	2.26797	Yes
419	>tr|Q2R3J0	2.26773	Yes
420	>tr|Q0E2T7	2.26692	Yes
421	>tr|Q7XPF9	2.26636	Yes
422	>tr|Q0DDV4	2.26533	Yes
423	>tr|Q6K4B9	2.2647	Yes
424	>tr|Q6H4T9	2.26221	Yes
425	>tr|Q0DKA7	2.26178	Yes
426	>tr|Q6ESU8	2.26067	Yes
427	>tr|C7J4U5	2.26049	Yes
428	>tr|Q0J2Q6	2.2598	Yes
429	>tr|Q10PC7	2.2588	Yes
430	>tr|Q0J831	2.2578	Yes
431	>tr|Q0DLI6	2.25733	Yes
432	>tr|Q2QW74	2.25564	Yes
433	>tr|Q851N7	2.25546	Yes
434	>tr|Q5QM02	2.25414	Yes
435	>tr|Q5Z4S3	2.25366	Yes
436	>tr|Q0E4G2	2.25236	Yes
437	>tr|Q5JKS4	2.25198	Yes
438	>tr|Q53LY3	2.24849	Yes
439	>tr|Q8W5H1	2.24592	Yes
440	>tr|Q94HM2	2.24335	Yes
441	>tr|Q6YYM7	2.24228	Yes
442	>tr|Q75K31	2.24191	Yes
443	>tr|Q65X17	2.24119	Yes
444	>tr|C7IXI2	2.24041	Yes
445	>tr|Q67X30	2.24005	Yes
446	>tr|Q6K5T3	2.23991	Yes
447	>tr|Q60DP7	2.23883	Yes
448	>tr|Q60DK6	2.23846	Yes
449	>tr|Q53PL5	2.23722	Yes
450	>tr|Q6Z5Z6	2.23706	Yes
451	>tr|Q67VB5	2.23702	Yes
452	>tr|Q6K5K0	2.23616	Yes
453	>tr|Q53Q67	2.23452	Yes
454	>tr|Q69PF3	2.23271	Yes
455	>tr|Q5SNN1	2.226	Yes
456	>tr|Q6K6H9	2.22128	Yes
457	>tr|Q5NB20	2.22063	Yes
458	>tr|Q651L5	2.21891	Yes
459	>tr|Q75HV1	2.21611	Yes
460	>sp|Q10LJ0	2.21377	Yes
461	>tr|Q5W6Z3	2.21092	Yes
462	>tr|Q6K5L5	2.21005	Yes
463	>tr|C7J3Z7	2.20638	Yes
464	>tr|Q6YXW0	2.20559	Yes
465	>tr|Q656M7	2.2046	Yes
466	>tr|Q8L4U7	2.20427	Yes
467	>tr|Q53M05	2.2034	Yes
468	>tr|Q84NX9	2.20193	Yes
469	>tr|Q6Z2I1	2.2018	Yes
470	>tr|Q6K7E3	2.19995	Yes
471	>tr|Q7XM49	2.19867	Yes
472	>tr|Q10R45	2.19728	Yes
473	>tr|Q6H4S9	2.19644	Yes
474	>tr|Q8S5S2	2.19474	Yes
475	>tr|Q6YWP5	2.19314	Yes
476	>tr|Q5ZBQ8	2.19155	Yes
477	>tr|Q53KT0	2.19053	Yes
478	>tr|Q651P7	2.18903	Yes
479	>tr|Q8LJJ6	2.18825	Yes
480	>tr|Q0IZL7	2.18796	Yes
481	>tr|Q6K9J1	2.18674	Yes
482	>tr|Q6Z8B0	2.18572	Yes
483	>tr|Q6ZA16	2.18444	Yes
484	>tr|Q0IMJ8	2.18366	Yes
485	>tr|Q0JBG9	2.18234	Yes
486	>tr|Q9AWP9	2.17831	Yes
487	>tr|Q0DS76	2.17813	Yes
488	>tr|Q60E21	2.17654	Yes
489	>tr|Q0ITF5	2.17581	Yes
490	>tr|Q0E3V9	2.16637	Yes
491	>tr|Q7XQ41	2.16428	Yes
492	>tr|Q75IM7	2.16277	Yes
493	>tr|Q2R8T2	2.16212	Yes
494	>tr|Q8LQI0	2.16143	Yes
495	>tr|Q0D5U7	2.16072	Yes
496	>tr|Q9LDB3	2.1602	Yes
497	>tr|Q0DGI3	2.15888	Yes
498	>tr|Q53JK9	2.15836	Yes
499	>tr|Q7G6G9	2.15556	Yes
500	>tr|Q2R0J4	2.15367	Yes
501	>tr|Q6YTS4	2.15065	Yes
502	>tr|Q6K1Z4	2.14312	Yes
503	>tr|Q6YTQ8	2.14147	Yes
504	>tr|Q8H2Q5	2.13132	Yes
505	>tr|Q0J546	2.12815	Yes
506	>tr|Q8S0M8	2.12528	Yes
507	>tr|Q657S6	2.12346	Yes
508	>sp|P12189	2.11898	Yes
509	>tr|Q8H5I1	2.11643	Yes
510	>tr|Q2QLK3	2.11284	Yes
511	>tr|Q75GN9	2.10338	Yes
512	>tr|Q0J339	2.0968	Yes
513	>tr|Q651Q9	2.09585	Yes
514	>tr|Q0DUA1	2.08892	Yes
515	>tr|Q69T09	2.08152	Yes
516	>tr|Q7G7B8	2.07469	Yes
517	>tr|Q6ZBJ0	2.0723	Yes
518	>tr|Q6Z0Q2	2.07209	Yes
519	>tr|Q6K7U4	2.06856	Yes
520	>tr|Q5Z5R6	2.06437	Yes
521	>tr|Q8L3R4	2.06215	Yes
522	>tr|Q7XPV3	2.0602	Yes
523	>tr|Q5Z7E4	2.05804	Yes
524	>tr|Q0E3S6	2.05079	Yes
525	>tr|Q0J830	2.0502	Yes
526	>tr|Q5NAP1	2.0439	Yes
527	>tr|Q0DCF1	2.03647	Yes
528	>sp|B6DMK2	2.0251	Yes
529	>tr|Q0IU79	2.00327	Yes
530	>tr|Q0JDF0	1.99607	Yes
531	>tr|Q6ZD31	1.97552	Yes
532	>sp|Q53Q32	1.97438	Yes
533	>tr|Q657S8	1.96818	Yes
534	>tr|Q53JT1	1.95547	Yes
535	>tr|Q8HCM1	1.9544	Yes
536	>tr|Q6K841	1.95234	Yes
537	>tr|Q94GL0	1.93853	Yes
538	>tr|Q6EPC0	1.93828	Yes
539	>tr|Q9LDZ9	1.93479	Yes
540	>tr|Q6ES22	1.93414	Yes
541	>tr|Q7FAU6	1.92633	Yes
542	>tr|Q0DFL3	1.92591	Yes
543	>tr|Q651Q5	1.92083	Yes
544	>tr|Q6EPS2	1.90359	Yes
545	>tr|C7IWF4	1.9024	Yes
546	>tr|Q0DWW9	1.89972	Yes
547	>tr|C7J7Q1	1.89534	Yes
548	>tr|Q84R54	1.89379	Yes
549	>sp|Q6K471	1.88002	Yes
550	>tr|Q0DH14	1.87646	Yes
551	>tr|Q0D536	1.87174	Yes
552	>tr|Q6L4V5	1.86595	Yes
553	>tr|Q652L6	1.85932	Yes
554	>tr|Q0JNW4	1.85084	Yes
555	>tr|Q5NA87	1.85075	Yes
556	>tr|Q6ZI63	1.84228	Yes
557	>tr|Q0IV84	1.83938	Yes
558	>tr|Q69QR2	1.82644	Yes
559	>tr|Q7X880	1.82164	Yes
560	>tr|Q8LP96	1.81919	Yes
561	>sp|Q0E0C6	1.80845	Yes
562	>tr|Q6Z4F9	1.80559	Yes
563	>tr|Q0J4Q5	1.79478	Yes
564	>sp|Q8H3I4	1.78824	Yes
565	>tr|Q0J2E7	1.77029	Yes
566	>tr|Q9FWC2	1.76945	Yes
567	>tr|Q6K5C6	1.76182	Yes
568	>tr|Q5NB07	1.7532	Yes
569	>tr|Q0JN30	1.74358	Yes
570	>tr|C7J8C9	1.74061	Yes
571	>tr|Q69T30	1.73821	Yes
572	>tr|Q65XS3	1.73628	Yes
573	>tr|Q75KH8	1.73293	Yes
574	>tr|Q69QL4	1.73115	Yes
575	>tr|Q5QLQ5	1.7309	Yes
576	>tr|Q2QMB6	1.73012	Yes
577	>tr|Q69LE5	1.72129	Yes
578	>tr|Q6Z0W7	1.72041	Yes
579	>tr|Q6Z035	1.71608	Yes
580	>tr|Q7XGT7	1.71225	Yes
581	>tr|Q658A2	1.71024	Yes
582	>sp|Q5JLD8	1.70928	Yes
583	>tr|Q8H833	1.70912	Yes
584	>tr|Q0IRW7	1.7083	Yes
585	>tr|Q6H440	1.70788	Yes
586	>tr|Q53JI2	1.70729	Yes
587	>tr|Q8LSR2	1.70551	Yes
588	>sp|Q7XTF8	1.69928	Yes
589	>tr|Q7XPK9	1.68992	Yes
590	>tr|Q5W687	1.689	Yes
591	>tr|Q9FU94	1.6873	Yes
592	>tr|Q8H8I8	1.68619	Yes
593	>tr|Q53KK8	1.68616	Yes
594	>tr|Q6EPQ1	1.68612	Yes
595	>tr|Q7XQ93	1.68575	Yes
596	>tr|Q69XW4	1.68471	Yes
597	>tr|C7J452	1.68393	Yes
598	>tr|Q8LMV6	1.68392	Yes
599	>tr|Q0DKX1	1.68327	Yes
600	>tr|Q2QM12	1.683	Yes
601	>tr|Q5Z7W6	1.68279	Yes
602	>tr|Q7X6Z5	1.68145	Yes
603	>tr|Q6Z830	1.67846	Yes
604	>tr|Q53PS5	1.67815	Yes
605	>tr|Q7XK36	1.67579	Yes
606	>tr|Q6ERD5	1.67478	Yes
607	>tr|Q69Y93	1.67358	Yes
608	>tr|Q7XVX7	1.67318	Yes
609	>tr|Q6L5E4	1.67297	Yes
610	>tr|Q7EY81	1.67245	Yes
611	>tr|Q0J9Z6	1.66995	Yes
612	>tr|Q8GSD4	1.66961	Yes
613	>tr|Q0IUI1	1.6694	Yes
614	>tr|Q8LM63	1.66804	Yes
615	>tr|Q0J8L1	1.66748	Yes
616	>tr|Q69QY4	1.6674	Yes
617	>tr|Q5Z9Q4	1.66149	Yes
618	>tr|Q7XQZ4	1.661	Yes
619	>tr|Q53ME8	1.65998	Yes
620	>tr|Q6YTT9	1.65976	Yes
621	>tr|Q0E166	1.65931	Yes
622	>tr|Q0J4E8	1.65709	Yes
623	>tr|Q7XKW6	1.65709	Yes
624	>tr|Q6Z119	1.65667	Yes
625	>tr|Q7XU92	1.65641	Yes
626	>tr|Q0DKE1	1.65602	Yes
627	>tr|Q6YUB3	1.65439	Yes
628	>tr|Q0DPH6	1.65323	Yes
629	>tr|Q53Q22	1.65086	Yes
630	>tr|Q6AVJ3	1.64916	Yes
631	>tr|Q8LND5	1.64829	Yes
632	>tr|Q94HR7	1.64808	Yes
633	>tr|Q94I01	1.64769	Yes
634	>tr|Q0ISB3	1.64687	Yes
635	>tr|Q7XQY0	1.64451	Yes
636	>tr|Q5SML9	1.64349	Yes
637	>tr|Q5Z9G8	1.64322	Yes
638	>tr|Q0D7Q3	1.64215	Yes
639	>tr|Q5VME3	1.64093	Yes
640	>tr|Q69XY2	1.63912	Yes
641	>tr|Q6ATQ1	1.63599	Yes
642	>tr|Q850U6	1.63586	Yes
643	>tr|Q0JRB9	1.63429	Yes
644	>tr|Q6I582	1.63405	Yes
645	>tr|Q6K4V8	1.63205	Yes
646	>tr|C7J9T1	1.63154	Yes
647	>tr|Q6K6T8	1.63073	Yes
648	>tr|Q6EQM4	1.63054	Yes
649	>tr|Q5N9X6	1.63046	Yes
650	>tr|Q7XW85	1.6299	Yes
651	>tr|Q5ZAW0	1.62895	Yes
652	>tr|Q5W7B2	1.62892	Yes
653	>tr|Q6K5H5	1.62884	Yes
654	>tr|Q84KJ3	1.62853	Yes
655	>tr|Q53JE4	1.62702	Yes
656	>tr|Q53PV1	1.62667	Yes
657	>tr|Q5WML3	1.62483	Yes
658	>tr|B7EKR4	1.62298	Yes
659	>tr|Q5ZCV7	1.62206	Yes
660	>tr|Q9S7P1	1.62067	Yes
661	>tr|Q5Z5I9	1.61966	Yes
662	>sp|Q75HJ4	1.61913	Yes
663	>tr|Q0DWC5	1.61734	Yes
664	>tr|Q8H5X3	1.61683	Yes
665	>tr|C7J6H5	1.6155	Yes
666	>tr|Q8LLY7	1.61501	Yes
667	>tr|Q5TKQ1	1.61487	Yes
668	>tr|Q6ETM2	1.61472	Yes
669	>tr|Q6AV59	1.61449	Yes
670	>tr|Q0JKD4	1.61359	Yes
671	>tr|Q75KD4	1.61268	Yes
672	>tr|Q6YYA7	1.61262	Yes
673	>tr|Q5JM60	1.61247	Yes
674	>tr|Q0INE1	1.61111	Yes
675	>tr|C7IZE1	1.61077	Yes
676	>sp|Q6L4R7	1.6102	Yes
677	>tr|Q69SR9	1.61003	Yes
678	>tr|Q53LP1	1.60993	Yes
679	>sp|P93411	1.60991	Yes
680	>tr|Q8S5V5	1.60902	Yes
681	>tr|Q7X7V4	1.60871	Yes
682	>tr|Q6YWB8	1.60816	Yes
683	>tr|Q7XLN2	1.60714	Yes
684	>tr|Q6MWB6	1.60429	Yes
685	>tr|Q0DQW7	1.60423	Yes
686	>tr|Q5Z9I1	1.6033	Yes
687	>tr|Q6I5L6	1.6023	Yes
688	>tr|Q8RZS5	1.60184	Yes
689	>tr|Q7XX55	1.60105	Yes
690	>tr|Q8H5M1	1.59963	Yes
691	>tr|Q6ATW9	1.59934	Yes
692	>tr|Q336Q5	1.59875	Yes
693	>sp|B9FM64	1.59842	Yes
694	>tr|Q8H5Q7	1.59819	Yes
695	>tr|Q7XRP3	1.59819	Yes
696	>tr|Q5QLF9	1.59796	Yes
697	>sp|Q0JLP9	1.59789	Yes
698	>tr|Q53NQ7	1.59778	Yes
699	>tr|Q53JI7	1.59732	Yes
700	>tr|Q53LN2	1.59706	Yes
701	>tr|C7IYN8	1.59705	Yes
702	>tr|Q0DR01	1.59514	Yes
703	>tr|Q8H7J1	1.59289	Yes
704	>tr|Q7XPU7	1.59085	Yes
705	>tr|Q0E238	1.5903	Yes
706	>tr|Q6L555	1.59029	Yes
707	>tr|Q6YXT1	1.58758	Yes
708	>tr|A3AYU5	1.58754	Yes
709	>tr|Q8L453	1.58753	Yes
710	>tr|Q53J32	1.58751	Yes
711	>tr|Q9AS84	1.58749	Yes
712	>tr|Q653F9	1.58712	Yes
713	>tr|Q7XXN3	1.58428	Yes
714	>tr|Q6K7B9	1.58321	Yes
715	>tr|Q0IU77	1.58296	Yes
716	>tr|Q5WMP5	1.5829	Yes
717	>tr|Q94LP7	1.58282	Yes
718	>tr|Q6Z5T2	1.58253	Yes
719	>tr|Q84QX7	1.58188	Yes
720	>tr|Q5WMT7	1.58071	Yes
721	>tr|Q5JLF8	1.58058	Yes
722	>tr|Q75HJ6	1.57986	Yes
723	>tr|Q5QMD3	1.57879	Yes
724	>tr|Q5VNU7	1.57843	Yes
725	>tr|Q7XMP9	1.57773	Yes
726	>tr|Q69TZ7	1.57709	Yes
727	>tr|Q7F270	1.577	Yes
728	>tr|Q0JIB5	1.57578	Yes
729	>tr|Q5VMY9	1.57437	Yes
730	>tr|Q84MY5	1.57406	Yes
731	>tr|Q10RE1	1.57316	Yes
732	>tr|Q6K8V5	1.57286	Yes
733	>tr|Q0J7P8	1.57238	Yes
734	>tr|Q5N835	1.57223	Yes
735	>tr|Q6ZI04	1.572	Yes
736	>tr|Q69NW5	1.57146	Yes
737	>tr|Q5W6C2	1.57083	Yes
738	>tr|Q75L62	1.57074	Yes
739	>tr|Q9FUE4	1.57055	Yes
740	>tr|Q94LU0	1.56822	Yes
741	>tr|Q8S7F3	1.56817	Yes
742	>tr|Q6ZLP6	1.56776	Yes
743	>tr|Q75IY7	1.56769	Yes
744	>tr|Q7XT50	1.56532	Yes
745	>tr|Q6L4M1	1.56443	Yes
746	>tr|Q53L13	1.56353	Yes
747	>tr|Q0IZR8	1.56353	Yes
748	>tr|Q5N7E3	1.56268	Yes
749	>tr|Q0D6N8	1.5615	Yes
750	>tr|Q6AUM0	1.56076	Yes
751	>sp|Q5QMT0	1.55902	Yes
752	>tr|Q7EYR6	1.55877	Yes
753	>tr|C7J203	1.55846	Yes
754	>tr|Q6YVJ6	1.55816	Yes
755	>tr|Q7XP43	1.55768	Yes
756	>tr|Q94LG5	1.55535	Yes
757	>tr|Q53PT2	1.5551	Yes
758	>tr|Q8LNI0	1.55507	Yes
759	>sp|Q2R712	1.55502	Yes
760	>tr|Q5JNS1	1.55458	Yes
761	>tr|Q94D39	1.55455	Yes
762	>tr|Q6Z691	1.55406	Yes
763	>tr|Q6H713	1.55311	Yes
764	>tr|Q7EYI5	1.55268	Yes
765	>tr|Q0J3F4	1.55201	Yes
766	>sp|Q2R0D2	1.55105	Yes
767	>tr|Q5Z4Q5	1.54991	Yes
768	>tr|Q94GJ1	1.54951	Yes
769	>tr|Q7XMN0	1.54912	Yes
770	>tr|Q7XZG0	1.54906	Yes
771	>tr|Q6K6B4	1.54891	Yes
772	>tr|C7J7L6	1.54844	Yes
773	>sp|Q8W1L6	1.547	Yes
774	>tr|Q7XRE2	1.54698	Yes
775	>tr|Q5KQJ2	1.5461	Yes
776	>sp|Q6ZJS7	1.5459	Yes
777	>tr|Q75IG4	1.54518	Yes
778	>tr|Q0ILL8	1.54393	Yes
779	>tr|Q0JHU4	1.5433	Yes
780	>tr|Q7XVJ2	1.5427	Yes
781	>tr|Q5VMR2	1.54209	Yes
782	>tr|Q8H4N8	1.54081	Yes
783	>tr|Q5ZEK7	1.54065	Yes
784	>tr|Q8LH41	1.53975	Yes
785	>tr|Q5KQC7	1.53952	Yes
786	>tr|Q9FWI8	1.53923	Yes
787	>tr|Q6YTU8	1.53904	Yes
788	>sp|Q10CE8	1.5386	Yes
789	>tr|Q7XX48	1.53791	Yes
790	>tr|Q6ZIY7	1.53654	Yes
791	>tr|Q94GL9	1.53633	Yes
792	>tr|Q69X46	1.53627	Yes
793	>tr|Q7XNA5	1.53535	Yes
794	>tr|Q6ZFI6	1.53514	Yes
795	>tr|Q6F2P2	1.53398	Yes
796	>tr|Q0DWG5	1.5336	Yes
797	>tr|Q0D3H2	1.53325	Yes
798	>tr|Q6Z9V1	1.53253	Yes
799	>tr|Q75HS1	1.53011	Yes
800	>tr|Q0DMG8	1.52987	Yes
801	>tr|Q69X97	1.52981	Yes
802	>tr|Q6K794	1.52903	Yes
803	>tr|Q53N43	1.52855	Yes
804	>tr|Q6AUV7	1.52784	Yes
805	>tr|Q53JP6	1.52765	Yes
806	>tr|Q6K5C3	1.52532	Yes
807	>tr|Q7XS97	1.52478	Yes
808	>tr|Q8S855	1.52477	Yes
809	>tr|Q0D4Z4	1.52429	Yes
810	>tr|Q6EP84	1.52298	Yes
811	>tr|Q7XME5	1.52221	Yes
812	>tr|Q5VR02	1.52218	Yes
813	>tr|Q0IY53	1.52211	Yes
814	>tr|Q53MF1	1.52177	Yes
815	>tr|Q5VRZ2	1.52102	Yes
816	>tr|Q7XKH7	1.5207	Yes
817	>tr|Q0ILL1	1.5205	Yes
818	>tr|Q53JK8	1.51993	Yes
819	>tr|Q8H4H9	1.51972	Yes
820	>tr|Q5N8F4	1.51838	Yes
821	>sp|Q84MP7	1.51304	Yes
822	>tr|C7J6C4	1.5127	Yes
823	>sp|P0C380	1.51213	Yes
824	>tr|Q9FWB9	1.51157	Yes
825	>tr|Q7XL80	1.51147	Yes
826	>tr|Q5JK64	1.51128	Yes
827	>tr|Q5WMS2	1.51107	Yes
828	>tr|Q851A3	1.51045	Yes
829	>tr|Q7XSN2	1.50926	Yes
830	>tr|Q7XL89	1.50865	Yes
831	>tr|Q6YZ58	1.50829	Yes
832	>tr|Q7X7S4	1.50788	Yes
833	>tr|Q657Y8	1.50717	Yes
834	>tr|Q6Z4T7	1.50657	Yes
835	>tr|Q94HN6	1.50642	Yes
836	>tr|Q53KI6	1.50504	Yes
837	>tr|Q67IV1	1.50329	Yes
838	>tr|Q6K2Z7	1.50106	Yes
839	>tr|Q5WMS9	1.5006	Yes
840	>sp|Q6Z965	1.49894	Probably Yes
841	>tr|Q84YQ2	1.49844	Probably Yes
842	>tr|Q6ZI24	1.49746	Probably Yes
843	>tr|Q5ZBJ7	1.49695	Probably Yes
844	>tr|Q5NB64	1.49552	Probably Yes
845	>tr|Q67TL5	1.49451	Probably Yes
846	>tr|Q10I12	1.4943	Probably Yes
847	>tr|Q5VN79	1.4942	Probably Yes
848	>tr|Q0DSJ5	1.49368	Probably Yes
849	>tr|Q8LIK9	1.49236	Probably Yes
850	>tr|Q7XK96	1.49097	Probably Yes
851	>tr|Q7XWK8	1.48582	Probably Yes
852	>tr|Q10T46	1.48456	Probably Yes
853	>tr|Q0J0H3	1.48233	Probably Yes
854	>tr|Q9FWN4	1.48214	Probably Yes
855	>tr|Q5W7C2	1.48207	Probably Yes
856	>tr|Q8LM54	1.48017	Probably Yes
857	>sp|O04433	1.47876	Probably Yes
858	>tr|Q6Z3C5	1.47808	Probably Yes
859	>tr|Q6K5T5	1.47763	Probably Yes
860	>tr|Q6ZG13	1.47501	Probably Yes
861	>tr|Q6Z6S6	1.47268	Probably Yes
862	>tr|Q7G6E1	1.47244	Probably Yes
863	>tr|Q5Z7R3	1.47236	Probably Yes
864	>tr|Q7FAP0	1.47207	Probably Yes
865	>tr|Q5R1J4	1.47158	Probably Yes
866	>sp|Q6Z6M4	1.47053	Probably Yes
867	>tr|Q69IR6	1.46876	Probably Yes
868	>tr|Q941Z7	1.46831	Probably Yes
869	>tr|Q5Z7T3	1.46802	Probably Yes
870	>tr|Q6ZJE6	1.46731	Probably Yes
871	>tr|Q53KL1	1.46726	Probably Yes
872	>tr|Q6AU84	1.46614	Probably Yes
873	>tr|Q8LNB3	1.46551	Probably Yes
874	>tr|Q5ZCL6	1.46355	Probably Yes
875	>tr|C7J3F9	1.45906	Probably Yes
876	>tr|Q5QN22	1.45851	Probably Yes
877	>tr|Q7XK30	1.45453	Probably Yes
878	>tr|Q851G4	1.4537	Probably Yes
879	>tr|Q5JJZ7	1.45336	Probably Yes
880	>tr|Q655G1	1.45132	Probably Yes
881	>tr|Q6L5A3	1.45084	Probably Yes
882	>tr|Q6MWH0	1.44875	Probably Yes
883	>tr|Q6K705	1.4483	Probably Yes
884	>tr|Q6YPF5	1.44764	Probably Yes
885	>tr|Q84JX8	1.44604	Probably Yes
886	>tr|Q8LN26	1.44486	Probably Yes
887	>tr|Q5W6N5	1.43949	Probably Yes
888	>tr|Q7Y184	1.43362	Probably Yes
889	>tr|Q5VN14	1.43321	Probably Yes
890	>tr|Q6AUJ7	1.43068	Probably Yes
891	>tr|Q67J16	1.42728	Probably Yes
892	>tr|Q53NN9	1.42359	Probably Yes
893	>sp|Q7XUR2	1.42344	Probably Yes
894	>tr|O82522	1.42181	Probably Yes
895	>tr|Q2RB39	1.41844	Probably Yes
896	>tr|Q7XVL1	1.41446	Probably Yes
897	>tr|Q6YWE8	1.41323	Probably Yes
898	>tr|Q6EN73	1.41289	Probably Yes
899	>tr|Q9SNL8	1.40555	Probably Yes
900	>tr|Q84SW0	1.40533	Probably Yes
901	>tr|Q53ML6	1.40297	Probably Yes
902	>tr|Q5W6I0	1.40111	Probably Yes
903	>tr|Q7XPS0	1.4006	Probably Yes
904	>tr|Q0JBA1	1.40047	Probably Yes
905	>tr|Q6YZD2	1.3982	Probably Yes
906	>tr|Q6Z363	1.39737	Probably Yes
907	>sp|Q06396	1.39675	Probably Yes
908	>tr|Q7XN36	1.39597	Probably Yes
909	>tr|Q84NR9	1.39462	Probably Yes
910	>tr|C7J5J5	1.39417	Probably Yes
911	>tr|Q67UJ1	1.39214	Probably Yes
912	>tr|Q7XW13	1.3907	Probably Yes
913	>tr|Q69T62	1.38941	Probably Yes
914	>tr|Q0JFZ0	1.38685	Probably Yes
915	>tr|Q8LIM1	1.38584	Probably Yes
916	>tr|Q5W6P7	1.38561	Probably Yes
917	>tr|Q53QJ6	1.38547	Probably Yes
918	>tr|Q5W730	1.38502	Probably Yes
919	>tr|Q0JAF3	1.38371	Probably Yes
920	>tr|Q5W6P2	1.38317	Probably Yes
921	>tr|Q7X606	1.38223	Probably Yes
922	>tr|Q60DN7	1.38115	Probably Yes
923	>tr|Q6I624	1.37937	Probably Yes
924	>tr|Q8H3Q3	1.37887	Probably Yes
925	>tr|Q5KQE9	1.37857	Probably Yes
926	>tr|C7J4R3	1.37691	Probably Yes
927	>tr|Q2R912	1.3762	Probably Yes
928	>tr|Q7XU57	1.37586	Probably Yes
929	>tr|Q69TF5	1.37461	Probably Yes
930	>tr|Q10S09	1.37452	Probably Yes
931	>tr|Q0DZR0	1.37386	Probably Yes
932	>tr|Q0JR92	1.37216	Probably Yes
933	>tr|Q69N68	1.36879	Probably Yes
934	>tr|Q75M15	1.36679	Probably Yes
935	>tr|Q0IW70	1.36609	Probably Yes
936	>tr|Q0J0M3	1.36508	Probably Yes
937	>sp|Q8H7Y8	1.36499	Probably Yes
938	>tr|Q942S4	1.36233	Probably Yes
939	>tr|Q6YTE9	1.36213	Probably Yes
940	>tr|Q6Z6L6	1.36143	Probably Yes
941	>tr|Q7XXJ4	1.35895	Probably Yes
942	>tr|Q94HN8	1.35701	Probably Yes
943	>sp|Q6K4N0	1.35512	Probably Yes
944	>tr|Q53JP5	1.35485	Probably Yes
945	>tr|Q5ZCM4	1.35469	Probably Yes
946	>tr|Q69YA7	1.35444	Probably Yes
947	>tr|Q10A77	1.35427	Probably Yes
948	>sp|Q8GVF9	1.35364	Probably Yes
949	>tr|Q6Z6Q7	1.35151	Probably Yes
950	>sp|Q84JI0	1.34826	Probably Yes
951	>tr|Q10P52	1.34669	Probably Yes
952	>tr|Q5NB66	1.34587	Probably Yes
953	>tr|Q10MK9	1.34574	Probably Yes
954	>tr|Q69MP9	1.3448	Probably Yes
955	>tr|Q7X7N7	1.34332	Probably Yes
956	>tr|Q7XKI7	1.34301	Probably Yes
957	>tr|Q656V6	1.3423	Probably Yes
958	>tr|Q6YWR6	1.34205	Probably Yes
959	>tr|Q6AUW8	1.34045	Probably Yes
960	>tr|Q0JA86	1.33982	Probably Yes
961	>tr|Q5VN30	1.33931	Probably Yes
962	>tr|Q651I3	1.33838	Probably Yes
963	>tr|Q5VPS8	1.33804	Probably Yes
964	>tr|Q6ERT7	1.33721	Probably Yes
965	>sp|Q5CD17	1.33688	Probably Yes
966	>tr|Q655T7	1.33643	Probably Yes
967	>tr|C7J9A0	1.33549	Probably Yes
968	>tr|Q7X788	1.33417	Probably Yes
969	>tr|Q0JJS7	1.33389	Probably Yes
970	>tr|Q5ZDK3	1.33284	Probably Yes
971	>tr|Q7XWN8	1.33171	Probably Yes
972	>tr|Q0D9U0	1.3305	Probably Yes
973	>tr|Q94HV6	1.33045	Probably Yes
974	>tr|Q6AV70	1.33027	Probably Yes
975	>sp|Q10CQ8	1.32842	Probably Yes
976	>tr|Q0DV71	1.32821	Probably Yes
977	>tr|Q10Q76	1.3275	Probably Yes
978	>tr|Q7XNZ2	1.32718	Probably Yes
979	>tr|Q65XU9	1.3268	Probably Yes
980	>tr|Q7XRN1	1.32637	Probably Yes
981	>tr|Q10MJ3	1.32468	Probably Yes
982	>tr|Q0DGD6	1.32357	Probably Yes
983	>tr|Q6YWL0	1.32338	Probably Yes
984	>tr|Q7XTF2	1.32272	Probably Yes
985	>tr|Q5QMQ1	1.3227	Probably Yes
986	>tr|Q8S705	1.32256	Probably Yes
987	>tr|Q6H444	1.32158	Probably Yes
988	>tr|Q8H4B5	1.3212	Probably Yes
989	>tr|Q651Z7	1.3207	Probably Yes
990	>tr|Q0DPC4	1.31929	Probably Yes
991	>tr|Q8LSS7	1.31915	Probably Yes
992	>tr|Q8S7Y7	1.31913	Probably Yes
993	>sp|Q6ATY4	1.31902	Probably Yes
994	>sp|B9FKM7	1.31788	Probably Yes
995	>tr|Q8S7R6	1.31773	Probably Yes
996	>tr|Q6YVR1	1.3157	Probably Yes
997	>tr|Q10D30	1.31559	Probably Yes
998	>tr|Q67UM4	1.31487	Probably Yes
999	>tr|C7J6L3	1.31455	Probably Yes
1000	>sp|Q67UU0	1.31397	Probably Yes
1001	>tr|Q6H4K5	1.31326	Probably Yes
1002	>tr|Q9FWK5	1.3129	Probably Yes
1003	>tr|Q5ZBH9	1.31052	Probably Yes
1004	>tr|Q67IW3	1.31007	Probably Yes
1005	>tr|Q5Z6V4	1.3084	Probably Yes
1006	>tr|Q8LNT6	1.30828	Probably Yes
1007	>tr|Q0DJ61	1.30745	Probably Yes
1008	>sp|Q6AVD0	1.3074	Probably Yes
1009	>tr|Q5QMM6	1.30611	Probably Yes
1010	>tr|Q8S711	1.30463	Probably Yes
1011	>tr|Q8H058	1.30421	Probably Yes
1012	>tr|Q7XX51	1.30409	Probably Yes
1013	>tr|C7IXY2	1.30274	Probably Yes
1014	>tr|Q5JNS8	1.30232	Probably Yes
1015	>tr|Q65XC4	1.30223	Probably Yes
1016	>tr|Q688F4	1.30177	Probably Yes
1017	>tr|Q75HF2	1.30126	Probably Yes
1018	>tr|Q6AV78	1.3008	Probably Yes
1019	>tr|Q0JIU4	1.30048	Probably Yes
1020	>tr|Q2QYH0	1.3003	Probably Yes
1021	>tr|Q7XTR4	1.30012	Probably Yes
1022	>tr|Q851R3	1.30001	Probably Yes
1023	>tr|Q5SMY3	1.29951	Probably Yes
1024	>tr|Q0IP61	1.29865	Probably Yes
1025	>tr|Q5W6L8	1.29808	Probably Yes
1026	>tr|Q5QNK3	1.29797	Probably Yes
1027	>tr|Q5TKK2	1.29755	Probably Yes
1028	>tr|Q5Z861	1.29644	Probably Yes
1029	>tr|Q69YA0	1.29619	Probably Yes
1030	>tr|Q69RX7	1.29557	Probably Yes
1031	>tr|Q0JIH6	1.29493	Probably Yes
1032	>tr|Q6Z9S9	1.29493	Probably Yes
1033	>tr|Q7XH60	1.29331	Probably Yes
1034	>tr|Q6YXJ5	1.29326	Probably Yes
1035	>tr|Q6K7A3	1.29319	Probably Yes
1036	>tr|Q69NX0	1.29317	Probably Yes
1037	>tr|Q6Z106	1.2929	Probably Yes
1038	>tr|Q657G9	1.29273	Probably Yes
1039	>tr|Q7XTN6	1.29263	Probably Yes
1040	>tr|Q6ATY8	1.29253	Probably Yes
1041	>tr|Q84QZ3	1.29244	Probably Yes
1042	>tr|Q0IRD9	1.29164	Probably Yes
1043	>tr|Q943B8	1.29049	Probably Yes
1044	>tr|Q8W5L6	1.28923	Probably Yes
1045	>tr|Q6UUD9	1.28867	Probably Yes
1046	>tr|Q10QM3	1.28851	Probably Yes
1047	>tr|Q53JU3	1.28823	Probably Yes
1048	>tr|Q8W0I0	1.28758	Probably Yes
1049	>tr|Q6ZIY4	1.2873	Probably Yes
1050	>tr|Q8H7P3	1.28651	Probably Yes
1051	>tr|Q5ZAS0	1.2864	Probably Yes
1052	>tr|Q84R30	1.28539	Probably Yes
1053	>tr|Q0DIC8	1.28494	Probably Yes
1054	>tr|Q67U60	1.28466	Probably Yes
1055	>tr|Q8W350	1.28459	Probably Yes
1056	>tr|Q8GRH9	1.28414	Probably Yes
1057	>tr|Q6K6F1	1.28387	Probably Yes
1058	>tr|Q53L49	1.28385	Probably Yes
1059	>tr|Q6Z7E7	1.2838	Probably Yes
1060	>tr|Q6Z9S7	1.28349	Probably Yes
1061	>tr|Q688Y9	1.28293	Probably Yes
1062	>tr|Q0DRF9	1.28274	Probably Yes
1063	>tr|Q6YYH3	1.28228	Probably Yes
1064	>tr|Q0IXU8	1.28048	Probably Yes
1065	>tr|Q6ZBI5	1.28004	Probably Yes
1066	>tr|Q5JCW3	1.27996	Probably Yes
1067	>tr|Q0J364	1.27994	Probably Yes
1068	>tr|Q0JI25	1.27953	Probably Yes
1069	>tr|Q6ZBS9	1.27774	Probably Yes
1070	>tr|Q69IP9	1.27729	Probably Yes
1071	>tr|C7J7L3	1.2771	Probably Yes
1072	>tr|Q0JAF4	1.27698	Probably Yes
1073	>tr|Q5JM40	1.27698	Probably Yes
1074	>tr|Q7XSQ1	1.27569	Probably Yes
1075	>tr|Q6ATW1	1.27491	Probably Yes
1076	>tr|Q8LI42	1.27473	Probably Yes
1077	>tr|Q5QNA7	1.27393	Probably Yes
1078	>tr|Q6UTZ4	1.27264	Probably Yes
1079	>tr|Q7XSY7	1.27211	Probably Yes
1080	>tr|Q5VPC5	1.27181	Probably Yes
1081	>tr|Q9AYB2	1.27168	Probably Yes
1082	>tr|Q6H7E1	1.27167	Probably Yes
1083	>tr|Q94LH0	1.27147	Probably Yes
1084	>tr|Q84M60	1.27069	Probably Yes
1085	>sp|Q6EU94	1.27002	Probably Yes
1086	>tr|Q6EST9	1.2689	Probably Yes
1087	>tr|Q0J7E7	1.26785	Probably Yes
1088	>tr|Q5N830	1.2678	Probably Yes
1089	>tr|Q6Z0P9	1.26744	Probably Yes
1090	>tr|Q8H3Z1	1.26729	Probably Yes
1091	>tr|Q65XN3	1.26703	Probably Yes
1092	>tr|Q69R60	1.26575	Probably Yes
1093	>tr|Q53KK4	1.26552	Probably Yes
1094	>tr|Q84M51	1.26463	Probably Yes
1095	>tr|Q2QYP2	1.26447	Probably Yes
1096	>tr|Q7XTY7	1.26408	Probably Yes
1097	>tr|Q6Z334	1.26403	Probably Yes
1098	>tr|Q6K3Q4	1.26362	Probably Yes
1099	>tr|Q0JEQ7	1.26343	Probably Yes
1100	>tr|Q0DJD8	1.2632	Probably Yes
1101	>tr|Q6YZC1	1.26273	Probably Yes
1102	>tr|Q0JDZ8	1.26152	Probably Yes
1103	>tr|Q53WK6	1.2615	Probably Yes
1104	>tr|C7J074	1.26137	Probably Yes
1105	>tr|Q9FW82	1.26124	Probably Yes
1106	>tr|Q7F3D6	1.26122	Probably Yes
1107	>tr|Q7XQJ8	1.26088	Probably Yes
1108	>tr|Q9AV45	1.26055	Probably Yes
1109	>sp|Q10B98	1.26015	Probably Yes
1110	>tr|Q0D625	1.26014	Probably Yes
1111	>tr|Q0J0T0	1.25965	Probably Yes
1112	>tr|Q5VMS0	1.25959	Probably Yes
1113	>tr|Q6ZL92	1.25877	Probably Yes
1114	>tr|Q0DK78	1.25842	Probably Yes
1115	>tr|Q9FWG4	1.25836	Probably Yes
1116	>tr|Q84ZT1	1.25782	Probably Yes
1117	>tr|Q6EP27	1.25717	Probably Yes
1118	>tr|Q0J8Q5	1.25669	Probably Yes
1119	>tr|Q6ZGW1	1.25658	Probably Yes
1120	>tr|Q33B72	1.25637	Probably Yes
1121	>sp|Q6Z7F4	1.25615	Probably Yes
1122	>tr|Q7XSS1	1.25541	Probably Yes
1123	>tr|Q7XSS2	1.25537	Probably Yes
1124	>tr|Q6YW94	1.25485	Probably Yes
1125	>tr|Q0J0A3	1.25467	Probably Yes
1126	>tr|Q7XM74	1.25408	Probably Yes
1127	>tr|C7J9P1	1.25396	Probably Yes
1128	>tr|Q0DWM1	1.25391	Probably Yes
1129	>tr|Q53KV7	1.25345	Probably Yes
1130	>tr|Q69LY5	1.25316	Probably Yes
1131	>tr|Q657D3	1.25258	Probably Yes
1132	>tr|Q5TKF1	1.2525	Probably Yes
1133	>tr|Q9AS62	1.25198	Probably Yes
1134	>tr|Q6K864	1.25182	Probably Yes
1135	>tr|Q53NK9	1.25165	Probably Yes
1136	>tr|Q5ZAU7	1.25153	Probably Yes
1137	>tr|Q2RB27	1.25024	Probably Yes
1138	>tr|Q5Z6B9	1.24961	Probably Yes
1139	>tr|Q6ZBA7	1.24945	Probably Yes
1140	>tr|Q7XJ12	1.24909	Probably Yes
1141	>tr|Q8H4P1	1.24893	Probably Yes
1142	>tr|Q53Q24	1.24865	Probably Yes
1143	>tr|Q84NP4	1.24675	Probably Yes
1144	>tr|Q8LMD1	1.24618	Probably Yes
1145	>tr|Q53MZ7	1.24609	Probably Yes
1146	>tr|Q5NAT9	1.24582	Probably Yes
1147	>tr|Q75GW6	1.24579	Probably Yes
1148	>tr|Q5JLW9	1.24579	Probably Yes
1149	>tr|Q656Y7	1.24576	Probably Yes
1150	>tr|Q7XXG9	1.24513	Probably Yes
1151	>sp|Q2QWK9	1.245	Probably Yes
1152	>tr|Q10PV5	1.24472	Probably Yes
1153	>tr|C7J4A6	1.24442	Probably Yes
1154	>tr|Q6H4Z2	1.24416	Probably Yes
1155	>tr|Q6YRM0	1.24389	Probably Yes
1156	>tr|Q5Z5M9	1.24384	Probably Yes
1157	>tr|Q9LGT2	1.24362	Probably Yes
1158	>tr|Q0J1Q0	1.24284	Probably Yes
1159	>tr|Q6ZLI1	1.24238	Probably Yes
1160	>tr|Q8W302	1.24222	Probably Yes
1161	>tr|Q69IV9	1.24206	Probably Yes
1162	>tr|Q7XGR6	1.24191	Probably Yes
1163	>sp|Q7XSS9	1.24182	Probably Yes
1164	>tr|Q5QML4	1.24173	Probably Yes
1165	>tr|Q7XKA2	1.24095	Probably Yes
1166	>tr|Q7X8E6	1.24076	Probably Yes
1167	>sp|Q69KL9	1.23992	Probably Yes
1168	>tr|Q5QMQ9	1.23914	Probably Yes
1169	>sp|Q0D5B9	1.23895	Probably Yes
1170	>tr|Q0E1V6	1.23827	Probably Yes
1171	>tr|Q53KZ1	1.23793	Probably Yes
1172	>tr|Q84NJ5	1.23704	Probably Yes
1173	>tr|Q7Y017	1.23657	Probably Yes
1174	>tr|Q5ZAZ8	1.23578	Probably Yes
1175	>tr|Q53KW3	1.23574	Probably Yes
1176	>tr|Q0JK48	1.23563	Probably Yes
1177	>tr|Q5Z848	1.23532	Probably Yes
1178	>tr|Q6Z739	1.23459	Probably Yes
1179	>tr|Q84YV6	1.23389	Probably Yes
1180	>tr|Q65X29	1.23386	Probably Yes
1181	>tr|Q5Z840	1.23272	Probably Yes
1182	>tr|Q7Y027	1.23271	Probably Yes
1183	>tr|Q0IP17	1.23261	Probably Yes
1184	>tr|Q65X39	1.23226	Probably Yes
1185	>sp|Q60GC1	1.23223	Probably Yes
1186	>tr|Q0IV57	1.23198	Probably Yes
1187	>tr|Q688S4	1.22958	Probably Yes
1188	>tr|Q84ZT2	1.22925	Probably Yes
1189	>tr|Q7XL26	1.22896	Probably Yes
1190	>tr|Q6H5V6	1.22882	Probably Yes
1191	>tr|Q10QH0	1.22744	Probably Yes
1192	>tr|Q0DRB5	1.22736	Probably Yes
1193	>tr|Q6ZHF9	1.2272	Probably Yes
1194	>tr|Q8H4M0	1.22675	Probably Yes
1195	>tr|Q0DSC3	1.22612	Probably Yes
1196	>tr|Q5N6Z6	1.22577	Probably Yes
1197	>tr|Q5VRW7	1.2255	Probably Yes
1198	>tr|Q94DE7	1.22538	Probably Yes
1199	>tr|Q10P16	1.22445	Probably Yes
1200	>tr|Q0JDT6	1.22422	Probably Yes
1201	>tr|Q8H846	1.22399	Probably Yes
1202	>tr|Q7XKP6	1.22398	Probably Yes
1203	>tr|Q6Z5Q8	1.22372	Probably Yes
1204	>tr|Q5Z8P1	1.22312	Probably Yes
1205	>tr|Q8LNH9	1.22275	Probably Yes
1206	>tr|Q654V8	1.22222	Probably Yes
1207	>tr|Q5N786	1.222	Probably Yes
1208	>tr|Q5SMN1	1.22132	Probably Yes
1209	>sp|Q67UX0	1.22026	Probably Yes
1210	>tr|Q6L4W3	1.21942	Probably Yes
1211	>tr|Q0IPI1	1.21937	Probably Yes
1212	>tr|Q2QYX8	1.21856	Probably Yes
1213	>tr|Q688S3	1.21852	Probably Yes
1214	>tr|Q2RBP8	1.21808	Probably Yes
1215	>tr|Q0DSK9	1.21775	Probably Yes
1216	>tr|Q7DNB8	1.2176	Probably Yes
1217	>tr|Q5VNM4	1.21743	Probably Yes
1218	>tr|Q6ZFI5	1.21742	Probably Yes
1219	>tr|Q5JM87	1.2174	Probably Yes
1220	>tr|Q0J2Q4	1.21706	Probably Yes
1221	>tr|Q7Y0A5	1.21699	Probably Yes
1222	>tr|Q65XB7	1.21634	Probably Yes
1223	>tr|Q7XRD8	1.21634	Probably Yes
1224	>tr|Q5Z6V0	1.21627	Probably Yes
1225	>tr|Q5VRI4	1.21621	Probably Yes
1226	>tr|Q6K416	1.21566	Probably Yes
1227	>tr|Q7XPV1	1.21562	Probably Yes
1228	>tr|Q6L4L1	1.21548	Probably Yes
1229	>tr|Q2QZT3	1.21469	Probably Yes
1230	>tr|Q7XI39	1.21458	Probably Yes
1231	>sp|Q6Z6G5	1.21419	Probably Yes
1232	>tr|Q7XMM9	1.21264	Probably Yes
1233	>tr|Q53PK2	1.21253	Probably Yes
1234	>tr|Q338Z5	1.21225	Probably Yes
1235	>tr|Q8RZI9	1.21192	Probably Yes
1236	>tr|Q8LHB1	1.21109	Probably Yes
1237	>tr|Q94HD2	1.21101	Probably Yes
1238	>tr|Q0JCP7	1.20974	Probably Yes
1239	>tr|Q7XLB8	1.20955	Probably Yes
1240	>tr|Q5JM62	1.20916	Probably Yes
1241	>sp|P12153	1.20873	Probably Yes
1242	>tr|Q94I21	1.20843	Probably Yes
1243	>tr|Q5NAS3	1.20792	Probably Yes
1244	>tr|Q7XWH7	1.20788	Probably Yes
1245	>tr|Q6ZKH8	1.20774	Probably Yes
1246	>tr|Q69T87	1.20753	Probably Yes
1247	>tr|Q0DDV9	1.20745	Probably Yes
1248	>sp|Q8H3C7	1.20711	Probably Yes
1249	>tr|Q5VPE6	1.20662	Probably Yes
1250	>tr|Q94LR3	1.2066	Probably Yes
1251	>tr|Q8S794	1.20627	Probably Yes
1252	>tr|Q60E06	1.20608	Probably Yes
1253	>tr|Q6K5I6	1.20579	Probably Yes
1254	>tr|Q65WW5	1.20554	Probably Yes
1255	>tr|Q0IS22	1.20534	Probably Yes
1256	>tr|Q0JEG7	1.2051	Probably Yes
1257	>tr|C7J6B9	1.20454	Probably Yes
1258	>tr|Q5VMB4	1.20379	Probably Yes
1259	>tr|C7J0E8	1.20364	Probably Yes
1260	>tr|Q0IQI1	1.20264	Probably Yes
1261	>tr|Q5TKP3	1.20259	Probably Yes
1262	>tr|Q941Y9	1.20255	Probably Yes
1263	>tr|Q9AYI9	1.20239	Probably Yes
1264	>tr|Q0D929	1.20226	Probably Yes
1265	>tr|Q7XST1	1.20163	Probably Yes
1266	>sp|Q0E474	1.20147	Probably Yes
1267	>tr|Q656B0	1.20117	Probably Yes
1268	>tr|Q60E55	1.20092	Probably Yes
1269	>tr|Q0JL26	1.19899	Probably Yes
1270	>tr|Q7XBZ2	1.19868	Probably Yes
1271	>tr|Q2QLQ5	1.19823	Probably Yes
1272	>tr|Q5VNL2	1.19818	Probably Yes
1273	>tr|Q8LHK1	1.19783	Probably Yes
1274	>sp|Q6Z9C3	1.19754	Probably Yes
1275	>tr|Q5SMX3	1.19684	Probably Yes
1276	>tr|Q7XTK1	1.19674	Probably Yes
1277	>tr|Q0E1A9	1.19647	Probably Yes
1278	>tr|Q8LME2	1.19628	Probably Yes
1279	>tr|Q688I9	1.19551	Probably Yes
1280	>tr|Q69MI1	1.1953	Probably Yes
1281	>tr|Q2QXT1	1.19515	Probably Yes
1282	>tr|Q69T10	1.19508	Probably Yes
1283	>sp|Q94CU5	1.19436	Probably Yes
1284	>tr|Q6ZAB4	1.19356	Probably Yes
1285	>tr|Q6Z8K5	1.19334	Probably Yes
1286	>tr|Q67UF7	1.19313	Probably Yes
1287	>tr|Q5ZD02	1.19307	Probably Yes
1288	>tr|Q6YSX9	1.19303	Probably Yes
1289	>tr|Q7XMQ0	1.19276	Probably Yes
1290	>tr|Q6Z473	1.19274	Probably Yes
1291	>tr|Q6Z6N5	1.19198	Probably Yes
1292	>tr|Q94HU4	1.19132	Probably Yes
1293	>tr|Q0DV25	1.19097	Probably Yes
1294	>tr|C7J8R9	1.19045	Probably Yes
1295	>tr|Q6L4P3	1.19034	Probably Yes
1296	>tr|Q6H8H8	1.19016	Probably Yes
1297	>tr|Q6ZKB0	1.18968	Probably Yes
1298	>tr|Q0DAG1	1.18909	Probably Yes
1299	>tr|Q10RL6	1.18885	Probably Yes
1300	>tr|Q6K5P5	1.18793	Probably Yes
1301	>tr|Q6F2N3	1.18781	Probably Yes
1302	>tr|Q0JMI8	1.18733	Probably Yes
1303	>tr|Q94CN1	1.18669	Probably Yes
1304	>tr|Q8LQ58	1.1866	Probably Yes
1305	>tr|Q6K8U8	1.18636	Probably Yes
1306	>tr|Q8S5R9	1.18575	Probably Yes
1307	>tr|Q0J4G9	1.18489	Probably Yes
1308	>tr|Q9FWT8	1.18483	Probably Yes
1309	>tr|Q0J092	1.18476	Probably Yes
1310	>tr|Q6Z641	1.18378	Probably Yes
1311	>tr|Q7XMP6	1.18365	Probably Yes
1312	>tr|A3AS67	1.18239	Probably Yes
1313	>tr|Q0D7J1	1.18178	Probably Yes
1314	>tr|Q7EYP9	1.18099	Probably Yes
1315	>tr|Q0JAD7	1.18097	Probably Yes
1316	>tr|C7J3A5	1.18071	Probably Yes
1317	>tr|Q0IPG9	1.18044	Probably Yes
1318	>tr|Q0J8C8	1.18032	Probably Yes
1319	>tr|Q53JN2	1.18016	Probably Yes
1320	>tr|Q9LGX8	1.17995	Probably Yes
1321	>tr|Q6H625	1.17926	Probably Yes
1322	>tr|Q5Z9Y7	1.17877	Probably Yes
1323	>tr|Q8S202	1.17876	Probably Yes
1324	>tr|Q5JK79	1.17832	Probably Yes
1325	>tr|Q657A9	1.17831	Probably Yes
1326	>tr|Q5VNL5	1.1781	Probably Yes
1327	>tr|Q6EN49	1.17805	Probably Yes
1328	>tr|Q84ZA2	1.17769	Probably Yes
1329	>tr|Q6K5W9	1.17723	Probably Yes
1330	>tr|A3BQR8	1.17653	Probably Yes
1331	>tr|Q6H5I9	1.17579	Probably Yes
1332	>tr|Q7Y092	1.17502	Probably Yes
1333	>tr|Q10S77	1.17473	Probably Yes
1334	>tr|Q852F9	1.17459	Probably Yes
1335	>tr|Q5Z4B5	1.17425	Probably Yes
1336	>tr|Q0D3C7	1.17373	Probably Yes
1337	>tr|Q6H851	1.17363	Probably Yes
1338	>tr|Q0IQB4	1.17309	Probably Yes
1339	>tr|Q0DJX6	1.17287	Probably Yes
1340	>tr|Q67UK4	1.17266	Probably Yes
1341	>tr|Q7XNY9	1.17229	Probably Yes
1342	>tr|Q0J607	1.17225	Probably Yes
1343	>tr|Q6YV28	1.17167	Probably Yes
1344	>tr|Q0E0B2	1.17156	Probably Yes
1345	>tr|Q8S9P5	1.17113	Probably Yes
1346	>tr|Q8W0C4	1.16946	Probably Yes
1347	>tr|Q6H608	1.16923	Probably Yes
1348	>tr|Q6EP45	1.16921	Probably Yes
1349	>tr|Q654J2	1.16872	Probably Yes
1350	>tr|Q8S033	1.16645	Probably Yes
1351	>sp|Q7XK25	1.16598	Probably Yes
1352	>tr|Q8H7X8	1.16518	Probably Yes
1353	>tr|Q6Z263	1.165	Probably Yes
1354	>tr|Q6K3C7	1.16383	Probably Yes
1355	>tr|Q67V47	1.16304	Probably Yes
1356	>tr|Q8S1L9	1.16258	Probably Yes
1357	>tr|Q53PH0	1.16183	Probably Yes
1358	>tr|Q5Z7F9	1.1614	Probably Yes
1359	>tr|Q6I608	1.16124	Probably Yes
1360	>tr|Q5JL01	1.16085	Probably Yes
1361	>tr|Q5N991	1.16059	Probably Yes
1362	>tr|Q9FW38	1.16022	Probably Yes
1363	>sp|Q7EYH7	1.15961	Probably Yes
1364	>tr|Q6Z4B5	1.15932	Probably Yes
1365	>tr|Q65WU3	1.15919	Probably Yes
1366	>tr|Q5JLI1	1.15909	Probably Yes
1367	>tr|Q7XH24	1.15882	Probably Yes
1368	>tr|Q10MP5	1.15824	Probably Yes
1369	>tr|Q8LR97	1.15791	Probably Yes
1370	>tr|Q5QN37	1.15786	Probably Yes
1371	>tr|Q53JG8	1.15757	Probably Yes
1372	>tr|Q7XUZ3	1.15701	Probably Yes
1373	>tr|Q6K987	1.1569	Probably Yes
1374	>tr|Q6H802	1.15681	Probably Yes
1375	>sp|Q7XUG1	1.15519	Probably Yes
1376	>tr|Q84NL2	1.15513	Probably Yes
1377	>tr|Q8LLP3	1.15455	Probably Yes
1378	>tr|Q53PT0	1.15434	Probably Yes
1379	>tr|Q6AU14	1.15265	Probably Yes
1380	>tr|Q6MWB8	1.15215	Probably Yes
1381	>tr|Q6EST1	1.15201	Probably Yes
1382	>tr|Q5VQJ9	1.15175	Probably Yes
1383	>tr|Q6K5G0	1.15164	Probably Yes
1384	>tr|Q5N9G1	1.15156	Probably Yes
1385	>tr|Q7XLZ7	1.15067	Probably Yes
1386	>tr|Q75KD6	1.15041	Probably Yes
1387	>tr|Q5WMX9	1.15022	Probably Yes
1388	>tr|Q7XRM1	1.14915	Probably Yes
1389	>tr|Q5JMZ1	1.14815	Probably Yes
1390	>sp|Q6YUE5	1.1473	Probably Yes
1391	>tr|Q84M77	1.14657	Probably Yes
1392	>tr|Q7Y152	1.14603	Probably Yes
1393	>tr|Q0IRM4	1.14524	Probably Yes
1394	>tr|Q6L4H5	1.14484	Probably Yes
1395	>tr|Q6K410	1.14473	Probably Yes
1396	>tr|Q5Z6H7	1.14462	Probably Yes
1397	>tr|Q53NA2	1.14424	Probably Yes
1398	>tr|Q948D1	1.14422	Probably Yes
1399	>tr|Q8LJI1	1.14403	Probably Yes
1400	>tr|Q0J1S4	1.14387	Probably Yes
1401	>tr|Q0IZQ6	1.14319	Probably Yes
1402	>tr|Q84QP9	1.14244	Probably Yes
1403	>tr|Q651H0	1.14156	Probably Yes
1404	>tr|Q0J5I8	1.14132	Probably Yes
1405	>tr|Q7XNX2	1.14101	Probably Yes
1406	>tr|Q0JC46	1.14069	Probably Yes
1407	>tr|Q8H4I7	1.14039	Probably Yes
1408	>tr|Q852M9	1.14015	Probably Yes
1409	>tr|Q6AUE5	1.13984	Probably Yes
1410	>tr|Q9XJ28	1.13905	Probably Yes
1411	>tr|Q0IMZ0	1.13882	Probably Yes
1412	>tr|Q6H6M2	1.13861	Probably Yes
1413	>tr|Q6YYL5	1.13793	Probably Yes
1414	>tr|Q0DEQ3	1.13767	Probably Yes
1415	>tr|Q8S208	1.13752	Probably Yes
1416	>tr|Q9AUY1	1.1372	Probably Yes
1417	>tr|Q0E3T7	1.13698	Probably Yes
1418	>tr|Q5JLA5	1.13639	Probably Yes
1419	>tr|Q75GJ7	1.13635	Probably Yes
1420	>tr|Q6YTR2	1.13492	Probably Yes
1421	>tr|Q6ETW7	1.13484	Probably Yes
1422	>tr|Q6K7E4	1.13451	Probably Yes
1423	>tr|Q0IT47	1.13446	Probably Yes
1424	>tr|Q7XB63	1.13407	Probably Yes
1425	>tr|Q6ZD37	1.13406	Probably Yes
1426	>tr|Q2QMX2	1.13386	Probably Yes
1427	>tr|Q75L08	1.13374	Probably Yes
1428	>tr|Q5ZAL2	1.13371	Probably Yes
1429	>tr|Q7Y1E1	1.13348	Probably Yes
1430	>tr|C7IZG8	1.13303	Probably Yes
1431	>tr|C7J026	1.13223	Probably Yes
1432	>sp|Q6K6S5	1.1322	Probably Yes
1433	>tr|Q6YVU5	1.13194	Probably Yes
1434	>tr|Q6Z9T1	1.13166	Probably Yes
1435	>tr|Q67W99	1.13111	Probably Yes
1436	>tr|Q69MM5	1.13009	Probably Yes
1437	>tr|Q8W339	1.12957	Probably Yes
1438	>tr|Q6K955	1.12873	Probably Yes
1439	>tr|Q8GVK6	1.12834	Probably Yes
1440	>tr|Q5VN70	1.12751	Probably Yes
1441	>tr|Q8S6Y4	1.12685	Probably Yes
1442	>tr|Q75IR7	1.12654	Probably Yes
1443	>tr|Q6YSX4	1.1264	Probably Yes
1444	>tr|Q6K525	1.12533	Probably Yes
1445	>tr|Q5ZEE2	1.12506	Probably Yes
1446	>tr|C7J6G1	1.12503	Probably Yes
1447	>tr|Q7F112	1.12479	Probably Yes
1448	>tr|Q650X7	1.12445	Probably Yes
1449	>tr|Q69J34	1.12444	Probably Yes
1450	>sp|Q2R8P2	1.1243	Probably Yes
1451	>tr|Q0JJB9	1.12379	Probably Yes
1452	>tr|Q5JL74	1.12345	Probably Yes
1453	>tr|Q0IWQ6	1.1214	Probably Yes
1454	>tr|Q7G4N9	1.12057	Probably Yes
1455	>tr|Q9AX23	1.12048	Probably Yes
1456	>tr|Q6Z716	1.11989	Probably Yes
1457	>tr|Q6ZCX0	1.1197	Probably Yes
1458	>tr|Q6ZCX8	1.11943	Probably Yes
1459	>tr|Q0J6Q6	1.11928	Probably Yes
1460	>tr|Q7XM43	1.11906	Probably Yes
1461	>tr|Q7XVF2	1.11833	Probably Yes
1462	>tr|Q5SMV0	1.11815	Probably Yes
1463	>tr|Q6ZJA5	1.11793	Probably Yes
1464	>tr|Q6L4D3	1.1177	Probably Yes
1465	>tr|Q60D77	1.11744	Probably Yes
1466	>tr|Q0D502	1.11673	Probably Yes
1467	>tr|Q53KD8	1.11656	Probably Yes
1468	>tr|Q2RB96	1.11639	Probably Yes
1469	>tr|C7J4X0	1.116	Probably Yes
1470	>tr|Q7XT45	1.1152	Probably Yes
1471	>tr|Q75HF5	1.11496	Probably Yes
1472	>tr|Q6ZAD5	1.11398	Probably Yes
1473	>sp|Q9LSU1	1.11393	Probably Yes
1474	>tr|Q7XQA7	1.11324	Probably Yes
1475	>tr|Q6Z9G3	1.11288	Probably Yes
1476	>tr|Q654F2	1.11213	Probably Yes
1477	>tr|Q10NZ6	1.11202	Probably Yes
1478	>tr|Q8S7J3	1.11147	Probably Yes
1479	>tr|Q7XNX9	1.11129	Probably Yes
1480	>tr|Q7XQE1	1.11061	Probably Yes
1481	>tr|Q5N7W0	1.11057	Probably Yes
1482	>tr|Q10RL9	1.1101	Probably Yes
1483	>tr|Q7XWS9	1.11009	Probably Yes
1484	>tr|Q53RB4	1.1098	Probably Yes
1485	>tr|Q75H38	1.10977	Probably Yes
1486	>tr|Q7XTR0	1.1096	Probably Yes
1487	>tr|Q75IK9	1.10894	Probably Yes
1488	>tr|Q8HCN0	1.1082	Probably Yes
1489	>tr|Q942G1	1.10736	Probably Yes
1490	>tr|Q7XX08	1.10704	Probably Yes
1491	>tr|Q0DCV0	1.10701	Probably Yes
1492	>tr|Q6ET60	1.107	Probably Yes
1493	>tr|C7IZ61	1.10587	Probably Yes
1494	>tr|Q5ZBI4	1.10501	Probably Yes
1495	>tr|Q0DHT6	1.10422	Probably Yes
1496	>tr|Q9SNS2	1.10407	Probably Yes
1497	>tr|Q7XID9	1.10326	Probably Yes
1498	>tr|Q7XPB5	1.10322	Probably Yes
1499	>tr|Q0JCV1	1.10311	Probably Yes
1500	>tr|Q0E286	1.10295	Probably Yes
1501	>tr|Q8RUW0	1.10238	Probably Yes
1502	>tr|Q75HF4	1.10191	Probably Yes
1503	>tr|Q6ZBF5	1.10166	Probably Yes
1504	>tr|Q0DGB9	1.10125	Probably Yes
1505	>tr|Q8H8T6	1.10107	Probably Yes
1506	>tr|Q8S5U0	1.10099	Probably Yes
1507	>tr|Q6ZLN4	1.10049	Probably Yes
1508	>tr|Q6AST6	1.10043	Probably Yes
1509	>tr|Q0J876	1.10032	Probably Yes
1510	>tr|Q53PP3	1.1	Probably Yes
1511	>tr|Q5ZBG9	1.0998	Probably Yes
1512	>tr|Q0DCT9	1.09963	Probably Yes
1513	>tr|Q6YVK9	1.09931	Probably Yes
1514	>tr|Q654W9	1.09863	Probably Yes
1515	>tr|Q5N9T7	1.09712	Probably Yes
1516	>tr|Q5ZC67	1.09711	Probably Yes
1517	>tr|Q5Z604	1.09706	Probably Yes
1518	>sp|Q8RYL1	1.09697	Probably Yes
1519	>tr|Q0E4S0	1.09689	Probably Yes
1520	>tr|Q5VQN5	1.09647	Probably Yes
1521	>tr|Q7XII5	1.09641	Probably Yes
1522	>tr|Q84Q97	1.09545	Probably Yes
1523	>tr|Q0J280	1.09454	Probably Yes
1524	>tr|Q7FA19	1.09443	Probably Yes
1525	>tr|Q8HCQ9	1.09348	Probably Yes
1526	>tr|Q0D633	1.0927	Probably Yes
1527	>tr|Q6Z424	1.09267	Probably Yes
1528	>tr|Q5Z6Y2	1.09257	Probably Yes
1529	>tr|Q5ZC25	1.09241	Probably Yes
1530	>tr|Q69SQ5	1.09138	Probably Yes
1531	>tr|Q53JH8	1.09137	Probably Yes
1532	>tr|Q6K6A0	1.09133	Probably Yes
1533	>tr|Q84YM8	1.09073	Probably Yes
1534	>tr|Q8LHV0	1.0904	Probably Yes
1535	>tr|Q67VU4	1.08989	Probably Yes
1536	>tr|Q5WML2	1.08961	Probably Yes
1537	>tr|Q2QRM4	1.08879	Probably Yes
1538	>tr|C7J9V2	1.08866	Probably Yes
1539	>tr|Q0JEK1	1.08782	Probably Yes
1540	>tr|Q53KZ4	1.08762	Probably Yes
1541	>tr|Q10M95	1.08682	Probably Yes
1542	>tr|Q10Q04	1.08487	Probably Yes
1543	>tr|Q0IVL1	1.0846	Probably Yes
1544	>tr|Q6Z0T3	1.08449	Probably Yes
1545	>tr|Q7EYF8	1.08395	Probably Yes
1546	>tr|Q60DT9	1.08317	Probably Yes
1547	>tr|Q6EU02	1.0826	Probably Yes
1548	>tr|Q7XI76	1.08237	Probably Yes
1549	>tr|Q7F8Y9	1.08236	Probably Yes
1550	>tr|Q69NR3	1.08226	Probably Yes
1551	>tr|Q6Z3M5	1.0804	Probably Yes
1552	>tr|Q0J8W7	1.08001	Probably Yes
1553	>tr|Q8GRW1	1.07956	Probably Yes
1554	>tr|A3BZ37	1.07926	Probably Yes
1555	>tr|Q75H95	1.07921	Probably Yes
1556	>tr|Q6Z2G0	1.07896	Probably Yes
1557	>sp|Q10Q99	1.07887	Probably Yes
1558	>tr|Q8S7Z6	1.07846	Probably Yes
1559	>tr|Q8H5K9	1.07836	Probably Yes
1560	>tr|Q6YVL2	1.07822	Probably Yes
1561	>tr|Q0JAK8	1.07813	Probably Yes
1562	>tr|Q5ZA09	1.07802	Probably Yes
1563	>tr|Q6Z2B1	1.07758	Probably Yes
1564	>tr|Q53L67	1.07757	Probably Yes
1565	>tr|Q8LIU7	1.07689	Probably Yes
1566	>tr|Q5QN38	1.07566	Probably Yes
1567	>tr|C7J972	1.0753	Probably Yes
1568	>tr|C7J0X2	1.07501	Probably Yes
1569	>tr|Q7XRD0	1.07425	Probably Yes
1570	>tr|Q7F1E8	1.07424	Probably Yes
1571	>tr|Q69T54	1.07348	Probably Yes
1572	>tr|Q7XT18	1.07346	Probably Yes
1573	>tr|Q5ZC54	1.07244	Probably Yes
1574	>tr|Q942G4	1.07241	Probably Yes
1575	>tr|Q7XWM5	1.0723	Probably Yes
1576	>sp|Q339D2	1.07199	Probably Yes
1577	>tr|Q67VR9	1.07049	Probably Yes
1578	>tr|Q5ZEL4	1.07047	Probably Yes
1579	>tr|C7JAA6	1.07007	Probably Yes
1580	>tr|Q6ZJ43	1.07005	Probably Yes
1581	>tr|Q69UU3	1.06988	Probably Yes
1582	>tr|Q69SG1	1.06962	Probably Yes
1583	>tr|Q6Z1G4	1.06865	Probably Yes
1584	>tr|Q10M33	1.06853	Probably Yes
1585	>tr|Q0D3R1	1.06809	Probably Yes
1586	>tr|Q8H2M3	1.06765	Probably Yes
1587	>tr|Q5QM71	1.06632	Probably Yes
1588	>sp|Q84UQ1	1.06612	Probably Yes
1589	>tr|Q0DX03	1.06569	Probably Yes
1590	>tr|Q0DTS9	1.06557	Probably Yes
1591	>tr|Q655M5	1.06557	Probably Yes
1592	>tr|Q67U66	1.06519	Probably Yes
1593	>tr|C7J8S5	1.06507	Probably Yes
1594	>tr|Q69WX8	1.06497	Probably Yes
1595	>tr|Q69KC9	1.06465	Probably Yes
1596	>tr|Q65X45	1.06459	Probably Yes
1597	>sp|Q2R483	1.06427	Probably Yes
1598	>tr|Q6Z8Y8	1.06427	Probably Yes
1599	>tr|Q6EPX5	1.06399	Probably Yes
1600	>tr|Q6Z6P5	1.06367	Probably Yes
1601	>tr|Q0D8N4	1.06282	Probably Yes
1602	>tr|Q7EY93	1.06252	Probably Yes
1603	>tr|Q5Z4W5	1.06219	Probably Yes
1604	>tr|Q656M9	1.06207	Probably Yes
1605	>tr|Q6ESV4	1.06177	Probably Yes
1606	>tr|Q69SU0	1.06159	Probably Yes
1607	>tr|Q75J02	1.06081	Probably Yes
1608	>tr|Q2QS19	1.05912	Probably Yes
1609	>tr|Q6ZLG6	1.05824	Probably Yes
1610	>tr|Q7XL38	1.05768	Probably Yes
1611	>tr|C7IYC0	1.05743	Probably Yes
1612	>tr|Q10RN8	1.05732	Probably Yes
1613	>tr|Q67TR9	1.05641	Probably Yes
1614	>tr|C7J7X8	1.0562	Probably Yes
1615	>tr|Q5QNE9	1.0561	Probably Yes
1616	>tr|Q5ZDN7	1.05606	Probably Yes
1617	>tr|Q67UI6	1.05601	Probably Yes
1618	>tr|Q6ZDA4	1.05556	Probably Yes
1619	>tr|C7J3G2	1.05525	Probably Yes
1620	>tr|Q7XKI9	1.05521	Probably Yes
1621	>tr|Q0E1F9	1.0538	Probably Yes
1622	>tr|Q0JR11	1.05356	Probably Yes
1623	>tr|Q0JBF3	1.05345	Probably Yes
1624	>tr|Q0DFQ8	1.0533	Probably Yes
1625	>tr|Q6YVF8	1.05299	Probably Yes
1626	>tr|Q6K855	1.05233	Probably Yes
1627	>tr|C7J3R4	1.05068	Probably Yes
1628	>tr|Q94J18	1.05051	Probably Yes
1629	>tr|Q6Z268	1.05046	Probably Yes
1630	>tr|Q6YPC7	1.05013	Probably Yes
1631	>tr|Q0E3Y4	1.04924	Probably Yes
1632	>tr|Q0JKZ6	1.04923	Probably Yes
1633	>tr|Q5Z6D8	1.049	Probably Yes
1634	>tr|Q8W5G0	1.04852	Probably Yes
1635	>tr|Q0D9Q1	1.04838	Probably Yes
1636	>tr|Q6H840	1.0483	Probably Yes
1637	>tr|C7J4G2	1.04787	Probably Yes
1638	>tr|C7IWN9	1.0477	Probably Yes
1639	>tr|Q0INQ4	1.0477	Probably Yes
1640	>tr|Q5N9Q1	1.04724	Probably Yes
1641	>tr|Q7XIH3	1.04685	Probably Yes
1642	>tr|Q2R315	1.04681	Probably Yes
1643	>tr|Q0ITT4	1.04514	Probably Yes
1644	>tr|Q7XUQ7	1.04351	Probably Yes
1645	>tr|Q6H717	1.04309	Probably Yes
1646	>tr|Q5JK05	1.04302	Probably Yes
1647	>tr|Q7XRZ5	1.04287	Probably Yes
1648	>tr|Q5VQV4	1.04217	Probably Yes
1649	>tr|C7IY44	1.04183	Probably Yes
1650	>tr|Q5JQV0	1.04153	Probably Yes
1651	>tr|Q5QME8	1.04112	Probably Yes
1652	>tr|Q6K5M1	1.04092	Probably Yes
1653	>tr|Q655N8	1.04072	Probably Yes
1654	>tr|Q69XD3	1.03973	Probably Yes
1655	>tr|Q9FU19	1.03946	Probably Yes
1656	>tr|Q7XMQ6	1.03943	Probably Yes
1657	>tr|Q6YY00	1.03895	Probably Yes
1658	>tr|Q2RAL3	1.03884	Probably Yes
1659	>tr|Q0D7D7	1.03879	Probably Yes
1660	>tr|Q5N721	1.03826	Probably Yes
1661	>tr|Q69SJ1	1.03794	Probably Yes
1662	>tr|Q7XKQ7	1.03792	Probably Yes
1663	>tr|Q652U5	1.03788	Probably Yes
1664	>tr|Q2QN86	1.0378	Probably Yes
1665	>tr|Q0JFK7	1.03766	Probably Yes
1666	>tr|Q6F2N1	1.03732	Probably Yes
1667	>tr|Q0ISR4	1.03692	Probably Yes
1668	>tr|Q0DVR0	1.03663	Probably Yes
1669	>tr|C7J5V4	1.03644	Probably Yes
1670	>tr|B7F5A6	1.03636	Probably Yes
1671	>sp|Q8H383	1.03635	Probably Yes
1672	>tr|C7IWC2	1.03633	Probably Yes
1673	>tr|Q8GS13	1.03537	Probably Yes
1674	>sp|Q67UP9	1.03537	Probably Yes
1675	>tr|C7J3R3	1.03501	Probably Yes
1676	>tr|Q5N7S8	1.03469	Probably Yes
1677	>tr|Q0IYW0	1.03468	Probably Yes
1678	>tr|C7IZH4	1.03424	Probably Yes
1679	>tr|Q6ERR5	1.0339	Probably Yes
1680	>tr|Q69XH4	1.03376	Probably Yes
1681	>tr|Q7F997	1.03365	Probably Yes
1682	>tr|Q0DK65	1.03348	Probably Yes
1683	>tr|Q75LW5	1.03343	Probably Yes
1684	>tr|Q8S5S5	1.03316	Probably Yes
1685	>tr|Q0DYH2	1.03305	Probably Yes
1686	>tr|Q9FW29	1.03258	Probably Yes
1687	>tr|Q6EPZ6	1.03256	Probably Yes
1688	>tr|Q0IYN6	1.03244	Probably Yes
1689	>tr|Q6AVB6	1.03218	Probably Yes
1690	>tr|Q6Z133	1.03203	Probably Yes
1691	>tr|Q6Z4V3	1.03188	Probably Yes
1692	>tr|Q6Z7C5	1.03146	Probably Yes
1693	>tr|Q852F1	1.0308	Probably Yes
1694	>tr|Q6EUQ6	1.0297	Probably Yes
1695	>tr|Q6H6N7	1.0296	Probably Yes
1696	>tr|Q10T50	1.02872	Probably Yes
1697	>tr|Q5SMY1	1.02842	Probably Yes
1698	>tr|Q0JEC8	1.02837	Probably Yes
1699	>sp|A3AZ89	1.02804	Probably Yes
1700	>tr|Q8GSK5	1.02796	Probably Yes
1701	>tr|Q655N3	1.02777	Probably Yes
1702	>tr|Q0DJD9	1.02735	Probably Yes
1703	>tr|Q6I5X5	1.02703	Probably Yes
1704	>tr|Q653E6	1.02697	Probably Yes
1705	>tr|Q6EQK5	1.02641	Probably Yes
1706	>tr|Q69UF5	1.02632	Probably Yes
1707	>tr|Q948D5	1.02598	Probably Yes
1708	>tr|Q0IPP6	1.02563	Probably Yes
1709	>sp|Q5JNC0	1.02531	Probably Yes
1710	>tr|Q0ISS6	1.02507	Probably Yes
1711	>tr|Q8LN43	1.0248	Probably Yes
1712	>tr|Q8LNA2	1.02455	Probably Yes
1713	>tr|Q6YU06	1.02446	Probably Yes
1714	>tr|C7J2W6	1.0243	Probably Yes
1715	>tr|Q8H639	1.02357	Probably Yes
1716	>tr|Q6Z2V8	1.02309	Probably Yes
1717	>tr|Q5WA85	1.02272	Probably Yes
1718	>tr|Q0J314	1.02141	Probably Yes
1719	>tr|Q6EP53	1.02122	Probably Yes
1720	>tr|Q0IQ54	1.02059	Probably Yes
1721	>tr|Q0IQ11	1.02049	Probably Yes
1722	>tr|Q6ZAB7	1.02028	Probably Yes
1723	>tr|Q84M66	1.02009	Probably Yes
1724	>tr|Q6ETH7	1.0198	Probably Yes
1725	>tr|Q6F393	1.01969	Probably Yes
1726	>tr|Q336S9	1.01954	Probably Yes
1727	>tr|Q5VMS7	1.01915	Probably Yes
1728	>tr|Q0E2D1	1.01883	Probably Yes
1729	>tr|Q6K6S4	1.01877	Probably Yes
1730	>tr|Q8H891	1.01877	Probably Yes
1731	>tr|Q8H7U2	1.01838	Probably Yes
1732	>tr|Q6L591	1.01825	Probably Yes
1733	>tr|Q7XJV0	1.01801	Probably Yes
1734	>tr|C7IWQ9	1.01784	Probably Yes
1735	>tr|Q6K9X4	1.01776	Probably Yes
1736	>tr|Q10KH9	1.01745	Probably Yes
1737	>tr|Q84ZS8	1.01653	Probably Yes
1738	>tr|Q8H857	1.01613	Probably Yes
1739	>tr|Q6EPT2	1.01545	Probably Yes
1740	>tr|Q7F9J2	1.01543	Probably Yes
1741	>tr|Q6H4E8	1.01504	Probably Yes
1742	>tr|Q6ZGV3	1.01416	Probably Yes
1743	>tr|Q6Z6U9	1.01411	Probably Yes
1744	>tr|Q0D8X3	1.01345	Probably Yes
1745	>sp|Q84S07	1.01248	Probably Yes
1746	>tr|Q852E3	1.01229	Probably Yes
1747	>tr|Q75GA7	1.01137	Probably Yes
1748	>tr|Q0ILX6	1.01094	Probably Yes
1749	>tr|Q75IC6	1.01088	Probably Yes
1750	>tr|Q6K5P4	1.01057	Probably Yes
1751	>tr|Q69KZ9	1.01055	Probably Yes
1752	>tr|Q8SB12	1.00928	Probably Yes
1753	>tr|Q2QX17	1.00903	Probably Yes
1754	>tr|Q67UL2	1.00902	Probably Yes
1755	>tr|Q5Z947	1.00893	Probably Yes
1756	>tr|Q94DF6	1.00878	Probably Yes
1757	>tr|C7J2K6	1.0086	Probably Yes
1758	>tr|Q67TL4	1.00825	Probably Yes
1759	>tr|C7J8H8	1.00766	Probably Yes
1760	>tr|C7J793	1.00761	Probably Yes
1761	>tr|Q7EYN1	1.00735	Probably Yes
1762	>tr|Q8LIG5	1.00721	Probably Yes
1763	>tr|Q7XWS4	1.00699	Probably Yes
1764	>tr|Q5Z6Y3	1.00653	Probably Yes
1765	>tr|Q5N9X3	1.00609	Probably Yes
1766	>tr|Q7XZV6	1.00513	Probably Yes
1767	>tr|Q0JBQ6	1.00508	Probably Yes
1768	>tr|Q6YXI4	1.0049	Probably Yes
1769	>tr|Q654C9	1.00465	Probably Yes
1770	>sp|Q851R5	1.00445	Probably Yes
1771	>tr|Q5ZB14	1.0042	Probably Yes
1772	>tr|C7J8W6	1.00351	Probably Yes
1773	>tr|Q6L585	1.0035	Probably Yes
1774	>tr|C7J8M3	1.00314	Probably Yes
1775	>tr|Q6K3C3	1.00311	Probably Yes
1776	>tr|Q6K7N2	1.00309	Probably Yes
1777	>tr|Q7Y0A1	1.003	Probably Yes
1778	>tr|Q8GSD3	1.00285	Probably Yes
1779	>tr|Q5SMR9	1.00238	Probably Yes
1780	>tr|Q84ST2	1.00212	Probably Yes
1781	>tr|Q69XH8	1.0021	Probably Yes
1782	>tr|Q6ZJF8	1.00209	Probably Yes
1783	>tr|Q6YZF1	1.00177	Probably Yes
1784	>tr|Q69TZ8	1.00077	Probably Yes
1785	>tr|Q5QM35	1.0005	Probably Yes
1786	>tr|Q9FWN9	1.00026	Probably Yes
1787	>tr|Q65WW4	0.999642	No
1788	>tr|Q9LIX3	0.999635	No
1789	>sp|Q0D519	0.999616	No
1790	>tr|Q53WM8	0.999215	No
1791	>tr|Q75HR4	0.998936	No
1792	>tr|Q6Z699	0.998791	No
1793	>tr|Q7X7A3	0.997805	No
1794	>sp|Q942F8	0.997552	No
1795	>tr|Q53PS7	0.997435	No
1796	>tr|Q5Z5I0	0.997132	No
1797	>tr|Q75HZ1	0.997009	No
1798	>tr|Q9AX21	0.996184	No
1799	>tr|Q0J2A0	0.996103	No
1800	>tr|Q6EPE9	0.996001	No
1801	>tr|Q0J946	0.995226	No
1802	>tr|Q5JMW7	0.995172	No
1803	>tr|Q7EYK5	0.99489	No
1804	>tr|Q6ZDG0	0.994831	No
1805	>tr|Q5JLS9	0.994579	No
1806	>tr|Q2QW66	0.994283	No
1807	>tr|Q6YZR4	0.994149	No
1808	>tr|C7IZ77	0.99411	No
1809	>tr|Q6H5V0	0.993987	No
1810	>tr|Q69KF8	0.993839	No
1811	>tr|Q6EQZ3	0.993577	No
1812	>tr|Q6Z472	0.993371	No
1813	>tr|Q10A61	0.992188	No
1814	>tr|Q69XD5	0.992186	No
1815	>tr|Q653T1	0.991855	No
1816	>tr|Q10PA6	0.991638	No
1817	>tr|Q6ZCE6	0.991089	No
1818	>tr|Q8LHZ7	0.991021	No
1819	>tr|Q6H633	0.990624	No
1820	>tr|Q9AV21	0.990598	No
1821	>tr|Q6Z2B8	0.989802	No
1822	>tr|Q2QMY1	0.989718	No
1823	>tr|Q75GY1	0.989671	No
1824	>tr|Q339C7	0.98966	No
1825	>tr|Q7XM94	0.989181	No
1826	>tr|Q0DFD2	0.989174	No
1827	>tr|Q8LIB8	0.989114	No
1828	>tr|Q6Z0T0	0.988649	No
1829	>tr|Q5ZD79	0.987926	No
1830	>tr|Q75LW2	0.987904	No
1831	>tr|Q2R2N5	0.987801	No
1832	>tr|Q6I626	0.987396	No
1833	>tr|Q6Z2R1	0.987317	No
1834	>tr|Q8LMW3	0.987283	No
1835	>tr|Q7XB85	0.987221	No
1836	>tr|Q6ASS6	0.98711	No
1837	>tr|Q6ZCW5	0.986846	No
1838	>tr|Q5Z5X7	0.986707	No
1839	>tr|Q0DRY4	0.98591	No
1840	>tr|Q69IT9	0.985758	No
1841	>tr|Q53M49	0.9857	No
1842	>tr|Q6YU42	0.985059	No
1843	>tr|Q8S7R8	0.984533	No
1844	>tr|Q67J12	0.984004	No
1845	>tr|Q69TD3	0.983692	No
1846	>tr|Q0IQD1	0.98361	No
1847	>tr|Q0DCE3	0.983476	No
1848	>tr|Q10S06	0.983407	No
1849	>tr|Q65WZ6	0.983363	No
1850	>tr|Q6I622	0.983187	No
1851	>tr|Q5JL48	0.982347	No
1852	>tr|Q10RE2	0.982311	No
1853	>tr|Q5NBI3	0.982297	No
1854	>tr|Q6L4W9	0.982274	No
1855	>tr|Q2R6G1	0.982071	No
1856	>tr|Q6H609	0.981805	No
1857	>tr|Q69KP4	0.981796	No
1858	>tr|Q7EZB1	0.981789	No
1859	>tr|Q69TW3	0.981347	No
1860	>tr|Q53JL8	0.981292	No
1861	>tr|Q0IXL8	0.981132	No
1862	>tr|Q75KU3	0.98102	No
1863	>tr|Q0JDY4	0.980375	No
1864	>tr|Q8LLY2	0.980132	No
1865	>tr|Q0JER6	0.979958	No
1866	>tr|Q0J8C9	0.979539	No
1867	>tr|C7J7V8	0.979401	No
1868	>tr|Q688U2	0.979189	No
1869	>tr|Q8LGZ8	0.979174	No
1870	>tr|Q653W0	0.979049	No
1871	>tr|Q60E67	0.979041	No
1872	>tr|Q8LMI9	0.978893	No
1873	>tr|Q6H8C9	0.978321	No
1874	>tr|Q655T2	0.977987	No
1875	>tr|Q6Z435	0.977666	No
1876	>tr|Q7X988	0.977476	No
1877	>tr|Q6YSF1	0.977424	No
1878	>tr|Q7XVI6	0.97715	No
1879	>tr|Q69TA5	0.977046	No
1880	>tr|Q60F22	0.977013	No
1881	>tr|Q10R42	0.977012	No
1882	>tr|Q6Z6Y9	0.976873	No
1883	>tr|Q6ETC0	0.976255	No
1884	>tr|Q6Z1V6	0.976009	No
1885	>tr|Q8LM71	0.975693	No
1886	>tr|Q6ESB3	0.975566	No
1887	>tr|Q655N7	0.975477	No
1888	>tr|Q948E4	0.974954	No
1889	>sp|Q94DW6	0.974568	No
1890	>tr|Q65XW4	0.974221	No
1891	>tr|Q5TKC8	0.973892	No
1892	>tr|Q10N77	0.973566	No
1893	>tr|Q5QMF0	0.97346	No
1894	>tr|Q6ZHB4	0.973283	No
1895	>tr|Q6K9C6	0.97311	No
1896	>tr|Q6MWB9	0.973089	No
1897	>tr|Q75LG7	0.972745	No
1898	>tr|Q5WN03	0.972644	No
1899	>tr|Q0DKM5	0.972365	No
1900	>sp|Q0D4B2	0.972203	No
1901	>tr|Q10L36	0.972007	No
1902	>tr|Q67VA8	0.971764	No
1903	>tr|Q8S5Q4	0.971757	No
1904	>tr|Q5N8N5	0.971674	No
1905	>tr|Q2QYV1	0.971648	No
1906	>tr|Q2R2S7	0.971498	No
1907	>tr|Q8H7U0	0.971454	No
1908	>tr|Q2QTT7	0.971061	No
1909	>tr|Q69S52	0.970595	No
1910	>sp|Q6YTI2	0.970505	No
1911	>tr|Q5VMV1	0.970342	No
1912	>tr|Q6K4Y1	0.970103	No
1913	>tr|Q8H8E5	0.969918	No
1914	>tr|Q5QM15	0.969834	No
1915	>tr|Q0DB73	0.969803	No
1916	>tr|Q5SNA5	0.969519	No
1917	>tr|Q6YVR0	0.969479	No
1918	>tr|Q5JM76	0.96943	No
1919	>tr|C7J915	0.968923	No
1920	>tr|Q69K40	0.968895	No
1921	>tr|Q7G6D7	0.96869	No
1922	>tr|Q9LWW7	0.967867	No
1923	>tr|Q6ZKI1	0.967797	No
1924	>tr|C7IYX7	0.967333	No
1925	>tr|Q5W6J4	0.96723	No
1926	>tr|Q8LM75	0.967097	No
1927	>tr|Q7EY53	0.966863	No
1928	>tr|C7J5F9	0.9666	No
1929	>tr|Q69YD7	0.966559	No
1930	>tr|Q5ZBH7	0.966534	No
1931	>tr|Q10NM5	0.966316	No
1932	>tr|Q7XL73	0.966237	No
1933	>tr|C7J7T6	0.96619	No
1934	>tr|Q8H837	0.965359	No
1935	>tr|Q7EYL3	0.965155	No
1936	>tr|Q0IZJ9	0.965108	No
1937	>sp|Q7XSQ9	0.964922	No
1938	>tr|Q84PU7	0.964833	No
1939	>tr|Q6Z3W7	0.964717	No
1940	>tr|Q69SH8	0.964582	No
1941	>tr|Q0DVY1	0.964495	No
1942	>tr|Q8LJL3	0.964486	No
1943	>tr|Q6EP72	0.964463	No
1944	>tr|C7J907	0.964025	No
1945	>tr|Q84SD7	0.963969	No
1946	>tr|Q5Z9G6	0.963932	No
1947	>tr|Q5Z955	0.963733	No
1948	>tr|Q2R3C5	0.963707	No
1949	>tr|Q6AVH1	0.963518	No
1950	>tr|Q0DBP6	0.963411	No
1951	>tr|Q6H624	0.963397	No
1952	>tr|Q10N71	0.963264	No
1953	>tr|Q7XJX4	0.963155	No
1954	>tr|Q6Z2I5	0.963138	No
1955	>tr|Q69K24	0.963136	No
1956	>tr|Q8LMN7	0.96287	No
1957	>tr|Q5VQ77	0.962795	No
1958	>tr|Q69KF3	0.962508	No
1959	>tr|Q6Z897	0.962468	No
1960	>tr|Q6Z3N1	0.962308	No
1961	>tr|Q6YYZ7	0.961746	No
1962	>tr|Q5N818	0.961615	No
1963	>tr|Q650V6	0.961577	No
1964	>tr|C7J1U3	0.961561	No
1965	>tr|Q6Z0J2	0.961242	No
1966	>tr|Q0DXD2	0.961153	No
1967	>tr|Q651Y1	0.961147	No
1968	>tr|Q0D7X0	0.96101	No
1969	>tr|Q94LI6	0.960995	No
1970	>tr|Q8S7F6	0.960696	No
1971	>tr|Q69UY3	0.96062	No
1972	>tr|Q8SB10	0.960481	No
1973	>tr|Q7F8S1	0.959982	No
1974	>tr|Q94E46	0.959753	No
1975	>tr|Q8H516	0.959608	No
1976	>tr|Q69K89	0.958972	No
1977	>tr|Q8LNF0	0.958525	No
1978	>tr|Q6Z238	0.958491	No
1979	>tr|Q94I11	0.95848	No
1980	>tr|Q10PH6	0.958287	No
1981	>tr|Q53P85	0.958217	No
1982	>tr|Q69XF7	0.958088	No
1983	>tr|Q6YXB2	0.957952	No
1984	>tr|Q7G4E6	0.957743	No
1985	>tr|Q8S5Y2	0.957518	No
1986	>tr|Q5SND4	0.95745	No
1987	>tr|Q6I620	0.957318	No
1988	>sp|Q5JLA7	0.957255	No
1989	>tr|Q8GU64	0.957254	No
1990	>tr|Q7XL76	0.957228	No
1991	>tr|Q8S5E5	0.95719	No
1992	>tr|Q53P83	0.957058	No
1993	>tr|Q5Z600	0.956955	No
1994	>tr|Q53L66	0.95685	No
1995	>sp|Q2R0D1	0.956763	No
1996	>tr|Q6ZIU7	0.956625	No
1997	>tr|Q6ESP5	0.956603	No
1998	>tr|Q69Q80	0.956106	No
[truncated: 61,009 more rows]
