# Supplementary material for: PPero, a Computational Model for Plant PTS1 Type Peroxisomal Protein Prediction
Source: PLoS One. 2017 Jan 3;12(1):e0168912. doi: 10.1371/journal.pone.0168912 (PMC5207514; doi:10.1371/journal.pone.0168912)
Supplement: S1 File — The predicted peroxisomal proteins and all predicted proteins were listed in MS Excel files. (ZIP) [file pone.0168912.s002.zip › genome_level_prediction/newresults.soybean.xlsx]

## Sheet: Sheet 1
Table 1
Rank	Gene ID	Score	Targeting
1	>tr|I1JK89	3.28707	Yes
2	>tr|K7L272	3.28657	Yes
3	>sp|P45458	3.27514	Yes
4	>tr|K7L3K9	3.27295	Yes
5	>tr|C6TMK2	3.24489	Yes
6	>tr|I1NB63	3.24451	Yes
7	>tr|I1KTT3	3.24339	Yes
8	>tr|K7LKI9	3.23991	Yes
9	>tr|K7MPG5	3.23581	Yes
10	>tr|I1ML03	3.23207	Yes
11	>tr|I1ML04	3.2275	Yes
12	>tr|K7K8R0	3.22711	Yes
13	>tr|I1KB52	3.22016	Yes
14	>tr|K7L5Y2	3.21673	Yes
15	>tr|K7MKV9	3.2128	Yes
16	>tr|I1MRP0	3.21157	Yes
17	>tr|K7KC27	3.20929	Yes
18	>tr|I1JYD9	3.20415	Yes
19	>tr|I1JF07	3.20055	Yes
20	>tr|C6TJ97	3.19621	Yes
21	>tr|I1L0K8	3.19531	Yes
22	>tr|I1KC54	3.18999	Yes
23	>tr|I1JXI1	3.18915	Yes
24	>tr|C6T0J9	3.18845	Yes
25	>tr|K7LCL6	3.18828	Yes
26	>tr|K7MY44	3.18692	Yes
27	>tr|I1JYL3	3.18689	Yes
28	>tr|Q84L66	3.17982	Yes
29	>tr|I1MVB0	3.17741	Yes
30	>tr|K7MFV3	3.1748	Yes
31	>tr|I1K6N9	3.17264	Yes
32	>tr|C6TGE4	3.16677	Yes
33	>tr|I1MM39	3.16671	Yes
34	>tr|I1K0Z2	3.16372	Yes
35	>tr|B0M1A6	3.16321	Yes
36	>tr|K7KK80	3.16127	Yes
37	>tr|K7M1I7	3.15342	Yes
38	>tr|C6TH01	3.15245	Yes
39	>tr|I1KLY6	3.15164	Yes
40	>tr|I1JEV4	3.15122	Yes
41	>tr|I1MBZ2	3.14254	Yes
42	>tr|I1NB62	3.14166	Yes
43	>tr|B0M1A3	3.13653	Yes
44	>tr|I1MI72	3.13512	Yes
45	>tr|K7M1I6	3.13452	Yes
46	>tr|I1M110	3.12145	Yes
47	>tr|I1KMQ6	3.11375	Yes
48	>tr|I1LCM8	3.11252	Yes
49	>tr|I1KLU8	3.10828	Yes
50	>tr|B0M1A0	3.09959	Yes
51	>tr|K7LF62	3.08251	Yes
52	>tr|K7LNK9	3.08164	Yes
53	>tr|K7LKF3	3.06816	Yes
54	>tr|I1MJH1	3.06422	Yes
55	>tr|I1MBZ0	3.06415	Yes
56	>tr|I1J9N9	3.04925	Yes
57	>tr|I1LIE0	3.04265	Yes
58	>tr|I1N129	3.02862	Yes
59	>tr|I1MM40	3.00584	Yes
60	>tr|C6TE51	3.00057	Yes
61	>tr|K7LL41	2.98407	Yes
62	>tr|K7KQC9	2.98062	Yes
63	>tr|I1KT82	2.97224	Yes
64	>sp|P04670	2.94293	Yes
65	>tr|C6TNH7	2.93796	Yes
66	>tr|I1KSB3	2.9339	Yes
67	>tr|I1M719	2.9157	Yes
68	>tr|K7KAF7	2.91114	Yes
69	>tr|K7M1P5	2.90765	Yes
70	>tr|I1LM68	2.9018	Yes
71	>tr|I1N8Q3	2.89908	Yes
72	>tr|I1JC65	2.89876	Yes
73	>tr|I1LG54	2.88479	Yes
74	>tr|I1JAL3	2.8842	Yes
75	>tr|I1L435	2.87614	Yes
76	>tr|I1J547	2.87308	Yes
77	>tr|K7MIS9	2.87135	Yes
78	>tr|K7L1W0	2.86548	Yes
79	>tr|I1MUM7	2.86226	Yes
80	>tr|C6T4Y5	2.85939	Yes
81	>tr|K7L634	2.85835	Yes
82	>tr|C6T506	2.85396	Yes
83	>tr|I1KTJ6	2.84324	Yes
84	>tr|I1LLL3	2.84306	Yes
85	>tr|I1N7E7	2.83757	Yes
86	>tr|K7KI17	2.83507	Yes
87	>tr|K7MX51	2.8339	Yes
88	>tr|C6T1B1	2.82924	Yes
89	>tr|K7KJY3	2.82341	Yes
90	>tr|K7KVM3	2.82288	Yes
91	>tr|I1JZW5	2.81583	Yes
92	>tr|B0M195	2.81287	Yes
93	>tr|I1MJK6	2.81286	Yes
94	>tr|I1JLD2	2.81123	Yes
95	>tr|I1M929	2.80672	Yes
96	>tr|K7K6C0	2.80653	Yes
97	>tr|I1NF29	2.80309	Yes
98	>tr|I1LFT2	2.8012	Yes
99	>tr|I1K3W3	2.79432	Yes
100	>tr|I1MHS7	2.79141	Yes
101	>tr|K7K843	2.78838	Yes
102	>tr|K7MTK8	2.78798	Yes
103	>tr|K7MTK7	2.78727	Yes
104	>tr|B0M194	2.78154	Yes
105	>tr|I1MZY7	2.77779	Yes
106	>tr|I1MI73	2.77602	Yes
107	>tr|I1MRR5	2.77401	Yes
108	>tr|K7KX02	2.77345	Yes
109	>tr|I1KZX6	2.76636	Yes
110	>sp|Q9M4T8	2.76384	Yes
111	>tr|I1L7R0	2.7519	Yes
112	>tr|I1N0U6	2.7507	Yes
113	>tr|I1MRJ8	2.74314	Yes
114	>tr|C6TLW3	2.73934	Yes
115	>tr|I1N551	2.73307	Yes
116	>tr|I1JJ00	2.72807	Yes
117	>tr|I1MZI9	2.72637	Yes
118	>tr|I1KY46	2.71709	Yes
119	>tr|I1KXW2	2.6974	Yes
120	>tr|I1KE44	2.68559	Yes
121	>tr|I1NHS0	2.67739	Yes
122	>tr|I1JLD4	2.67493	Yes
123	>tr|C6TGU2	2.67385	Yes
124	>tr|I1K3Y1	2.66883	Yes
125	>tr|I1LRW8	2.66132	Yes
126	>tr|K7L0W1	2.65949	Yes
127	>tr|I1MR18	2.65533	Yes
128	>tr|C6T0M5	2.64281	Yes
129	>tr|K7KP23	2.64272	Yes
130	>tr|K7KEB8	2.63454	Yes
131	>tr|I1JBH2	2.63259	Yes
132	>tr|K7MHS6	2.61638	Yes
133	>tr|I1LGD5	2.61239	Yes
134	>tr|K7MTK5	2.60721	Yes
135	>tr|I1KT81	2.60717	Yes
136	>tr|K7K7G7	2.60464	Yes
137	>tr|K7LG56	2.60458	Yes
138	>tr|K7KPJ4	2.60421	Yes
139	>tr|I1KPE8	2.60388	Yes
140	>tr|I1N0U1	2.60366	Yes
141	>tr|I1N0U7	2.5969	Yes
142	>tr|I1LFT4	2.59145	Yes
143	>tr|I1JQM7	2.58723	Yes
144	>tr|K7MZF7	2.58272	Yes
145	>tr|K7K4U3	2.58009	Yes
146	>tr|C6T3D6	2.57862	Yes
147	>tr|I1K7F5	2.57486	Yes
148	>tr|K7MIT1	2.57353	Yes
149	>sp|O04104	2.57272	Yes
150	>tr|K7KGK9	2.57111	Yes
151	>tr|B0M1A7	2.5707	Yes
152	>tr|K7MLS9	2.57021	Yes
153	>tr|I1L7B2	2.56759	Yes
154	>tr|K7LE43	2.56473	Yes
155	>tr|I1K996	2.56292	Yes
156	>tr|K7MBC7	2.56033	Yes
157	>tr|I1M3M3	2.55998	Yes
158	>tr|I1MHB9	2.55739	Yes
159	>tr|K7N0R8	2.55236	Yes
160	>tr|K7KSL1	2.55232	Yes
161	>tr|K7MRE5	2.55167	Yes
162	>tr|K7LW63	2.55029	Yes
163	>tr|I1N789	2.54831	Yes
164	>tr|I1K810	2.54551	Yes
165	>tr|I1L8B0	2.54385	Yes
166	>tr|I1JAL4	2.54235	Yes
167	>tr|I1MJ81	2.54133	Yes
168	>tr|I1JRK7	2.5348	Yes
169	>tr|I1MG38	2.53317	Yes
170	>tr|K7K502	2.53317	Yes
171	>tr|I1JWL3	2.53024	Yes
172	>tr|I1K363	2.52414	Yes
173	>tr|I1JF30	2.52378	Yes
174	>tr|I1MTA2	2.52364	Yes
175	>tr|I1MFE9	2.52353	Yes
176	>tr|K7LBN8	2.52183	Yes
177	>tr|K7LWX9	2.52183	Yes
178	>tr|I1KY47	2.52054	Yes
179	>tr|I1KU65	2.51967	Yes
180	>tr|K7KHX7	2.51631	Yes
181	>tr|K7K3S4	2.51483	Yes
182	>tr|K7K545	2.5143	Yes
183	>tr|I1LVV6	2.51387	Yes
184	>tr|O64458	2.51338	Yes
185	>tr|I1N786	2.51312	Yes
186	>tr|I1KIF9	2.51288	Yes
187	>tr|K7LG57	2.51112	Yes
188	>tr|I1N525	2.5083	Yes
189	>tr|I1JZJ8	2.50768	Yes
190	>tr|K7KCQ7	2.50298	Yes
191	>tr|K7K9R6	2.50278	Yes
192	>tr|K7MQX9	2.50203	Yes
193	>tr|I1MJK5	2.50171	Yes
194	>tr|K7KP11	2.50147	Yes
195	>tr|I1NC58	2.50031	Yes
196	>tr|I1JLQ9	2.49864	Yes
197	>tr|I1LMT4	2.49801	Yes
198	>tr|I1MQ63	2.4978	Yes
199	>tr|I1JKA3	2.49366	Yes
200	>tr|K7KBZ1	2.4935	Yes
201	>tr|K7KQ02	2.49237	Yes
202	>tr|I1KLS6	2.492	Yes
203	>tr|I1JSX9	2.48992	Yes
204	>tr|I1JQS1	2.4897	Yes
205	>tr|K7MU87	2.48604	Yes
206	>tr|I1KDB2	2.48438	Yes
207	>tr|K7LZX9	2.48308	Yes
208	>tr|K7MTK3	2.48267	Yes
209	>tr|K7L067	2.48091	Yes
210	>tr|K7K2I1	2.48072	Yes
211	>tr|K7K9M6	2.47841	Yes
212	>tr|I1JFM4	2.4777	Yes
213	>tr|I1L378	2.47621	Yes
214	>tr|K7KCH1	2.4758	Yes
215	>tr|K7MKT8	2.47327	Yes
216	>tr|K7L0E1	2.47081	Yes
217	>tr|I1M4C1	2.47079	Yes
218	>tr|I1KR18	2.46868	Yes
219	>tr|K7LNA6	2.46865	Yes
220	>tr|K7M8E1	2.46772	Yes
221	>tr|I1NF64	2.46461	Yes
222	>tr|K7KT89	2.46385	Yes
223	>tr|K7L0Z7	2.46357	Yes
224	>tr|I1LF79	2.46354	Yes
225	>tr|K7KPT2	2.46326	Yes
226	>tr|I1K364	2.46037	Yes
227	>tr|K7MU86	2.46028	Yes
228	>tr|I1LWM0	2.45987	Yes
229	>tr|K7MFP3	2.45924	Yes
230	>tr|K7LG58	2.45906	Yes
231	>tr|I1KQH7	2.45895	Yes
232	>tr|K7MBB4	2.45639	Yes
233	>tr|I1N3P6	2.45607	Yes
234	>tr|I1KF75	2.45585	Yes
235	>tr|I1NEZ6	2.45544	Yes
236	>tr|I1NHU8	2.45495	Yes
237	>tr|K7K157	2.45472	Yes
238	>tr|I1N7H6	2.45208	Yes
239	>tr|K7MZ11	2.45178	Yes
240	>tr|I1JLD3	2.45113	Yes
241	>tr|I1KHC0	2.45028	Yes
242	>tr|K7MBB5	2.44961	Yes
243	>tr|I1J8L4	2.44918	Yes
244	>tr|K7K276	2.44896	Yes
245	>tr|C6SYE8	2.44846	Yes
246	>tr|K7MLT0	2.44841	Yes
247	>tr|I1K709	2.44775	Yes
248	>tr|I1JA96	2.4476	Yes
249	>tr|I1M2B3	2.4462	Yes
250	>tr|I1KZS6	2.44581	Yes
251	>tr|I1MHF8	2.44511	Yes
252	>tr|I1KY49	2.44493	Yes
253	>tr|I1LDH3	2.44325	Yes
254	>tr|I1L0F1	2.44191	Yes
255	>tr|K7KFS7	2.43964	Yes
256	>tr|K7M8C1	2.43582	Yes
257	>tr|K7KWA3	2.431	Yes
258	>tr|K7MA10	2.43034	Yes
259	>tr|I1J787	2.43027	Yes
260	>sp|P22895	2.42941	Yes
261	>tr|K7MU85	2.42787	Yes
262	>tr|K7KIV4	2.42689	Yes
263	>tr|I1JTI2	2.42609	Yes
264	>tr|K7L8E1	2.42601	Yes
265	>tr|I1MSW4	2.42576	Yes
266	>tr|I1JFT2	2.42493	Yes
267	>tr|I1LFD8	2.42485	Yes
268	>tr|I1LGJ3	2.42334	Yes
269	>tr|I1JUL9	2.42194	Yes
270	>tr|I1K8G5	2.42146	Yes
271	>tr|K7N5C9	2.41781	Yes
272	>tr|K7KGE9	2.41687	Yes
273	>tr|I1JKR7	2.41664	Yes
274	>tr|K7K737	2.41642	Yes
275	>tr|K7KSB9	2.41605	Yes
276	>tr|K7K2J0	2.41526	Yes
277	>tr|K7KHU8	2.41519	Yes
278	>tr|K7MZL6	2.41408	Yes
279	>tr|K7MK96	2.41399	Yes
280	>tr|K7N4L6	2.41284	Yes
281	>tr|K7L200	2.41257	Yes
282	>tr|I1KRG9	2.41245	Yes
283	>tr|I1NBE9	2.41138	Yes
284	>tr|I1JKS0	2.41124	Yes
285	>tr|K7LUS2	2.41079	Yes
286	>tr|K7MAE7	2.41051	Yes
287	>tr|I1MQ84	2.41044	Yes
288	>tr|I1J7T0	2.41	Yes
289	>tr|I1LPD8	2.40998	Yes
290	>tr|K7MQI2	2.40872	Yes
291	>tr|K7KW03	2.40712	Yes
292	>tr|K7LGI8	2.40547	Yes
293	>tr|I1MJ80	2.40471	Yes
294	>tr|I1N790	2.4047	Yes
295	>tr|I1KXH3	2.40444	Yes
296	>tr|I1JM68	2.40365	Yes
297	>tr|K7LMC5	2.40347	Yes
298	>tr|I1JKR9	2.40307	Yes
299	>tr|K7LM30	2.40257	Yes
300	>tr|I1MV80	2.4017	Yes
301	>tr|K7MLH9	2.40158	Yes
302	>tr|I1KI18	2.4008	Yes
303	>tr|I1KZ54	2.40037	Yes
304	>tr|I1JSG1	2.39924	Yes
305	>tr|K7LFH5	2.39896	Yes
306	>tr|I1M7U2	2.39457	Yes
307	>tr|K7LEC7	2.39439	Yes
308	>tr|I1LAY1	2.39327	Yes
309	>tr|I1KSH0	2.393	Yes
310	>tr|C6T4Y0	2.39136	Yes
311	>tr|I1JHP2	2.39123	Yes
312	>tr|K7N0H8	2.39068	Yes
313	>tr|I1L1A2	2.39052	Yes
314	>tr|K7K565	2.38973	Yes
315	>tr|K7L201	2.38967	Yes
316	>tr|I1KQZ7	2.38794	Yes
317	>tr|K7KIC2	2.38644	Yes
318	>tr|I1JZJ7	2.38611	Yes
319	>tr|I1NBC7	2.38611	Yes
320	>tr|I1K463	2.38316	Yes
321	>tr|K7MR30	2.3831	Yes
322	>tr|K7MZU7	2.38299	Yes
323	>tr|K7LFL7	2.38261	Yes
324	>tr|K7M9J7	2.38238	Yes
325	>tr|K7MHM4	2.37966	Yes
326	>tr|K7K736	2.37828	Yes
327	>tr|K7LH72	2.37736	Yes
328	>tr|K7KN87	2.37726	Yes
329	>tr|I1KRI3	2.37722	Yes
330	>tr|I1N4K4	2.37713	Yes
331	>tr|I1J4L4	2.37704	Yes
332	>tr|K7N029	2.37691	Yes
333	>tr|I1KAG1	2.3769	Yes
334	>tr|I1LIR6	2.37652	Yes
335	>tr|I1KDA1	2.37605	Yes
336	>tr|I1KAM3	2.37543	Yes
337	>tr|K7KGF1	2.37529	Yes
338	>tr|C6T7J4	2.37496	Yes
339	>tr|I1J747	2.37281	Yes
340	>tr|K7M2Z9	2.37185	Yes
341	>tr|I1JU50	2.37109	Yes
342	>tr|K7LG70	2.37004	Yes
343	>tr|K7KF41	2.36947	Yes
344	>tr|I1M700	2.36915	Yes
345	>tr|K7KQH7	2.36745	Yes
346	>tr|I1KNE3	2.36745	Yes
347	>tr|I1LVF0	2.36735	Yes
348	>tr|I1LPV9	2.36535	Yes
349	>tr|I1JY83	2.36514	Yes
350	>tr|I1K1X3	2.36512	Yes
351	>tr|K7N006	2.36486	Yes
352	>tr|K7K2F8	2.36452	Yes
353	>tr|C6T4E6	2.3645	Yes
354	>tr|K7MTK4	2.36433	Yes
355	>tr|I1KNX4	2.36349	Yes
356	>tr|I1N0U0	2.36328	Yes
357	>tr|I1LBP0	2.36303	Yes
358	>tr|C6SWP4	2.36258	Yes
359	>tr|I1JRX2	2.36215	Yes
360	>tr|K7LA43	2.36126	Yes
361	>tr|K7L781	2.36098	Yes
362	>tr|K7LG00	2.36098	Yes
363	>tr|K7MM78	2.36094	Yes
364	>tr|K7MTJ2	2.36091	Yes
365	>tr|I1M079	2.36024	Yes
366	>tr|I1LS34	2.36003	Yes
367	>tr|I1JDF4	2.35948	Yes
368	>tr|K7LVD3	2.35925	Yes
369	>tr|I1MKP8	2.35846	Yes
370	>tr|I1ME88	2.35839	Yes
371	>tr|I1KIV3	2.35805	Yes
372	>tr|K7LY12	2.3577	Yes
373	>tr|I1JW76	2.35707	Yes
374	>tr|K7LAP1	2.3568	Yes
375	>tr|K7LFV1	2.3563	Yes
376	>tr|I1KNL7	2.35627	Yes
377	>tr|C6SZK6	2.35541	Yes
378	>tr|I1JM67	2.35475	Yes
379	>tr|I1K0X4	2.35382	Yes
380	>tr|I1L4T9	2.35294	Yes
381	>tr|I1NDC7	2.35292	Yes
382	>tr|I1JDA7	2.35262	Yes
383	>tr|I1LHR6	2.35262	Yes
384	>tr|I1K5J7	2.35174	Yes
385	>tr|K7N4B4	2.35044	Yes
386	>tr|I1JK87	2.35022	Yes
387	>tr|K7K0P7	2.35014	Yes
388	>tr|I1KFM7	2.34987	Yes
389	>tr|C6SYK4	2.34916	Yes
390	>tr|I1M7X5	2.34846	Yes
391	>tr|K7LP52	2.34822	Yes
392	>tr|I1J859	2.34806	Yes
393	>tr|K7N5B5	2.34761	Yes
394	>tr|I1LLQ4	2.3473	Yes
395	>tr|K7KF94	2.34469	Yes
396	>tr|C6TDZ9	2.34446	Yes
397	>tr|K7MIT0	2.34431	Yes
398	>tr|I1LM74	2.34427	Yes
399	>tr|K7KC31	2.34412	Yes
400	>tr|I1N7V5	2.34347	Yes
401	>tr|K7L8E4	2.34254	Yes
402	>tr|Q00M73	2.34215	Yes
403	>tr|K7M0G4	2.34194	Yes
404	>tr|I1K822	2.34064	Yes
405	>tr|K7N085	2.34009	Yes
406	>tr|I1LI17	2.33939	Yes
407	>tr|K7L2M5	2.33888	Yes
408	>tr|C6T057	2.33868	Yes
409	>tr|C6SX18	2.33839	Yes
410	>tr|I1KWF4	2.33757	Yes
411	>tr|K7LVS1	2.33713	Yes
412	>tr|I1L3K1	2.33639	Yes
413	>tr|K7LKJ3	2.33566	Yes
414	>tr|C6T462	2.33563	Yes
415	>tr|I1NFF3	2.33512	Yes
416	>tr|K7L7W7	2.33409	Yes
417	>tr|K7M5G1	2.33345	Yes
418	>tr|C6T2Q8	2.33254	Yes
419	>tr|K7KV68	2.3321	Yes
420	>tr|K7MK30	2.33147	Yes
421	>tr|I1NCZ9	2.33135	Yes
422	>tr|K7N4F6	2.3313	Yes
423	>tr|I1KTK3	2.33082	Yes
424	>tr|I1M1K5	2.33039	Yes
425	>tr|I1LF80	2.32986	Yes
426	>tr|K7KB03	2.32985	Yes
427	>tr|K7KG16	2.32901	Yes
428	>tr|I1JAU1	2.3285	Yes
429	>tr|K7LJG0	2.32835	Yes
430	>tr|K7LF04	2.32739	Yes
431	>tr|K7LDJ8	2.32723	Yes
432	>tr|I1KIY9	2.3271	Yes
433	>tr|K7LEL0	2.32668	Yes
434	>tr|K7LSW0	2.32587	Yes
435	>tr|I1K4X8	2.32539	Yes
436	>tr|I1MGZ1	2.32471	Yes
437	>tr|K7MTA5	2.32439	Yes
438	>tr|I1LJS8	2.32421	Yes
439	>tr|I1JRK1	2.32413	Yes
440	>tr|I1M7K5	2.32382	Yes
441	>tr|K7L642	2.32227	Yes
442	>tr|K7MU88	2.32214	Yes
443	>tr|I1L4D5	2.32212	Yes
444	>tr|K7L8U8	2.32181	Yes
445	>tr|I1MWN9	2.32176	Yes
446	>tr|C6T009	2.32154	Yes
447	>tr|K7MZ68	2.32115	Yes
448	>tr|K7KSU2	2.32085	Yes
449	>tr|K7M9A8	2.32059	Yes
450	>tr|K7L7U7	2.3202	Yes
451	>tr|C6SVK5	2.31997	Yes
452	>tr|I1MVN5	2.31918	Yes
453	>tr|I1MSU1	2.31907	Yes
454	>tr|K7M4F1	2.31868	Yes
455	>tr|K7K1C5	2.31855	Yes
456	>tr|I1K0W7	2.31749	Yes
457	>tr|C6TE96	2.31727	Yes
458	>tr|I1LGU1	2.317	Yes
459	>tr|I1KJM8	2.31558	Yes
460	>tr|K7M0Z2	2.31538	Yes
461	>tr|I1JSN4	2.31516	Yes
462	>tr|K7LWN4	2.31409	Yes
463	>tr|I1KY82	2.31399	Yes
464	>tr|I1JU81	2.31269	Yes
465	>tr|I1MTB5	2.31244	Yes
466	>tr|K7K6D2	2.30987	Yes
467	>tr|I1LS94	2.30984	Yes
468	>tr|I1M7R8	2.30921	Yes
469	>tr|I1NIC7	2.3079	Yes
470	>tr|I1L384	2.30621	Yes
471	>tr|I1LCJ8	2.30568	Yes
472	>tr|I1KTJ4	2.30445	Yes
473	>tr|I1MUA9	2.30305	Yes
474	>tr|K7M0Z6	2.3024	Yes
475	>tr|K7KPY5	2.30212	Yes
476	>tr|K7LJ32	2.30138	Yes
477	>tr|I1L0F0	2.3011	Yes
478	>tr|K7KGL4	2.30083	Yes
479	>tr|K7LTG8	2.30036	Yes
480	>tr|K7MAE8	2.3003	Yes
481	>tr|K7N180	2.29998	Yes
482	>tr|K7MDG2	2.29678	Yes
483	>tr|K7KNG2	2.29616	Yes
484	>tr|I1N2Y1	2.29488	Yes
485	>tr|I1JHV6	2.29384	Yes
486	>tr|K7LQI2	2.29351	Yes
487	>tr|K7KFW9	2.29311	Yes
488	>tr|K7MLQ7	2.29203	Yes
489	>tr|I1KJI0	2.29158	Yes
490	>tr|I1M140	2.29108	Yes
491	>tr|K7KFZ6	2.28972	Yes
492	>tr|K7KW72	2.2888	Yes
493	>tr|I1LXX4	2.28773	Yes
494	>tr|K7MX65	2.28688	Yes
495	>tr|K7KEZ8	2.28531	Yes
496	>tr|K7KBA8	2.2846	Yes
497	>tr|I1MSB8	2.2841	Yes
498	>tr|I1KSH8	2.284	Yes
499	>tr|K7LYB6	2.28369	Yes
500	>tr|I1JP25	2.2836	Yes
501	>tr|I1K2T1	2.28333	Yes
502	>tr|K7MCD1	2.28331	Yes
503	>tr|I1LBQ4	2.28189	Yes
504	>tr|I1MEQ4	2.28151	Yes
505	>tr|I1NHR5	2.28098	Yes
506	>tr|K7KYI5	2.28073	Yes
507	>tr|K7LXM6	2.28034	Yes
508	>tr|K7MDE8	2.2798	Yes
509	>tr|K7MCT0	2.27882	Yes
510	>tr|K7K400	2.27757	Yes
511	>tr|K7M737	2.27557	Yes
512	>tr|K7LKD1	2.27494	Yes
513	>tr|I1LNR8	2.27463	Yes
514	>tr|K7MTI9	2.27456	Yes
515	>tr|I1KEV4	2.27428	Yes
516	>tr|I1JLV2	2.27392	Yes
517	>tr|I1LFD9	2.27311	Yes
518	>tr|K7LBL1	2.27221	Yes
519	>tr|K7LB38	2.2715	Yes
520	>tr|K7N093	2.26823	Yes
521	>tr|I1LEZ6	2.2671	Yes
522	>tr|I1JPI7	2.26328	Yes
523	>tr|I1L233	2.26209	Yes
524	>tr|K7MEZ2	2.262	Yes
525	>tr|I1MQX3	2.26153	Yes
526	>tr|I1N115	2.26068	Yes
527	>tr|I1JQU4	2.2597	Yes
528	>tr|K7L999	2.25837	Yes
529	>tr|I1JSN6	2.25526	Yes
530	>tr|I1JZA9	2.25454	Yes
531	>tr|K7MFW4	2.25232	Yes
532	>tr|K7L8E0	2.25225	Yes
533	>tr|K7LAJ4	2.25217	Yes
534	>tr|I1NH14	2.24942	Yes
535	>tr|K7M3I9	2.24869	Yes
536	>tr|K7M778	2.24768	Yes
537	>tr|K7MVJ0	2.24453	Yes
538	>tr|I1LJX3	2.24382	Yes
539	>tr|K7KP01	2.24196	Yes
540	>tr|I1NEL6	2.24152	Yes
541	>tr|I1MQ94	2.24055	Yes
542	>tr|K7L457	2.24004	Yes
543	>tr|K7K6G8	2.23806	Yes
544	>tr|K7MW12	2.23762	Yes
545	>tr|K7LBZ5	2.23746	Yes
546	>tr|I1NIS5	2.23523	Yes
547	>tr|I1K708	2.23383	Yes
548	>tr|K7M005	2.23305	Yes
549	>tr|K7LQ11	2.23191	Yes
550	>tr|K7KLR5	2.23139	Yes
551	>tr|K7KH13	2.22512	Yes
552	>tr|B1ACD3	2.22472	Yes
553	>tr|K7N2L4	2.22418	Yes
554	>tr|I1NDC8	2.22386	Yes
555	>tr|M1FPG4	2.22101	Yes
556	>tr|K7N249	2.22087	Yes
557	>tr|K7MQN6	2.21701	Yes
558	>tr|I1MVQ1	2.21488	Yes
559	>tr|I1JTM7	2.21449	Yes
560	>tr|I1J8V8	2.21153	Yes
561	>tr|K7KE01	2.20711	Yes
562	>tr|K7M8I5	2.20699	Yes
563	>tr|K7LJ75	2.2052	Yes
564	>tr|I1MKR2	2.20394	Yes
565	>tr|I1NAV0	2.20123	Yes
566	>tr|K7MUY1	2.20043	Yes
567	>tr|K7KJ35	2.19817	Yes
568	>tr|K7L075	2.19762	Yes
569	>tr|I1L7E3	2.19712	Yes
570	>tr|I1JGX6	2.19675	Yes
571	>tr|C6SWX5	2.1967	Yes
572	>tr|I1L4B1	2.19408	Yes
573	>tr|I1LPV8	2.1933	Yes
574	>tr|K7L905	2.19205	Yes
575	>tr|C6TCT9	2.19152	Yes
576	>tr|K7MFV2	2.18998	Yes
577	>tr|I1N3N6	2.18803	Yes
578	>tr|K7L7U1	2.18741	Yes
579	>tr|C6T6C1	2.18557	Yes
580	>tr|I1KJC0	2.18358	Yes
581	>tr|I1L912	2.18228	Yes
582	>tr|K7L253	2.18119	Yes
583	>tr|C6TCP3	2.17839	Yes
584	>tr|I1LCN4	2.17717	Yes
585	>tr|I1JVR8	2.17418	Yes
586	>tr|I1KQC3	2.17328	Yes
587	>tr|K7N2Q8	2.17316	Yes
588	>tr|K7L6S8	2.17243	Yes
589	>tr|I1L3L3	2.1722	Yes
590	>tr|I1ND35	2.1714	Yes
591	>tr|K7L0Z5	2.1714	Yes
592	>tr|I1KL26	2.16856	Yes
593	>tr|I1K8G2	2.16837	Yes
594	>tr|I1L0D8	2.15532	Yes
595	>tr|C6T337	2.15471	Yes
596	>tr|K7K1N3	2.15331	Yes
597	>tr|I1MEV7	2.15008	Yes
598	>tr|K7MAL8	2.14585	Yes
599	>tr|K7KJ36	2.14549	Yes
600	>tr|I1MGV4	2.13854	Yes
601	>tr|I1JI62	2.13422	Yes
602	>sp|Q2PMS0	2.13185	Yes
603	>tr|K7KT67	2.12651	Yes
604	>tr|C6TC32	2.12632	Yes
605	>tr|K7N0G9	2.1259	Yes
606	>tr|K7KVN9	2.1209	Yes
607	>tr|K7MCX8	2.12089	Yes
608	>tr|I1LJ61	2.11775	Yes
609	>sp|Q2PMT6	2.11134	Yes
610	>tr|I1KFS7	2.10673	Yes
611	>tr|K7KZN7	2.10514	Yes
612	>tr|K7K8H2	2.09744	Yes
613	>tr|K7M4X2	2.09075	Yes
614	>tr|I1MB86	2.08884	Yes
615	>tr|I1LT10	2.08529	Yes
616	>tr|I1KE06	2.0836	Yes
617	>tr|I1M701	2.08128	Yes
618	>tr|K7ME62	2.07984	Yes
619	>tr|K7M2A6	2.07979	Yes
620	>tr|K7L2D3	2.06986	Yes
621	>tr|K7L3M9	2.0668	Yes
622	>tr|I1JS00	2.06092	Yes
623	>tr|K7N548	2.05888	Yes
624	>tr|I1NHU9	2.05757	Yes
625	>tr|K7L994	2.05292	Yes
626	>tr|K7KGF0	2.05224	Yes
627	>tr|I1MA45	2.0517	Yes
628	>tr|I1LGQ6	2.05162	Yes
629	>tr|I1LPX4	2.03816	Yes
630	>tr|K7KEG5	2.03607	Yes
631	>tr|I1MP78	2.02991	Yes
632	>tr|C6TE71	2.02428	Yes
633	>tr|K7MJC0	2.01959	Yes
634	>tr|I1MDQ1	2.00493	Yes
635	>tr|I1N9I2	2.00186	Yes
636	>tr|I1M870	2.00085	Yes
637	>tr|K7MF22	1.99742	Yes
638	>tr|K7LGH4	1.9916	Yes
639	>tr|I1L7W1	1.99117	Yes
640	>tr|K7KE35	1.98971	Yes
641	>tr|I1M1P9	1.98917	Yes
642	>tr|I1NJ62	1.98521	Yes
643	>tr|K7LQU7	1.98142	Yes
644	>tr|I1JEW0	1.97421	Yes
645	>tr|K7LG55	1.97171	Yes
646	>tr|I1L165	1.97138	Yes
647	>tr|I1KFP1	1.96684	Yes
648	>tr|K7MMJ1	1.96343	Yes
649	>tr|I1MYH9	1.96188	Yes
650	>tr|K7KSD7	1.96098	Yes
651	>tr|K7KTT4	1.9591	Yes
652	>tr|I1LX50	1.9572	Yes
653	>tr|K7LLW2	1.95682	Yes
654	>tr|K7MT75	1.94718	Yes
655	>tr|K7LJ48	1.94499	Yes
656	>tr|I1KWJ0	1.94222	Yes
657	>tr|K7MYE9	1.93991	Yes
658	>tr|K7KLB0	1.93129	Yes
659	>tr|K7KIA1	1.92737	Yes
660	>tr|K7ME44	1.92697	Yes
661	>tr|I1JHA6	1.91495	Yes
662	>tr|K7MJP0	1.91056	Yes
663	>tr|K7KY71	1.90917	Yes
664	>tr|I1JVN7	1.90207	Yes
665	>tr|K7MK35	1.90186	Yes
666	>tr|K7KCY8	1.89905	Yes
667	>tr|K7M516	1.89637	Yes
668	>tr|C6TF54	1.8919	Yes
669	>tr|I1LL16	1.88944	Yes
670	>tr|I1KFV0	1.88907	Yes
671	>tr|K7K4Y2	1.88891	Yes
672	>tr|K7KSD9	1.88865	Yes
673	>tr|I1J7I7	1.88433	Yes
674	>tr|I1MI23	1.88404	Yes
675	>tr|K7KWB2	1.8822	Yes
676	>tr|K7MI95	1.88101	Yes
677	>tr|I1JCH9	1.87643	Yes
678	>tr|I1NAU1	1.87608	Yes
679	>tr|K7MJ25	1.87111	Yes
680	>tr|I1M1K6	1.86958	Yes
681	>tr|I1L7J3	1.86649	Yes
682	>tr|I1KF65	1.86419	Yes
683	>tr|I1JXU3	1.86394	Yes
684	>tr|K7KS35	1.85597	Yes
685	>tr|K7LU42	1.85281	Yes
686	>tr|K7KLI3	1.85194	Yes
687	>tr|I1N1N5	1.84212	Yes
688	>tr|K7L4D5	1.83719	Yes
689	>tr|I1MEQ3	1.83504	Yes
690	>tr|I1LL15	1.83245	Yes
691	>tr|H2BER4	1.83208	Yes
692	>tr|K7L976	1.82502	Yes
693	>tr|K7LEN7	1.82482	Yes
694	>tr|I1JHA4	1.81625	Yes
695	>tr|I1K982	1.80843	Yes
696	>tr|I1J8J0	1.80618	Yes
697	>tr|I1NDY2	1.80393	Yes
698	>tr|I1JXU2	1.80361	Yes
699	>tr|I1J5M1	1.80002	Yes
700	>tr|I1M292	1.79663	Yes
701	>tr|I1N327	1.79472	Yes
702	>tr|I1NF55	1.79237	Yes
703	>tr|I1K6J9	1.79101	Yes
704	>tr|K7MP91	1.78883	Yes
705	>tr|K7M802	1.78308	Yes
706	>tr|K7MU61	1.78241	Yes
707	>tr|I1J6Y7	1.77682	Yes
708	>tr|I1KXK1	1.77236	Yes
709	>tr|K7L6P2	1.77016	Yes
710	>tr|I1M9D7	1.765	Yes
711	>tr|I1JL56	1.75642	Yes
712	>tr|I1KQH4	1.75368	Yes
713	>tr|I1M6Y5	1.74232	Yes
714	>tr|C6ZS32	1.73818	Yes
715	>tr|K7MV79	1.73379	Yes
716	>tr|K7KSD8	1.73286	Yes
717	>tr|I1M6Y6	1.72974	Yes
718	>tr|K7ME55	1.72335	Yes
719	>tr|I1JKG8	1.72196	Yes
720	>tr|I1MP98	1.72073	Yes
721	>tr|C6TG03	1.71361	Yes
722	>tr|K7LFZ4	1.71345	Yes
723	>tr|I1K529	1.71262	Yes
724	>tr|I1LDM8	1.71245	Yes
725	>tr|K7KT92	1.71025	Yes
726	>tr|K7K6I8	1.70816	Yes
727	>tr|K7N028	1.70708	Yes
728	>tr|C6SWN5	1.70486	Yes
729	>tr|K7KJX3	1.70318	Yes
730	>tr|K7M5S9	1.70211	Yes
731	>tr|I1K5M2	1.70041	Yes
732	>tr|K7MUF3	1.69986	Yes
733	>tr|I1KTY5	1.69866	Yes
734	>tr|I1LQR7	1.6974	Yes
735	>tr|I1MP99	1.69546	Yes
736	>tr|C6T546	1.69316	Yes
737	>tr|K7M4W4	1.69258	Yes
738	>tr|I1MUG4	1.69022	Yes
739	>tr|K7LM75	1.68726	Yes
740	>tr|K7LJC3	1.68122	Yes
741	>tr|I1K6H9	1.68112	Yes
742	>tr|K7LIH6	1.67711	Yes
743	>tr|I1JQ14	1.67699	Yes
744	>tr|I1MRT9	1.67691	Yes
745	>tr|I1K4S4	1.67605	Yes
746	>tr|I1K7Z6	1.67437	Yes
747	>tr|K7KY25	1.67432	Yes
748	>tr|C6T2B0	1.67362	Yes
749	>tr|I1L4B4	1.67358	Yes
750	>tr|K7N1C1	1.67022	Yes
751	>tr|K7KJX2	1.66919	Yes
752	>tr|I1LFK2	1.66847	Yes
753	>tr|C6TA87	1.66775	Yes
754	>tr|I1LE51	1.66742	Yes
755	>tr|I1NB92	1.66733	Yes
756	>tr|K7KYP2	1.66655	Yes
757	>tr|I1L8B7	1.66633	Yes
758	>tr|I1K6L2	1.66499	Yes
759	>tr|K7MTB5	1.66445	Yes
760	>tr|K7MVE5	1.6634	Yes
761	>tr|I1MNZ6	1.66303	Yes
762	>tr|C6T220	1.66153	Yes
763	>tr|K7M758	1.66088	Yes
764	>tr|K7KI01	1.66022	Yes
765	>tr|I1JLM0	1.65973	Yes
766	>tr|I1J7Q0	1.65714	Yes
767	>tr|I1MHM6	1.6566	Yes
768	>tr|K7KR25	1.65499	Yes
769	>tr|I1J5Q7	1.65424	Yes
770	>tr|K7KN42	1.65407	Yes
771	>tr|K7KHG9	1.65225	Yes
772	>tr|I1LGP6	1.65213	Yes
773	>tr|I1K745	1.65192	Yes
774	>tr|K7K8X3	1.65169	Yes
775	>tr|K7N004	1.65144	Yes
776	>tr|K7M170	1.65118	Yes
777	>tr|I1KH41	1.65047	Yes
778	>tr|I1MHU4	1.65032	Yes
779	>tr|I1NFW4	1.65014	Yes
780	>tr|K7N1U6	1.64922	Yes
781	>tr|K7M0K2	1.64842	Yes
782	>tr|I1NB17	1.64828	Yes
783	>tr|I1NEZ9	1.64814	Yes
784	>tr|C6T1P3	1.64748	Yes
785	>tr|I1MM91	1.64742	Yes
786	>tr|I1JLJ2	1.64698	Yes
787	>tr|K7L741	1.64672	Yes
788	>tr|I1MHM7	1.64637	Yes
789	>tr|I1KIY7	1.64607	Yes
790	>tr|K7MYM6	1.64584	Yes
791	>tr|I1L5M9	1.64532	Yes
792	>tr|I1KJ83	1.64516	Yes
793	>tr|I1JPP0	1.64447	Yes
794	>tr|I1JJ41	1.64377	Yes
795	>tr|K7MQ21	1.64339	Yes
796	>tr|K7LTK6	1.64149	Yes
797	>tr|I1JRU4	1.64125	Yes
798	>tr|C6SZ77	1.6407	Yes
799	>tr|K7L3S7	1.63924	Yes
800	>tr|I1M866	1.63736	Yes
801	>tr|C6T304	1.63677	Yes
802	>tr|K7MA36	1.63639	Yes
803	>tr|I1MG60	1.63618	Yes
804	>tr|K7K1B4	1.63581	Yes
805	>tr|C6TK73	1.63576	Yes
806	>tr|I1KQZ6	1.63481	Yes
807	>tr|K7MVL6	1.63461	Yes
808	>tr|K7K4C9	1.63437	Yes
809	>tr|C6T4M4	1.63257	Yes
810	>tr|Q9BBU5	1.63247	Yes
811	>tr|I1LKI0	1.63147	Yes
812	>tr|I1MYX7	1.63143	Yes
813	>tr|C6TCG0	1.63055	Yes
814	>tr|I1MX04	1.62927	Yes
815	>tr|I1KTI1	1.62785	Yes
816	>tr|I1KZM2	1.62669	Yes
817	>tr|I1L7X3	1.62512	Yes
818	>tr|I1MAS9	1.62447	Yes
819	>tr|I1NAP5	1.62107	Yes
820	>tr|K7MFX4	1.62092	Yes
821	>tr|C6T0M0	1.62015	Yes
822	>tr|I1KE52	1.61913	Yes
823	>tr|K7M5C9	1.61885	Yes
824	>tr|I1MMM7	1.61867	Yes
825	>tr|I1MMR4	1.6179	Yes
826	>tr|I1KR60	1.6176	Yes
827	>tr|I1J967	1.61746	Yes
828	>tr|K7KY23	1.61701	Yes
829	>tr|I1KA04	1.61656	Yes
830	>tr|I1KKL0	1.61587	Yes
831	>tr|K7M941	1.61537	Yes
832	>tr|I1K2E4	1.61526	Yes
833	>tr|I1L3Z7	1.61457	Yes
834	>tr|K7MTH4	1.61435	Yes
835	>tr|I1NGX3	1.61382	Yes
836	>tr|K7MWY9	1.61261	Yes
837	>tr|I1MQY9	1.61199	Yes
838	>tr|K7K791	1.61145	Yes
839	>tr|I1MMU2	1.61078	Yes
840	>tr|C6T111	1.61076	Yes
841	>tr|I1LNW1	1.61071	Yes
842	>tr|I1L6D1	1.61002	Yes
843	>tr|K7N3H1	1.6085	Yes
844	>tr|I1JZP3	1.60783	Yes
845	>tr|I1NDC6	1.60769	Yes
846	>tr|K7MEZ8	1.60638	Yes
847	>tr|I1JTJ3	1.60594	Yes
848	>tr|I1JFK4	1.60545	Yes
849	>tr|I1MAX3	1.60526	Yes
850	>tr|I1M0U3	1.60476	Yes
851	>tr|I1NFW5	1.60463	Yes
852	>tr|K7K970	1.60421	Yes
853	>tr|I1LSZ6	1.60353	Yes
854	>tr|C6T480	1.60248	Yes
855	>tr|K7M8B8	1.60182	Yes
856	>tr|C6SXF0	1.60174	Yes
857	>tr|K7K3M7	1.6009	Yes
858	>tr|K7KGS2	1.59937	Yes
859	>tr|I1LYL7	1.59896	Yes
860	>tr|K7M2R0	1.59836	Yes
861	>tr|K7LN61	1.59819	Yes
862	>tr|I1LBD0	1.59729	Yes
863	>tr|I1MTW4	1.59699	Yes
864	>tr|I1NE14	1.59626	Yes
865	>tr|K7M0Q5	1.59593	Yes
866	>tr|I1N7C5	1.5953	Yes
867	>tr|K7KYP1	1.59505	Yes
868	>tr|I1N1K4	1.59495	Yes
869	>tr|I1JRU5	1.59455	Yes
870	>tr|K7LPP7	1.59438	Yes
871	>tr|I1K6K5	1.59408	Yes
872	>tr|I1N3I1	1.59404	Yes
873	>tr|C6T5R3	1.59393	Yes
874	>tr|I1KTB5	1.59389	Yes
875	>tr|K7KYD6	1.59323	Yes
876	>tr|C6FF79	1.59275	Yes
877	>tr|I1LIG0	1.5918	Yes
878	>tr|I1JPD1	1.59173	Yes
879	>tr|K7L0D3	1.59106	Yes
880	>tr|I1MBP5	1.58972	Yes
881	>tr|I1N9V0	1.58954	Yes
882	>tr|K7MG98	1.58944	Yes
883	>tr|C6T1F5	1.58944	Yes
884	>tr|K7KFH2	1.58835	Yes
885	>tr|I1KBA0	1.58718	Yes
886	>tr|I1NIY6	1.58625	Yes
887	>tr|K7KTW3	1.58625	Yes
888	>tr|K7MBG0	1.58526	Yes
889	>tr|I1JRG9	1.58513	Yes
890	>tr|K7LPT6	1.5839	Yes
891	>tr|I1MCD6	1.58353	Yes
892	>tr|I1JQ59	1.58259	Yes
893	>tr|K7M3P8	1.58127	Yes
894	>tr|I1JI58	1.58101	Yes
895	>tr|I1N2L2	1.57865	Yes
896	>tr|I1KP80	1.57835	Yes
897	>tr|K7KGR8	1.57818	Yes
898	>tr|Q9FQD9	1.57801	Yes
899	>tr|K7KJE9	1.57503	Yes
900	>tr|K7MA35	1.5748	Yes
901	>tr|K7K5X7	1.5743	Yes
902	>tr|I1K2Y1	1.57382	Yes
903	>tr|C6TB15	1.57378	Yes
904	>tr|I1L7N0	1.57276	Yes
905	>tr|K7K1I0	1.57228	Yes
906	>tr|K7MQ18	1.57182	Yes
907	>tr|I1JZ51	1.57171	Yes
908	>tr|I1MHN6	1.57153	Yes
909	>tr|C6TH26	1.5715	Yes
910	>tr|I1J6F8	1.57138	Yes
911	>tr|I1KFJ3	1.56995	Yes
912	>tr|I1N8L3	1.56852	Yes
913	>tr|K7LUK9	1.56725	Yes
914	>tr|K7ML71	1.56613	Yes
915	>tr|C6TMH8	1.5658	Yes
916	>tr|K7MV45	1.56469	Yes
917	>tr|C6SY65	1.56461	Yes
918	>tr|K7LBR7	1.56404	Yes
919	>tr|I1MHU6	1.56391	Yes
920	>tr|I1JTX5	1.56352	Yes
921	>tr|I1JBH7	1.56335	Yes
922	>tr|K7MW24	1.56225	Yes
923	>tr|I1J761	1.56209	Yes
924	>tr|C6T3U6	1.56154	Yes
925	>tr|I1MT34	1.56049	Yes
926	>tr|I1JYA5	1.55976	Yes
927	>tr|I1KZ57	1.55968	Yes
928	>tr|I1KWM7	1.55952	Yes
929	>tr|I1NGY9	1.5591	Yes
930	>tr|I1M7D3	1.55799	Yes
931	>tr|K7M2S6	1.55771	Yes
932	>tr|I1MIE1	1.55743	Yes
933	>tr|C6TDU1	1.55548	Yes
934	>tr|K7MGJ9	1.55492	Yes
935	>tr|I1LUB7	1.5549	Yes
936	>tr|I1J5A4	1.55442	Yes
937	>tr|I1KX47	1.5541	Yes
938	>tr|K7KFT7	1.55173	Yes
939	>tr|I1MIA8	1.55134	Yes
940	>tr|I1JQH0	1.55017	Yes
941	>tr|I1LDK7	1.55016	Yes
942	>tr|I1NDP1	1.54758	Yes
943	>tr|K7K972	1.54633	Yes
944	>tr|I1JZM5	1.54624	Yes
945	>tr|K7LQF5	1.54618	Yes
946	>tr|K7L996	1.54535	Yes
947	>tr|I1MSN7	1.54502	Yes
948	>tr|I1K1H7	1.54481	Yes
949	>tr|K7MJP2	1.54227	Yes
950	>tr|I1MBC1	1.54206	Yes
951	>tr|I1MMC8	1.5419	Yes
952	>tr|I1LVV8	1.54182	Yes
953	>tr|I1KCC3	1.54059	Yes
954	>tr|I1JPQ5	1.54005	Yes
955	>tr|I1M1M4	1.53915	Yes
956	>tr|I1LXL0	1.5383	Yes
957	>tr|C6SZ10	1.53799	Yes
958	>tr|I1J9A6	1.53767	Yes
959	>tr|I1KNY3	1.53719	Yes
960	>tr|I1NIW9	1.53618	Yes
961	>tr|I1LMW8	1.53611	Yes
962	>tr|K7K478	1.53578	Yes
963	>tr|I1KML6	1.53558	Yes
964	>tr|K7KDR5	1.53421	Yes
965	>tr|K7LRF6	1.53415	Yes
966	>tr|I1M8D7	1.53412	Yes
967	>tr|I1KNI1	1.53406	Yes
968	>tr|I1JKW3	1.5337	Yes
969	>tr|K7K899	1.53089	Yes
970	>tr|K7KGR9	1.53054	Yes
971	>tr|K7MW89	1.52971	Yes
972	>tr|K7MYF5	1.52953	Yes
973	>tr|K7LVG8	1.52933	Yes
974	>tr|K7K3K0	1.5287	Yes
975	>tr|I1L5H2	1.52763	Yes
976	>tr|I1K405	1.52707	Yes
977	>tr|K7KKU3	1.52584	Yes
978	>tr|C6T2Y2	1.52557	Yes
979	>tr|I1KPA9	1.52544	Yes
980	>tr|K7MZA4	1.52466	Yes
981	>tr|I1KZ58	1.52453	Yes
982	>tr|I1LYU4	1.52387	Yes
983	>tr|I1MBQ3	1.52322	Yes
984	>tr|K7N1J3	1.52302	Yes
985	>tr|K7L9G9	1.5225	Yes
986	>tr|K7MNR7	1.5215	Yes
987	>tr|I1M5R5	1.52103	Yes
988	>tr|K7N3G6	1.52057	Yes
989	>tr|C6TNF8	1.51977	Yes
990	>tr|I1J9F2	1.51711	Yes
991	>tr|C6TCX0	1.51686	Yes
992	>tr|I1J7U5	1.51561	Yes
993	>tr|I1JYA8	1.51378	Yes
994	>tr|I1JHQ6	1.51312	Yes
995	>tr|K7M8V6	1.51282	Yes
996	>tr|I1KBD1	1.51222	Yes
997	>tr|K7MF42	1.51016	Yes
998	>tr|K7LYS8	1.51013	Yes
999	>tr|I1KZK7	1.50904	Yes
1000	>tr|I1JFU1	1.50885	Yes
1001	>tr|K7MKE6	1.50684	Yes
1002	>tr|I1MMU5	1.5068	Yes
1003	>tr|K7KVP0	1.50618	Yes
1004	>tr|K7KDK5	1.50598	Yes
1005	>tr|I1L4F8	1.50583	Yes
1006	>tr|I1NDA5	1.50539	Yes
1007	>tr|I1JWX9	1.50162	Yes
1008	>tr|I1JUT6	1.50063	Yes
1009	>tr|K7MIP5	1.50033	Yes
1010	>tr|I1KQC8	1.49982	Probably Yes
1011	>tr|I1J669	1.49944	Probably Yes
1012	>tr|I1KXB5	1.49811	Probably Yes
1013	>tr|I1JL13	1.49747	Probably Yes
1014	>tr|K7KNH3	1.4974	Probably Yes
1015	>tr|K7L1M5	1.49479	Probably Yes
1016	>tr|I1L0D6	1.49469	Probably Yes
1017	>tr|K7MXB8	1.4945	Probably Yes
1018	>tr|I1LVG2	1.49293	Probably Yes
1019	>tr|I1KZ55	1.49238	Probably Yes
1020	>tr|I1JB18	1.49213	Probably Yes
1021	>tr|I1L419	1.49133	Probably Yes
1022	>tr|I1KIT4	1.4908	Probably Yes
1023	>tr|I1N0F9	1.49065	Probably Yes
1024	>tr|I1K5J4	1.49052	Probably Yes
1025	>tr|I1LEK3	1.49008	Probably Yes
1026	>tr|I1JAH2	1.49003	Probably Yes
1027	>tr|I1LUB6	1.48882	Probably Yes
1028	>tr|I1LVX0	1.48752	Probably Yes
1029	>tr|C6SXM8	1.48737	Probably Yes
1030	>tr|C6TM31	1.48639	Probably Yes
1031	>tr|C6TFQ0	1.48565	Probably Yes
1032	>tr|I1JC19	1.48547	Probably Yes
1033	>tr|K7MW83	1.48493	Probably Yes
1034	>tr|I1JEV3	1.48481	Probably Yes
1035	>tr|K7L403	1.48457	Probably Yes
1036	>tr|I1JHX6	1.48435	Probably Yes
1037	>tr|C6SXR2	1.48295	Probably Yes
1038	>tr|I1NFY0	1.48243	Probably Yes
1039	>tr|K7KRZ8	1.48228	Probably Yes
1040	>tr|I1JK46	1.48098	Probably Yes
1041	>tr|K7L1A3	1.48088	Probably Yes
1042	>tr|I1L6Q4	1.47877	Probably Yes
1043	>tr|I1L1I7	1.47846	Probably Yes
1044	>tr|I1NAD0	1.47685	Probably Yes
1045	>tr|C6SYX1	1.47681	Probably Yes
1046	>tr|C6T4I7	1.47567	Probably Yes
1047	>tr|K7N358	1.47408	Probably Yes
1048	>tr|K7L8B5	1.47373	Probably Yes
1049	>tr|I1LUE5	1.47225	Probably Yes
1050	>tr|I1N5H2	1.46976	Probably Yes
1051	>tr|K7MHE8	1.46958	Probably Yes
1052	>tr|I1N0W2	1.46938	Probably Yes
1053	>tr|C6TK46	1.46879	Probably Yes
1054	>tr|I1NAM8	1.46831	Probably Yes
1055	>tr|I1L1I6	1.46469	Probably Yes
1056	>tr|I1KK34	1.46197	Probably Yes
1057	>tr|I1MEX6	1.46073	Probably Yes
1058	>tr|I1MWP3	1.46035	Probably Yes
1059	>tr|K7N1I4	1.4598	Probably Yes
1060	>tr|C6SXY3	1.45938	Probably Yes
1061	>tr|I1JLP7	1.4563	Probably Yes
1062	>tr|K7MB53	1.45606	Probably Yes
1063	>tr|C6T0F6	1.45112	Probably Yes
1064	>tr|I1JM33	1.44827	Probably Yes
1065	>tr|K7N3M1	1.44799	Probably Yes
1066	>tr|K7KS36	1.44672	Probably Yes
1067	>tr|K7MPX1	1.444	Probably Yes
1068	>tr|I1KCC2	1.44384	Probably Yes
1069	>tr|K7LGP8	1.44375	Probably Yes
1070	>tr|I1L4K7	1.44313	Probably Yes
1071	>tr|K7N075	1.43776	Probably Yes
1072	>tr|I1LM64	1.4342	Probably Yes
1073	>tr|K7L4R6	1.43414	Probably Yes
1074	>tr|K7K682	1.43233	Probably Yes
1075	>tr|K7KD06	1.43229	Probably Yes
1076	>tr|I1JQ35	1.42982	Probably Yes
1077	>tr|I1KV55	1.42955	Probably Yes
1078	>tr|K7N2D3	1.42932	Probably Yes
1079	>tr|I1LG43	1.4292	Probably Yes
1080	>tr|K7MSR1	1.42907	Probably Yes
1081	>tr|I1K7E4	1.42884	Probably Yes
1082	>tr|I1M851	1.42828	Probably Yes
1083	>tr|K7LDL6	1.42719	Probably Yes
1084	>tr|K7KAA8	1.42372	Probably Yes
1085	>tr|K7LPY3	1.42254	Probably Yes
1086	>tr|I1NHY3	1.42187	Probably Yes
1087	>tr|I1NE92	1.42047	Probably Yes
1088	>tr|K7MKE5	1.41867	Probably Yes
1089	>tr|I1M8G8	1.41817	Probably Yes
1090	>tr|K7KQ60	1.41735	Probably Yes
1091	>tr|I1K3Q2	1.41672	Probably Yes
1092	>tr|I1JAK1	1.41435	Probably Yes
1093	>tr|I1MCP1	1.41377	Probably Yes
1094	>tr|I1KKH2	1.41287	Probably Yes
1095	>tr|K7LTN2	1.41267	Probably Yes
1096	>tr|K7MNF6	1.41251	Probably Yes
1097	>tr|I1JGW7	1.41106	Probably Yes
1098	>tr|I1KBU2	1.40892	Probably Yes
1099	>tr|I1JHQ5	1.4085	Probably Yes
1100	>tr|K7MU62	1.40759	Probably Yes
1101	>tr|C6TE01	1.40703	Probably Yes
1102	>tr|K7K8W4	1.40693	Probably Yes
1103	>tr|I1LT53	1.40533	Probably Yes
1104	>tr|K7KMM5	1.40194	Probably Yes
1105	>tr|I1N9Z6	1.40161	Probably Yes
1106	>tr|C6T7B9	1.39925	Probably Yes
1107	>tr|I1N3C9	1.39806	Probably Yes
1108	>tr|K7KM89	1.39718	Probably Yes
1109	>tr|K7LFB2	1.39291	Probably Yes
1110	>tr|K7M8T7	1.39243	Probably Yes
1111	>tr|I1JXX1	1.39093	Probably Yes
1112	>tr|K7LCL1	1.39026	Probably Yes
1113	>tr|I1KRU6	1.39024	Probably Yes
1114	>tr|I1L7S7	1.38815	Probably Yes
1115	>tr|I1JL58	1.38727	Probably Yes
1116	>tr|I1JC69	1.38702	Probably Yes
1117	>tr|K7LZ36	1.38598	Probably Yes
1118	>tr|K7K0Q6	1.38452	Probably Yes
1119	>tr|K7LZ37	1.38284	Probably Yes
1120	>tr|I1KRV0	1.38236	Probably Yes
1121	>tr|I1NJ57	1.38155	Probably Yes
1122	>tr|I1KFJ2	1.38127	Probably Yes
1123	>tr|I1JR08	1.38102	Probably Yes
1124	>tr|I1KQR1	1.38014	Probably Yes
1125	>tr|K7LT65	1.38013	Probably Yes
1126	>tr|K7N4T6	1.37946	Probably Yes
1127	>tr|I1MJ83	1.37905	Probably Yes
1128	>tr|K7KGI0	1.37809	Probably Yes
1129	>tr|K7LUZ2	1.37575	Probably Yes
1130	>tr|I1JDW1	1.37232	Probably Yes
1131	>tr|I1JZ98	1.36932	Probably Yes
1132	>tr|K7L5S2	1.36902	Probably Yes
1133	>tr|I1MBS4	1.3686	Probably Yes
1134	>tr|I1MUL0	1.36589	Probably Yes
1135	>tr|K7L0B5	1.36588	Probably Yes
1136	>tr|K7LT66	1.3651	Probably Yes
1137	>tr|I1JJT2	1.36455	Probably Yes
1138	>tr|K7K6J0	1.36386	Probably Yes
1139	>tr|K7MV42	1.36095	Probably Yes
1140	>tr|I1MRK1	1.35975	Probably Yes
1141	>tr|I1KJ68	1.35751	Probably Yes
1142	>tr|K7KIF7	1.35627	Probably Yes
1143	>tr|I1L5A0	1.35368	Probably Yes
1144	>tr|K7L0B0	1.35347	Probably Yes
1145	>tr|C6TAS7	1.35323	Probably Yes
1146	>tr|K7KTM6	1.3531	Probably Yes
1147	>tr|K7KC88	1.35185	Probably Yes
1148	>tr|I1KMX5	1.35089	Probably Yes
1149	>tr|I1JJT3	1.35059	Probably Yes
1150	>tr|K7MJ39	1.35022	Probably Yes
1151	>tr|K7KXA6	1.35002	Probably Yes
1152	>tr|I1NC40	1.34886	Probably Yes
1153	>tr|I1NAZ4	1.34825	Probably Yes
1154	>tr|K7LTK7	1.34587	Probably Yes
1155	>tr|I1JKF0	1.34557	Probably Yes
1156	>tr|I1M3E6	1.34458	Probably Yes
1157	>tr|C6SY73	1.3442	Probably Yes
1158	>tr|I1KU99	1.34316	Probably Yes
1159	>tr|I1MSH9	1.34197	Probably Yes
1160	>tr|K7LFB4	1.34195	Probably Yes
1161	>tr|I1MUP6	1.34135	Probably Yes
1162	>tr|I1KB42	1.33868	Probably Yes
1163	>tr|I1JG86	1.33814	Probably Yes
1164	>tr|I1JRU3	1.33796	Probably Yes
1165	>tr|I1LYL5	1.33587	Probably Yes
1166	>tr|K7LIK9	1.33453	Probably Yes
1167	>tr|I1MJ27	1.33402	Probably Yes
1168	>tr|I1KJ64	1.33291	Probably Yes
1169	>tr|K7N2X9	1.33239	Probably Yes
1170	>tr|K7L4H2	1.3301	Probably Yes
1171	>tr|K7L0I4	1.32811	Probably Yes
1172	>tr|I1JTE0	1.32749	Probably Yes
1173	>tr|K7M790	1.32741	Probably Yes
1174	>tr|I1MK11	1.3272	Probably Yes
1175	>tr|K7LNR3	1.32679	Probably Yes
1176	>tr|K7LGV9	1.32634	Probably Yes
1177	>tr|K7KVP1	1.32583	Probably Yes
1178	>tr|I1ME94	1.32561	Probably Yes
1179	>tr|I1M9U2	1.3252	Probably Yes
1180	>tr|K7MLG8	1.32461	Probably Yes
1181	>tr|K7KQ62	1.32448	Probably Yes
1182	>tr|I1L5A9	1.32415	Probably Yes
1183	>tr|I1K1C8	1.32291	Probably Yes
1184	>tr|K7LTU2	1.32153	Probably Yes
1185	>tr|I1JSE9	1.32115	Probably Yes
1186	>tr|K7MGE8	1.32037	Probably Yes
1187	>tr|I1N6I4	1.32035	Probably Yes
1188	>tr|M1FPA4	1.31954	Probably Yes
1189	>tr|I1KBQ2	1.31785	Probably Yes
1190	>tr|K7MQE7	1.31556	Probably Yes
1191	>tr|I1JSL5	1.31489	Probably Yes
1192	>tr|K7KP99	1.3146	Probably Yes
1193	>tr|K7KKL1	1.31438	Probably Yes
1194	>tr|I1JHQ7	1.31409	Probably Yes
1195	>tr|K7KKK0	1.31322	Probably Yes
1196	>tr|K7N0Y0	1.31276	Probably Yes
1197	>tr|C6TD41	1.31243	Probably Yes
1198	>tr|I1JQ60	1.31239	Probably Yes
1199	>tr|I1NBS7	1.31192	Probably Yes
1200	>tr|I1MKG5	1.31135	Probably Yes
1201	>tr|K7KXA1	1.31134	Probably Yes
1202	>tr|K7M1Q6	1.31134	Probably Yes
1203	>tr|I1MC67	1.31033	Probably Yes
1204	>tr|K7KIC0	1.30944	Probably Yes
1205	>tr|I1KWM4	1.30844	Probably Yes
1206	>tr|I1LGS7	1.30817	Probably Yes
1207	>tr|I1KTY6	1.30737	Probably Yes
1208	>tr|I1KHC4	1.30614	Probably Yes
1209	>tr|I1KP23	1.30508	Probably Yes
1210	>tr|K7KI89	1.30465	Probably Yes
1211	>tr|I1N305	1.30405	Probably Yes
1212	>tr|I1MB39	1.30394	Probably Yes
1213	>tr|I1JBE2	1.30346	Probably Yes
1214	>tr|I1K590	1.3027	Probably Yes
1215	>tr|I1LHE7	1.30232	Probably Yes
1216	>tr|I1KWM8	1.30205	Probably Yes
1217	>tr|I1KI77	1.30009	Probably Yes
1218	>tr|K7K385	1.2994	Probably Yes
1219	>tr|K7MUB2	1.29894	Probably Yes
1220	>tr|I1L709	1.29874	Probably Yes
1221	>tr|I1LPI7	1.29862	Probably Yes
1222	>tr|K7MES1	1.2982	Probably Yes
1223	>tr|I1KL63	1.29804	Probably Yes
1224	>tr|I1KAN5	1.29716	Probably Yes
1225	>tr|I1M882	1.29678	Probably Yes
1226	>tr|K7MN92	1.29659	Probably Yes
1227	>tr|I1JH42	1.29566	Probably Yes
1228	>tr|K7LZJ2	1.29501	Probably Yes
1229	>tr|I1LAZ9	1.2947	Probably Yes
1230	>tr|I1MB40	1.29436	Probably Yes
1231	>tr|K7KDC9	1.29423	Probably Yes
1232	>tr|I1MG48	1.29414	Probably Yes
1233	>tr|K7LYP6	1.29392	Probably Yes
1234	>tr|I1KIT6	1.29256	Probably Yes
1235	>tr|K7KFR0	1.29209	Probably Yes
1236	>tr|K7MKF8	1.29169	Probably Yes
1237	>tr|K7KU33	1.2916	Probably Yes
1238	>tr|I1JYF9	1.29106	Probably Yes
1239	>tr|C6TKM2	1.29052	Probably Yes
1240	>tr|I1NFI7	1.29024	Probably Yes
1241	>tr|K7LTW9	1.29022	Probably Yes
1242	>tr|K7MY81	1.29005	Probably Yes
1243	>tr|I1LXR2	1.28973	Probably Yes
1244	>tr|I1NIY1	1.28968	Probably Yes
1245	>tr|I1L2E0	1.28894	Probably Yes
1246	>tr|I1MSI3	1.28834	Probably Yes
1247	>tr|K7MDZ0	1.28816	Probably Yes
1248	>tr|K7MNG1	1.28698	Probably Yes
1249	>tr|C6TG34	1.2865	Probably Yes
1250	>tr|K7KH57	1.28621	Probably Yes
1251	>tr|K7K9U4	1.28558	Probably Yes
1252	>tr|C6T4L6	1.28548	Probably Yes
1253	>tr|I1MTM1	1.28502	Probably Yes
1254	>tr|K7K1U2	1.28311	Probably Yes
1255	>tr|I1MBP4	1.28309	Probably Yes
1256	>tr|I1MGE1	1.28256	Probably Yes
1257	>tr|I1M9U3	1.28253	Probably Yes
1258	>tr|I1L2J3	1.28243	Probably Yes
1259	>tr|I1MK16	1.28105	Probably Yes
1260	>tr|I1N2N2	1.28085	Probably Yes
1261	>tr|I1NDX1	1.28033	Probably Yes
1262	>tr|I1L4V9	1.28015	Probably Yes
1263	>tr|K7KGM2	1.27989	Probably Yes
1264	>tr|K7LIR1	1.27988	Probably Yes
1265	>tr|I1N4U1	1.27986	Probably Yes
1266	>tr|K7K8W3	1.27949	Probably Yes
1267	>tr|I1MK63	1.27886	Probably Yes
1268	>tr|I1LMR4	1.27813	Probably Yes
1269	>tr|K7M185	1.27722	Probably Yes
1270	>tr|I1KAZ3	1.27718	Probably Yes
1271	>tr|K7KME0	1.27698	Probably Yes
1272	>tr|K7LAN9	1.27685	Probably Yes
1273	>tr|I1LNE4	1.27567	Probably Yes
1274	>tr|K7K6Z2	1.27549	Probably Yes
1275	>tr|I1JBU7	1.2752	Probably Yes
1276	>tr|K7K8J8	1.27509	Probably Yes
1277	>tr|I1LGX5	1.27465	Probably Yes
1278	>tr|K7MRT1	1.27461	Probably Yes
1279	>tr|I1KMN5	1.27438	Probably Yes
1280	>tr|I1LUV3	1.27405	Probably Yes
1281	>tr|I1MIJ8	1.27364	Probably Yes
1282	>tr|I1J4W6	1.27363	Probably Yes
1283	>tr|I1LFL0	1.27354	Probably Yes
1284	>tr|K7MVI7	1.27326	Probably Yes
1285	>tr|K7MPJ9	1.27315	Probably Yes
1286	>tr|I1LFM1	1.27309	Probably Yes
1287	>tr|K7L0B3	1.27293	Probably Yes
1288	>tr|I1K3I2	1.27205	Probably Yes
1289	>tr|I1LGM7	1.27201	Probably Yes
1290	>tr|K7MA79	1.272	Probably Yes
1291	>tr|I1JXK6	1.27169	Probably Yes
1292	>tr|K7KW31	1.27147	Probably Yes
1293	>tr|K7KC87	1.27123	Probably Yes
1294	>tr|K7LJ87	1.27111	Probably Yes
1295	>tr|I1KEL3	1.27088	Probably Yes
1296	>tr|K7KYS4	1.2704	Probably Yes
1297	>tr|I1LN03	1.2703	Probably Yes
1298	>tr|K7KWX5	1.27006	Probably Yes
1299	>tr|I1M5J5	1.26961	Probably Yes
1300	>tr|I1JU87	1.26955	Probably Yes
1301	>tr|I1KDN1	1.26936	Probably Yes
1302	>tr|K7L5N0	1.2671	Probably Yes
1303	>tr|G0WMC8	1.26627	Probably Yes
1304	>tr|I1L3K2	1.26586	Probably Yes
1305	>tr|K7M1H5	1.26567	Probably Yes
1306	>tr|K7MXD8	1.26509	Probably Yes
1307	>tr|I1LCI3	1.26493	Probably Yes
1308	>tr|I1JQF1	1.26452	Probably Yes
1309	>tr|I1KCS1	1.26318	Probably Yes
1310	>tr|I1KT53	1.26279	Probably Yes
1311	>tr|I1K7P9	1.26249	Probably Yes
1312	>tr|I1M2C9	1.26246	Probably Yes
1313	>tr|K7K6T1	1.26239	Probably Yes
1314	>tr|I1MKQ9	1.26224	Probably Yes
1315	>tr|I1K070	1.26211	Probably Yes
1316	>tr|I1MSW7	1.26063	Probably Yes
1317	>tr|C6T988	1.26063	Probably Yes
1318	>tr|K7KY06	1.26029	Probably Yes
1319	>tr|K7L1H7	1.25954	Probably Yes
1320	>tr|K7L276	1.25928	Probably Yes
1321	>tr|I1K3F6	1.25877	Probably Yes
1322	>tr|I1LPE1	1.25829	Probably Yes
1323	>tr|K7N1E8	1.25798	Probably Yes
1324	>tr|K7LJE9	1.25659	Probably Yes
1325	>tr|K7KGM5	1.25613	Probably Yes
1326	>tr|K7LHA6	1.25572	Probably Yes
1327	>tr|K7M4M5	1.25558	Probably Yes
1328	>tr|K7M3W9	1.25549	Probably Yes
1329	>tr|I1N388	1.25544	Probably Yes
1330	>tr|I1K2E5	1.2554	Probably Yes
1331	>tr|K7M283	1.25461	Probably Yes
1332	>tr|K7LU92	1.25442	Probably Yes
1333	>tr|I1LMA0	1.2539	Probably Yes
1334	>tr|I1L6T8	1.25357	Probably Yes
1335	>tr|K7MP09	1.25331	Probably Yes
1336	>tr|K7MH72	1.25326	Probably Yes
1337	>tr|K7LBE7	1.25308	Probably Yes
1338	>tr|K7MCF3	1.25296	Probably Yes
1339	>tr|I1LLL9	1.25261	Probably Yes
1340	>tr|K7LRG5	1.25257	Probably Yes
1341	>tr|I1KWR2	1.25239	Probably Yes
1342	>tr|I1MTM0	1.25229	Probably Yes
1343	>tr|K7KIW8	1.25189	Probably Yes
1344	>tr|I1K4X3	1.25149	Probably Yes
1345	>tr|I1N9B3	1.251	Probably Yes
1346	>tr|K7M7Q0	1.25098	Probably Yes
1347	>tr|K7LTN3	1.24916	Probably Yes
1348	>tr|I1K9K9	1.24898	Probably Yes
1349	>tr|K7LK24	1.24884	Probably Yes
1350	>tr|I1JBJ0	1.24872	Probably Yes
1351	>tr|K7M5J1	1.24841	Probably Yes
1352	>tr|K7KZN1	1.24834	Probably Yes
1353	>tr|I1NBE6	1.24824	Probably Yes
1354	>tr|I1KIP9	1.248	Probably Yes
1355	>tr|I1MYL5	1.24766	Probably Yes
1356	>tr|K7LYF3	1.24719	Probably Yes
1357	>tr|K7LYU6	1.24686	Probably Yes
1358	>tr|I1KRQ2	1.24679	Probably Yes
1359	>tr|K7L3W3	1.24612	Probably Yes
1360	>tr|K7KAI7	1.24515	Probably Yes
1361	>tr|I1NEV1	1.2451	Probably Yes
1362	>tr|I1K2F2	1.24486	Probably Yes
1363	>tr|I1KFQ1	1.24484	Probably Yes
1364	>tr|K7MFH9	1.24418	Probably Yes
1365	>tr|K7LT72	1.24405	Probably Yes
1366	>tr|I1MC52	1.24389	Probably Yes
1367	>tr|I1NB97	1.24352	Probably Yes
1368	>tr|I1JSW6	1.24338	Probably Yes
1369	>tr|K7MFE1	1.24274	Probably Yes
1370	>tr|K7LKX0	1.24273	Probably Yes
1371	>tr|K7KKD7	1.24201	Probably Yes
1372	>tr|I1JN96	1.24191	Probably Yes
1373	>tr|I1L6R1	1.24187	Probably Yes
1374	>tr|K7KQI5	1.2417	Probably Yes
1375	>tr|I1M2L8	1.24156	Probably Yes
1376	>tr|K7MHH2	1.24123	Probably Yes
1377	>tr|I1K106	1.2404	Probably Yes
1378	>tr|K7KA23	1.24006	Probably Yes
1379	>tr|K7K2Z9	1.24	Probably Yes
1380	>tr|K7MRF5	1.23941	Probably Yes
1381	>tr|K7MDZ2	1.23882	Probably Yes
1382	>tr|K7L227	1.23838	Probably Yes
1383	>tr|K7MBU0	1.23796	Probably Yes
1384	>tr|K7MK40	1.23786	Probably Yes
1385	>tr|K7LVR6	1.2378	Probably Yes
1386	>tr|I1M611	1.23759	Probably Yes
1387	>tr|Q945U3	1.23755	Probably Yes
1388	>tr|K7MK08	1.23738	Probably Yes
1389	>tr|I1MYU4	1.23663	Probably Yes
1390	>tr|K7LIK4	1.23645	Probably Yes
1391	>tr|I1JKE3	1.23641	Probably Yes
1392	>tr|K7M2V9	1.23608	Probably Yes
1393	>tr|I1MER7	1.23591	Probably Yes
1394	>tr|I1KNS5	1.23589	Probably Yes
1395	>tr|K7MU41	1.23574	Probably Yes
1396	>tr|I1KAZ0	1.23565	Probably Yes
1397	>tr|K7MES2	1.23565	Probably Yes
1398	>tr|K7LZU1	1.23542	Probably Yes
1399	>tr|K7KZ92	1.23491	Probably Yes
1400	>tr|I1J5K5	1.234	Probably Yes
1401	>tr|K7MK34	1.2338	Probably Yes
1402	>tr|I1MJ86	1.23375	Probably Yes
1403	>tr|K7M7Q1	1.23315	Probably Yes
1404	>tr|K7M6H6	1.23292	Probably Yes
1405	>tr|K7KJT9	1.23289	Probably Yes
1406	>tr|K7KKY9	1.23054	Probably Yes
1407	>tr|I1MC18	1.2305	Probably Yes
1408	>tr|I1L261	1.23016	Probably Yes
1409	>tr|I1JNV7	1.22952	Probably Yes
1410	>tr|K7MUI9	1.2294	Probably Yes
1411	>tr|K7KZ50	1.22907	Probably Yes
1412	>tr|I1LXR4	1.2289	Probably Yes
1413	>tr|K7KX55	1.22862	Probably Yes
1414	>tr|I1MND3	1.22859	Probably Yes
1415	>tr|I1M7F7	1.22838	Probably Yes
1416	>tr|I1M0A8	1.22804	Probably Yes
1417	>tr|K7M5G5	1.22779	Probably Yes
1418	>tr|K7LWR6	1.2272	Probably Yes
1419	>tr|K7KPY6	1.22717	Probably Yes
1420	>tr|K7KYL3	1.22609	Probably Yes
1421	>tr|K7MYC4	1.2249	Probably Yes
1422	>tr|I1MQT0	1.22472	Probably Yes
1423	>tr|K7LGT6	1.22444	Probably Yes
1424	>tr|K7MVR7	1.22418	Probably Yes
1425	>tr|I1M186	1.22286	Probably Yes
1426	>tr|I1MTA1	1.22186	Probably Yes
1427	>tr|I1M4C5	1.22172	Probably Yes
1428	>tr|C6SVE9	1.22151	Probably Yes
1429	>tr|K7N4W5	1.22141	Probably Yes
1430	>tr|K7LJ31	1.22138	Probably Yes
1431	>tr|I1LKK8	1.22099	Probably Yes
1432	>tr|K7MC95	1.2207	Probably Yes
1433	>tr|I1MBX2	1.22046	Probably Yes
1434	>tr|K7KRD2	1.22044	Probably Yes
1435	>tr|I1LW10	1.21996	Probably Yes
1436	>tr|I1M7F1	1.21954	Probably Yes
1437	>tr|K7KPW1	1.21856	Probably Yes
1438	>tr|I1LIL7	1.21854	Probably Yes
1439	>tr|I1J9X2	1.21812	Probably Yes
1440	>tr|I1LNJ9	1.21787	Probably Yes
1441	>tr|K7LR65	1.21772	Probably Yes
1442	>tr|K7KTS2	1.21755	Probably Yes
1443	>tr|K7MYT8	1.21742	Probably Yes
1444	>tr|K7KES8	1.21683	Probably Yes
1445	>tr|K7LY93	1.21661	Probably Yes
1446	>tr|I1JAJ6	1.21618	Probably Yes
1447	>tr|K7MV81	1.21546	Probably Yes
1448	>tr|I1J8L8	1.21541	Probably Yes
1449	>tr|K7KGL9	1.21541	Probably Yes
1450	>tr|I1M5P8	1.2153	Probably Yes
1451	>tr|K7K8M4	1.2149	Probably Yes
1452	>tr|K7KDG7	1.21455	Probably Yes
1453	>tr|K7KSK7	1.21426	Probably Yes
1454	>tr|I1MWE4	1.21416	Probably Yes
1455	>tr|K7KUV8	1.21402	Probably Yes
1456	>tr|I1NID7	1.21388	Probably Yes
1457	>tr|K7LJ96	1.21372	Probably Yes
1458	>tr|K7M5X7	1.21306	Probably Yes
1459	>tr|I1N2M5	1.2124	Probably Yes
1460	>tr|I1KGN8	1.21222	Probably Yes
1461	>tr|K7MDN2	1.21204	Probably Yes
1462	>tr|K7KGP9	1.21084	Probably Yes
1463	>tr|D2DGW4	1.2107	Probably Yes
1464	>tr|I1K1P3	1.2099	Probably Yes
1465	>tr|I1LGN3	1.2096	Probably Yes
1466	>tr|I1N2V0	1.20947	Probably Yes
1467	>tr|K7LVN5	1.20939	Probably Yes
1468	>tr|K7L1S4	1.20934	Probably Yes
1469	>tr|I1JMN3	1.20871	Probably Yes
1470	>tr|K7KH38	1.20858	Probably Yes
1471	>tr|K7LJI8	1.20792	Probably Yes
1472	>tr|I1NAA0	1.20753	Probably Yes
1473	>tr|K7KTW5	1.20745	Probably Yes
1474	>tr|I1N7V7	1.20642	Probably Yes
1475	>tr|K7K7V7	1.2063	Probably Yes
1476	>tr|K7KYL6	1.20576	Probably Yes
1477	>tr|K7LJL7	1.20574	Probably Yes
1478	>tr|K7LHR2	1.20541	Probably Yes
1479	>tr|I1K176	1.20519	Probably Yes
1480	>tr|K7MA78	1.20478	Probably Yes
1481	>tr|K7KMB5	1.20431	Probably Yes
1482	>tr|I1M1T4	1.20386	Probably Yes
1483	>tr|I1JLV4	1.20334	Probably Yes
1484	>tr|K7MMP8	1.20309	Probably Yes
1485	>tr|I1KHT1	1.20271	Probably Yes
1486	>tr|I1MJN8	1.20269	Probably Yes
1487	>tr|K7LQF6	1.20237	Probably Yes
1488	>tr|I1JZW0	1.20218	Probably Yes
1489	>tr|K7L3I1	1.20202	Probably Yes
1490	>tr|K7N4H9	1.20159	Probably Yes
1491	>tr|I1KQI0	1.20158	Probably Yes
1492	>tr|K7KWX6	1.20147	Probably Yes
1493	>tr|K7MHE4	1.20139	Probably Yes
1494	>tr|K7K2W3	1.20109	Probably Yes
1495	>tr|K7MAV8	1.20104	Probably Yes
1496	>tr|I1NBA6	1.20076	Probably Yes
1497	>tr|I1JUX4	1.20054	Probably Yes
1498	>tr|K7LHE0	1.20031	Probably Yes
1499	>tr|I1MBG5	1.19998	Probably Yes
1500	>tr|C6TKK4	1.19989	Probably Yes
1501	>tr|I1N213	1.19956	Probably Yes
1502	>tr|I1LPD0	1.19938	Probably Yes
1503	>tr|I1K593	1.19926	Probably Yes
1504	>tr|K7MPJ6	1.19924	Probably Yes
1505	>tr|I1K160	1.19916	Probably Yes
1506	>tr|I1JRT5	1.19913	Probably Yes
1507	>tr|K7MTA7	1.19905	Probably Yes
1508	>tr|K7L9X5	1.19869	Probably Yes
1509	>tr|K7L907	1.19858	Probably Yes
1510	>tr|K7KEW2	1.19853	Probably Yes
1511	>tr|I1LIM7	1.19808	Probably Yes
1512	>tr|I1KTG2	1.19758	Probably Yes
1513	>tr|K7KYL1	1.19751	Probably Yes
1514	>tr|I1J9C0	1.19732	Probably Yes
1515	>tr|I1JE64	1.19728	Probably Yes
1516	>tr|I1NBX1	1.19726	Probably Yes
1517	>tr|I1JMY1	1.19688	Probably Yes
1518	>tr|I1LRX4	1.19679	Probably Yes
1519	>tr|I1LVJ8	1.19461	Probably Yes
1520	>tr|K7KF35	1.19451	Probably Yes
1521	>tr|I1L9F4	1.19413	Probably Yes
1522	>tr|I1K1N7	1.1937	Probably Yes
1523	>tr|I1NCF2	1.19359	Probably Yes
1524	>tr|I1LTW2	1.19342	Probably Yes
1525	>tr|I1KT40	1.1932	Probably Yes
1526	>tr|K7MI79	1.19309	Probably Yes
1527	>tr|K7KV12	1.19245	Probably Yes
1528	>tr|K7KBC5	1.19209	Probably Yes
1529	>tr|K7L9I6	1.19136	Probably Yes
1530	>tr|I1JZW1	1.19128	Probably Yes
1531	>tr|K7MI87	1.19126	Probably Yes
1532	>tr|K7KPI3	1.19119	Probably Yes
1533	>tr|K7L6K3	1.19097	Probably Yes
1534	>tr|K7LD50	1.19085	Probably Yes
1535	>tr|I1MII6	1.19069	Probably Yes
1536	>tr|C6TG08	1.19053	Probably Yes
1537	>tr|I1MCX7	1.19023	Probably Yes
1538	>tr|I1JGV6	1.18973	Probably Yes
1539	>tr|I1MEP5	1.18842	Probably Yes
1540	>tr|K7M6I6	1.1884	Probably Yes
1541	>tr|I1M0X1	1.18831	Probably Yes
1542	>tr|K7L780	1.18823	Probably Yes
1543	>tr|I1JIK8	1.18805	Probably Yes
1544	>tr|I1JJY4	1.18792	Probably Yes
1545	>tr|I1JS41	1.18789	Probably Yes
1546	>tr|I1KFX1	1.18749	Probably Yes
1547	>tr|K7MXK0	1.18726	Probably Yes
1548	>tr|K7LBU1	1.18708	Probably Yes
1549	>tr|K7L1M1	1.18653	Probably Yes
1550	>tr|I1M432	1.1862	Probably Yes
1551	>tr|I1JUX5	1.18571	Probably Yes
1552	>tr|I1NHN6	1.18566	Probably Yes
1553	>tr|K7LVN6	1.18555	Probably Yes
1554	>tr|I1M4D1	1.18526	Probably Yes
1555	>tr|C6SXI3	1.18524	Probably Yes
1556	>tr|K7LYE3	1.1848	Probably Yes
1557	>tr|K7K9G7	1.1847	Probably Yes
1558	>tr|K7L2T1	1.18464	Probably Yes
1559	>tr|I1KZF9	1.18462	Probably Yes
1560	>tr|K7LZU2	1.18402	Probably Yes
1561	>tr|I1KLS7	1.18271	Probably Yes
1562	>tr|K7L2L5	1.18266	Probably Yes
1563	>tr|K7L7X2	1.18259	Probably Yes
1564	>tr|K7K9K4	1.18245	Probably Yes
1565	>tr|I1N6D9	1.18241	Probably Yes
1566	>tr|K7K8P8	1.18161	Probably Yes
1567	>tr|K7LAQ8	1.18141	Probably Yes
1568	>tr|K7L6E3	1.18116	Probably Yes
1569	>tr|I1N6T4	1.18096	Probably Yes
1570	>tr|I1L0E0	1.18064	Probably Yes
1571	>tr|I1KRC2	1.18044	Probably Yes
1572	>tr|K7LDJ5	1.18025	Probably Yes
1573	>tr|K7KQT1	1.1802	Probably Yes
1574	>tr|K7LPE0	1.17978	Probably Yes
1575	>tr|I1MWH3	1.17976	Probably Yes
1576	>tr|I1MVX8	1.17976	Probably Yes
1577	>tr|K7KB17	1.17963	Probably Yes
1578	>tr|I1KK89	1.17959	Probably Yes
1579	>tr|K7LNJ3	1.17948	Probably Yes
1580	>tr|K7K8B5	1.17876	Probably Yes
1581	>tr|I1KW78	1.17869	Probably Yes
1582	>tr|K7MH30	1.17856	Probably Yes
1583	>tr|I1MGY9	1.17853	Probably Yes
1584	>tr|I1LG41	1.17849	Probably Yes
1585	>tr|I1LLN2	1.17774	Probably Yes
1586	>tr|I1N181	1.17729	Probably Yes
1587	>tr|I1JKE4	1.17714	Probably Yes
1588	>tr|K7KAF6	1.17682	Probably Yes
1589	>tr|I1LPY1	1.17634	Probably Yes
1590	>tr|K7M7I9	1.17619	Probably Yes
1591	>tr|I1K3J0	1.17572	Probably Yes
1592	>tr|C6SXW1	1.17534	Probably Yes
1593	>tr|C6TK52	1.17496	Probably Yes
1594	>tr|I1LNH2	1.17477	Probably Yes
1595	>tr|K7LZA8	1.17467	Probably Yes
1596	>tr|K7MN47	1.17448	Probably Yes
1597	>tr|K7K923	1.17419	Probably Yes
1598	>tr|K7LYT8	1.17381	Probably Yes
1599	>tr|I1J8N9	1.17352	Probably Yes
1600	>tr|K7KCL2	1.17319	Probably Yes
1601	>tr|K7MHM6	1.17312	Probably Yes
1602	>tr|K7MDM3	1.17293	Probably Yes
1603	>tr|I1LEK1	1.17267	Probably Yes
1604	>tr|I1LCH5	1.17231	Probably Yes
1605	>tr|I1N4Y2	1.17228	Probably Yes
1606	>tr|C6SZP1	1.17222	Probably Yes
1607	>tr|K7LU01	1.172	Probably Yes
1608	>tr|K7K9G6	1.172	Probably Yes
1609	>tr|K7KVR0	1.17192	Probably Yes
1610	>tr|K7MBJ1	1.1712	Probably Yes
1611	>tr|K7N4W7	1.17094	Probably Yes
1612	>tr|K7M7H3	1.17092	Probably Yes
1613	>tr|K7LXR9	1.17056	Probably Yes
1614	>tr|I1MG20	1.17053	Probably Yes
1615	>tr|K7KEB6	1.17046	Probably Yes
1616	>tr|I1M3Y3	1.17031	Probably Yes
1617	>tr|I1J9T7	1.17028	Probably Yes
1618	>tr|K7LYU5	1.17022	Probably Yes
1619	>tr|I1NAC2	1.1697	Probably Yes
1620	>tr|I1LEI9	1.16944	Probably Yes
1621	>tr|I1MAL7	1.16936	Probably Yes
1622	>tr|C6SYS4	1.1684	Probably Yes
1623	>tr|I1KRA7	1.16811	Probably Yes
1624	>tr|I1M220	1.16806	Probably Yes
1625	>tr|I1JE91	1.16502	Probably Yes
1626	>tr|I1M672	1.16469	Probably Yes
1627	>tr|C6ZRN4	1.16435	Probably Yes
1628	>tr|I1NC20	1.1643	Probably Yes
1629	>tr|K7MXL7	1.16366	Probably Yes
1630	>tr|K7LYU4	1.16269	Probably Yes
1631	>tr|I1J4K7	1.16178	Probably Yes
1632	>tr|K7L005	1.16155	Probably Yes
1633	>tr|I1LA74	1.16147	Probably Yes
1634	>tr|I1M726	1.16145	Probably Yes
1635	>tr|K7L5J2	1.16112	Probably Yes
1636	>tr|K7LFX3	1.16086	Probably Yes
1637	>tr|I1KUY3	1.1603	Probably Yes
1638	>sp|C6T4A0	1.15998	Probably Yes
1639	>tr|I1MUX9	1.15976	Probably Yes
1640	>tr|K7KWR2	1.15919	Probably Yes
1641	>tr|K7L7T9	1.15916	Probably Yes
1642	>tr|K7MH86	1.15902	Probably Yes
1643	>tr|K7M927	1.15835	Probably Yes
1644	>tr|C6THF9	1.15778	Probably Yes
1645	>tr|K7KIE0	1.15759	Probably Yes
1646	>tr|K7N1C4	1.15744	Probably Yes
1647	>tr|K7K9I7	1.15713	Probably Yes
1648	>tr|I1JKE8	1.15704	Probably Yes
1649	>tr|I1LW02	1.15702	Probably Yes
1650	>tr|I1KZ06	1.15626	Probably Yes
1651	>tr|K7LQ82	1.15577	Probably Yes
1652	>tr|K7LJ76	1.15552	Probably Yes
1653	>tr|I1KCL1	1.15528	Probably Yes
1654	>tr|I1LGS5	1.15527	Probably Yes
1655	>tr|C6T8Q3	1.15505	Probably Yes
1656	>tr|K7KIE1	1.1547	Probably Yes
1657	>tr|K7LNA7	1.15469	Probably Yes
1658	>tr|K7LHX8	1.15469	Probably Yes
1659	>tr|I1M7X7	1.15466	Probably Yes
1660	>tr|I1MEA0	1.15353	Probably Yes
1661	>tr|I1NJ02	1.15315	Probably Yes
1662	>tr|K7KYL4	1.153	Probably Yes
1663	>tr|I1JGE1	1.15219	Probably Yes
1664	>tr|C6T4X8	1.15216	Probably Yes
1665	>tr|I1MIZ1	1.15176	Probably Yes
1666	>tr|K7LYT9	1.15174	Probably Yes
1667	>tr|K7MI63	1.15167	Probably Yes
1668	>tr|I1LBB3	1.15143	Probably Yes
1669	>tr|I1LRV1	1.1508	Probably Yes
1670	>tr|I1MGZ0	1.15053	Probably Yes
1671	>tr|C6T583	1.15052	Probably Yes
1672	>tr|K7MK17	1.15049	Probably Yes
1673	>tr|K7K5V7	1.15034	Probably Yes
1674	>tr|K7KNF6	1.14943	Probably Yes
1675	>tr|I1MSB3	1.14915	Probably Yes
1676	>tr|K7M9R8	1.14817	Probably Yes
1677	>tr|I1N0C3	1.14806	Probably Yes
1678	>tr|I1LY34	1.14804	Probably Yes
1679	>tr|I1MY22	1.14769	Probably Yes
1680	>tr|K7KQ04	1.14689	Probably Yes
1681	>tr|C6T0U9	1.14583	Probably Yes
1682	>tr|I1NCL8	1.14535	Probably Yes
1683	>tr|K7LN71	1.14535	Probably Yes
1684	>tr|K7KIW9	1.14493	Probably Yes
1685	>tr|K7MIH5	1.14433	Probably Yes
1686	>tr|I1JHI2	1.14387	Probably Yes
1687	>tr|C6TER0	1.14383	Probably Yes
1688	>tr|K7L1K1	1.14373	Probably Yes
1689	>tr|K7LC46	1.14359	Probably Yes
1690	>tr|K7LWF8	1.1431	Probably Yes
1691	>tr|K7MB32	1.14289	Probably Yes
1692	>tr|I1LXH2	1.14254	Probably Yes
1693	>tr|K7KYL5	1.14236	Probably Yes
1694	>tr|K7K9I2	1.14232	Probably Yes
1695	>tr|I1MW29	1.14214	Probably Yes
1696	>tr|I1K2U9	1.14155	Probably Yes
1697	>tr|I1KXW6	1.14127	Probably Yes
1698	>tr|I1MN57	1.14109	Probably Yes
1699	>sp|Q42800	1.14103	Probably Yes
1700	>tr|I1JT85	1.14067	Probably Yes
1701	>tr|I1M138	1.14065	Probably Yes
1702	>tr|K7K369	1.13975	Probably Yes
1703	>tr|K7LVJ4	1.13973	Probably Yes
1704	>tr|K7KMG9	1.13926	Probably Yes
1705	>tr|Q9LKY4	1.13922	Probably Yes
1706	>tr|I1JX41	1.13921	Probably Yes
1707	>tr|K7N2J9	1.13882	Probably Yes
1708	>tr|I1M9F0	1.13865	Probably Yes
1709	>tr|K7L2B6	1.13865	Probably Yes
1710	>tr|I1L9M4	1.13861	Probably Yes
1711	>tr|K7M8Q8	1.13826	Probably Yes
1712	>tr|I1MN67	1.13766	Probably Yes
1713	>tr|K7K8A2	1.13749	Probably Yes
1714	>tr|K7MXR0	1.13732	Probably Yes
1715	>tr|I1NFX7	1.13718	Probably Yes
1716	>tr|K7M8F9	1.1369	Probably Yes
1717	>tr|K7M1Q3	1.13661	Probably Yes
1718	>tr|K7KKD8	1.13632	Probably Yes
1719	>tr|I1MYR0	1.13607	Probably Yes
1720	>tr|K7M9T3	1.13534	Probably Yes
1721	>tr|I1KJS0	1.13489	Probably Yes
1722	>tr|I1KIL5	1.13472	Probably Yes
1723	>tr|I1LBD3	1.13447	Probably Yes
1724	>tr|K7MCY7	1.13425	Probably Yes
1725	>tr|K7LGN1	1.13384	Probably Yes
1726	>tr|K7MHT4	1.13316	Probably Yes
1727	>tr|K7MHE2	1.13315	Probably Yes
1728	>tr|K7MBX6	1.13251	Probably Yes
1729	>tr|K7M4V8	1.13237	Probably Yes
1730	>tr|K7N2V9	1.13216	Probably Yes
1731	>tr|K7MGP0	1.132	Probably Yes
1732	>tr|I1LJ13	1.13198	Probably Yes
1733	>tr|K7KS74	1.13188	Probably Yes
1734	>tr|K7N5C5	1.13157	Probably Yes
1735	>tr|I1LC49	1.13135	Probably Yes
1736	>tr|K7KY70	1.13114	Probably Yes
1737	>tr|I1KU21	1.13106	Probably Yes
1738	>tr|I1MAC6	1.13019	Probably Yes
1739	>tr|K7MI72	1.13017	Probably Yes
1740	>tr|K7L234	1.12999	Probably Yes
1741	>tr|I1M792	1.12999	Probably Yes
1742	>tr|I1KSF4	1.12995	Probably Yes
1743	>tr|K7K9A2	1.12833	Probably Yes
1744	>tr|K7LYU3	1.12811	Probably Yes
1745	>tr|I1M4E7	1.12799	Probably Yes
1746	>tr|I1KXR4	1.12767	Probably Yes
1747	>tr|I1J9D2	1.12762	Probably Yes
1748	>tr|K7MAQ9	1.12747	Probably Yes
1749	>tr|K7KEJ4	1.12706	Probably Yes
1750	>tr|I1N0T6	1.12689	Probably Yes
1751	>tr|I1N5Q1	1.1268	Probably Yes
1752	>tr|K7MEB4	1.12555	Probably Yes
1753	>tr|K7M7F6	1.12543	Probably Yes
1754	>tr|I1LIJ5	1.12503	Probably Yes
1755	>tr|K7LLR3	1.12486	Probably Yes
1756	>tr|K7LUU5	1.12428	Probably Yes
1757	>tr|I1LRC5	1.12422	Probably Yes
1758	>tr|K7LWD4	1.12412	Probably Yes
1759	>tr|I1LCZ9	1.12365	Probably Yes
1760	>tr|K7MDN1	1.12333	Probably Yes
1761	>tr|I1M5E1	1.12292	Probably Yes
1762	>tr|K7KCX9	1.12263	Probably Yes
1763	>tr|I1JT95	1.12241	Probably Yes
1764	>tr|K7MK19	1.12215	Probably Yes
1765	>tr|K7M2S0	1.12211	Probably Yes
1766	>tr|K7MBY0	1.1219	Probably Yes
1767	>tr|I1L9S3	1.12181	Probably Yes
1768	>tr|K7LGQ4	1.12179	Probably Yes
1769	>tr|K7KPA0	1.12147	Probably Yes
1770	>tr|K7KYF2	1.12131	Probably Yes
1771	>tr|K7LYU2	1.12121	Probably Yes
1772	>tr|I1MJH3	1.12065	Probably Yes
1773	>tr|K7L5M1	1.12049	Probably Yes
1774	>tr|C6T050	1.1203	Probably Yes
1775	>tr|K7M904	1.12029	Probably Yes
1776	>tr|K7MYH4	1.11958	Probably Yes
1777	>tr|I1LY51	1.11941	Probably Yes
1778	>tr|K7K371	1.1188	Probably Yes
1779	>tr|K7MVQ1	1.11774	Probably Yes
1780	>tr|K7LZJ3	1.1175	Probably Yes
1781	>tr|I1KSM4	1.11743	Probably Yes
1782	>tr|I1LP63	1.1174	Probably Yes
1783	>tr|B9MST0	1.11697	Probably Yes
1784	>tr|K7KY51	1.11664	Probably Yes
1785	>tr|K7LCT5	1.11614	Probably Yes
1786	>tr|K7M455	1.11611	Probably Yes
1787	>tr|I1J914	1.11535	Probably Yes
1788	>tr|K7M9S1	1.11532	Probably Yes
1789	>tr|I1K2W8	1.11482	Probably Yes
1790	>tr|K7MMY9	1.11471	Probably Yes
1791	>tr|K7LVW8	1.11372	Probably Yes
1792	>tr|I1KIH3	1.11367	Probably Yes
1793	>tr|K7N1I2	1.11294	Probably Yes
1794	>tr|K7LXY2	1.11282	Probably Yes
1795	>tr|K7L4E0	1.11261	Probably Yes
1796	>tr|K7LBG5	1.11246	Probably Yes
1797	>tr|I1JIM9	1.11211	Probably Yes
1798	>tr|K7LR16	1.11197	Probably Yes
1799	>tr|K7MIC0	1.11108	Probably Yes
1800	>tr|K7LCX7	1.11097	Probably Yes
1801	>tr|I1NEG3	1.11083	Probably Yes
1802	>tr|K7MPJ7	1.11082	Probably Yes
1803	>tr|I1LWN4	1.11077	Probably Yes
1804	>tr|I1LXL6	1.11052	Probably Yes
1805	>tr|C6TBI4	1.11043	Probably Yes
1806	>tr|K7MR49	1.10961	Probably Yes
1807	>tr|I1MG68	1.10849	Probably Yes
1808	>tr|I1N045	1.10841	Probably Yes
1809	>tr|K7L068	1.10819	Probably Yes
1810	>tr|I1L5M7	1.10812	Probably Yes
1811	>tr|K7MWN4	1.10704	Probably Yes
1812	>tr|I1M4J5	1.10683	Probably Yes
1813	>tr|I1KK78	1.10677	Probably Yes
1814	>tr|K7K370	1.10657	Probably Yes
1815	>tr|K7L3W4	1.10611	Probably Yes
1816	>tr|I1MA03	1.10563	Probably Yes
1817	>tr|K7MIB2	1.10551	Probably Yes
1818	>tr|I1KH29	1.10503	Probably Yes
1819	>sp|O48928	1.1049	Probably Yes
1820	>tr|K7KZW8	1.10479	Probably Yes
1821	>tr|I1JHU2	1.10354	Probably Yes
1822	>tr|I1N982	1.10354	Probably Yes
1823	>tr|K7K4T0	1.10318	Probably Yes
1824	>tr|I1JHD9	1.1031	Probably Yes
1825	>tr|K7LLT7	1.10128	Probably Yes
1826	>tr|K7LKR8	1.10122	Probably Yes
1827	>tr|C6ZS24	1.10115	Probably Yes
1828	>tr|I1MLE5	1.09971	Probably Yes
1829	>tr|K7K404	1.09949	Probably Yes
1830	>tr|K7KFU7	1.09931	Probably Yes
1831	>tr|K7KPI6	1.09911	Probably Yes
1832	>tr|K7M6Q8	1.099	Probably Yes
1833	>tr|K7M8W3	1.09889	Probably Yes
1834	>tr|I1MA90	1.09864	Probably Yes
1835	>tr|I1MTB4	1.0986	Probably Yes
1836	>tr|K7M7J0	1.09768	Probably Yes
1837	>tr|K7M0U9	1.09754	Probably Yes
1838	>tr|K7KGB9	1.09739	Probably Yes
1839	>tr|K7KEZ1	1.09736	Probably Yes
1840	>tr|K7KF23	1.097	Probably Yes
1841	>tr|I1JCY5	1.09679	Probably Yes
1842	>tr|K7KVZ3	1.09678	Probably Yes
1843	>tr|I1N8L6	1.09605	Probably Yes
1844	>sp|P07816	1.09463	Probably Yes
1845	>tr|I1JCS9	1.09451	Probably Yes
1846	>tr|K7LEL6	1.09426	Probably Yes
1847	>tr|I1L4J2	1.09421	Probably Yes
1848	>tr|K7N058	1.09421	Probably Yes
1849	>tr|C6T2C8	1.09398	Probably Yes
1850	>tr|I1KRX4	1.09357	Probably Yes
1851	>sp|C6T1G0	1.09343	Probably Yes
1852	>tr|K7K8A1	1.0917	Probably Yes
1853	>tr|K7MKT2	1.09149	Probably Yes
1854	>tr|K7LLT6	1.09086	Probably Yes
1855	>tr|I1JFS9	1.0907	Probably Yes
1856	>tr|K7LZS5	1.09013	Probably Yes
1857	>tr|C6SWS1	1.08994	Probably Yes
1858	>tr|I1NFR1	1.08974	Probably Yes
1859	>tr|K7L2R4	1.08967	Probably Yes
1860	>tr|K7M5P5	1.08963	Probably Yes
1861	>tr|K7M795	1.08936	Probably Yes
1862	>tr|I1LMP3	1.08819	Probably Yes
1863	>tr|K7M4Z9	1.08781	Probably Yes
1864	>tr|I1LP96	1.08709	Probably Yes
1865	>tr|I1N7G8	1.08681	Probably Yes
1866	>tr|C6TA41	1.08678	Probably Yes
1867	>tr|I1KQM8	1.08676	Probably Yes
1868	>tr|K7MWT3	1.08645	Probably Yes
1869	>tr|I1LBC7	1.08638	Probably Yes
1870	>tr|I1K4L7	1.08455	Probably Yes
1871	>tr|I1MYT2	1.08422	Probably Yes
1872	>tr|K7LQ60	1.08419	Probably Yes
1873	>tr|K7LU26	1.08408	Probably Yes
1874	>tr|K7M405	1.08376	Probably Yes
1875	>tr|K7LYU0	1.08355	Probably Yes
1876	>tr|C6SXC3	1.08329	Probably Yes
1877	>tr|I1L2N0	1.08316	Probably Yes
1878	>tr|K7MB29	1.08316	Probably Yes
1879	>tr|K7LVJ5	1.08275	Probably Yes
1880	>tr|K7KDG5	1.08252	Probably Yes
1881	>tr|I1LFL4	1.08204	Probably Yes
1882	>tr|K7KYL0	1.08197	Probably Yes
1883	>tr|I1M368	1.08186	Probably Yes
1884	>tr|I1KI43	1.08045	Probably Yes
1885	>tr|I1JCI3	1.0804	Probably Yes
1886	>tr|I1JRH0	1.0801	Probably Yes
1887	>tr|K7M762	1.08	Probably Yes
1888	>tr|K7LB60	1.07985	Probably Yes
1889	>tr|I1MZH4	1.07883	Probably Yes
1890	>tr|K7L4N3	1.07822	Probably Yes
1891	>tr|K7KFT6	1.07819	Probably Yes
1892	>tr|I1KR88	1.07813	Probably Yes
1893	>tr|K7LWE9	1.07796	Probably Yes
1894	>tr|K7M3U1	1.07675	Probably Yes
1895	>tr|I1MUI7	1.07639	Probably Yes
1896	>tr|K7MW04	1.07605	Probably Yes
1897	>tr|I1LVC9	1.07605	Probably Yes
1898	>tr|K7LV30	1.07604	Probably Yes
1899	>tr|K7L5D3	1.07545	Probably Yes
1900	>tr|K7MR52	1.0753	Probably Yes
1901	>tr|K7MPU5	1.07521	Probably Yes
1902	>tr|I1KZE3	1.07476	Probably Yes
1903	>tr|K7LGV3	1.07464	Probably Yes
1904	>tr|I1MZM8	1.07464	Probably Yes
1905	>tr|I1KGF6	1.07435	Probably Yes
1906	>tr|I1KIR1	1.07416	Probably Yes
1907	>tr|K7MHE1	1.07403	Probably Yes
1908	>tr|I1J7A8	1.0738	Probably Yes
1909	>tr|K7MBX5	1.07321	Probably Yes
1910	>tr|C6T511	1.07288	Probably Yes
1911	>tr|I1J3X3	1.07287	Probably Yes
1912	>tr|I1KLM5	1.07283	Probably Yes
1913	>tr|K7MVY2	1.07268	Probably Yes
1914	>tr|K7N4M3	1.07248	Probably Yes
1915	>tr|K7K4M8	1.07244	Probably Yes
1916	>tr|I1KHI3	1.07236	Probably Yes
1917	>tr|K7KAK5	1.07224	Probably Yes
1918	>tr|K7KS06	1.07216	Probably Yes
1919	>tr|I1JIS3	1.07197	Probably Yes
1920	>tr|K7LVN4	1.0719	Probably Yes
1921	>tr|I1L0D5	1.07165	Probably Yes
1922	>tr|I1M328	1.0714	Probably Yes
1923	>tr|K7KVV8	1.07128	Probably Yes
1924	>tr|K7LA60	1.07107	Probably Yes
1925	>tr|I1LY81	1.07105	Probably Yes
1926	>tr|K7L3M4	1.07081	Probably Yes
1927	>tr|K7KR76	1.07075	Probably Yes
1928	>tr|K7M9S4	1.07054	Probably Yes
1929	>tr|I1MWY5	1.07042	Probably Yes
1930	>tr|K7MBJ0	1.07034	Probably Yes
1931	>tr|I1LK94	1.06823	Probably Yes
1932	>tr|I1MUV0	1.06823	Probably Yes
1933	>tr|K7LV86	1.06812	Probably Yes
1934	>tr|I1K556	1.06728	Probably Yes
1935	>tr|I1LCF1	1.06631	Probably Yes
1936	>tr|I1LAQ8	1.06626	Probably Yes
1937	>tr|I1JTZ8	1.06611	Probably Yes
1938	>tr|K7K4M0	1.06604	Probably Yes
1939	>tr|I1L8I5	1.06594	Probably Yes
1940	>tr|K7KYL7	1.06563	Probably Yes
1941	>tr|I1LTB4	1.0647	Probably Yes
1942	>tr|I1LPE8	1.06469	Probably Yes
1943	>tr|C6T1N0	1.06435	Probably Yes
1944	>tr|K7KQM9	1.06433	Probably Yes
1945	>tr|K7MKB5	1.06405	Probably Yes
1946	>tr|K7MHB5	1.06372	Probably Yes
1947	>tr|K7N1X8	1.06354	Probably Yes
1948	>tr|I1MAU8	1.06348	Probably Yes
1949	>tr|K7KWV3	1.06347	Probably Yes
1950	>tr|I1J6L3	1.06318	Probably Yes
1951	>tr|K7K9N5	1.06308	Probably Yes
1952	>tr|H9D2G5	1.06295	Probably Yes
1953	>tr|K7MYW1	1.06257	Probably Yes
1954	>tr|I1KAS5	1.06257	Probably Yes
1955	>tr|K7KYL2	1.06236	Probably Yes
1956	>tr|C6TH43	1.06163	Probably Yes
1957	>tr|I1MQY2	1.06159	Probably Yes
1958	>tr|K7ML62	1.06152	Probably Yes
1959	>tr|I1KPG8	1.06123	Probably Yes
1960	>tr|K7LRF3	1.06115	Probably Yes
1961	>tr|I1LYY0	1.06108	Probably Yes
1962	>tr|I1KZF2	1.06103	Probably Yes
1963	>tr|C6T0D8	1.061	Probably Yes
1964	>tr|I1NAS0	1.06024	Probably Yes
1965	>tr|I1KC38	1.06014	Probably Yes
1966	>tr|K7MCT2	1.05986	Probably Yes
1967	>tr|I1M4V5	1.05955	Probably Yes
1968	>tr|I1KDT2	1.05875	Probably Yes
1969	>tr|I1JQY9	1.05851	Probably Yes
1970	>tr|I1MNM9	1.05821	Probably Yes
1971	>tr|I1NCR1	1.05674	Probably Yes
1972	>tr|C6T0W3	1.05652	Probably Yes
1973	>tr|I1KU46	1.05627	Probably Yes
1974	>tr|I1MZE2	1.05615	Probably Yes
1975	>tr|I1NFC2	1.05592	Probably Yes
1976	>tr|I1KFZ5	1.05583	Probably Yes
1977	>tr|K7KYF7	1.05544	Probably Yes
1978	>tr|K7MB56	1.05531	Probably Yes
1979	>tr|K7LFR0	1.05324	Probably Yes
1980	>tr|I1M013	1.05311	Probably Yes
1981	>tr|K7KIA0	1.05304	Probably Yes
1982	>tr|I1K0K3	1.05292	Probably Yes
1983	>tr|K7KFD5	1.05279	Probably Yes
1984	>tr|I1KYX3	1.05197	Probably Yes
1985	>tr|I1KGV8	1.0519	Probably Yes
1986	>tr|K7LT48	1.05113	Probably Yes
1987	>tr|K7K999	1.05102	Probably Yes
1988	>tr|K7KDC7	1.051	Probably Yes
1989	>tr|K7LC47	1.05076	Probably Yes
1990	>tr|I1JWV5	1.05072	Probably Yes
1991	>tr|K7LCU6	1.05032	Probably Yes
1992	>tr|I1MV16	1.04929	Probably Yes
1993	>tr|I1LAN4	1.04902	Probably Yes
1994	>tr|K7KDK8	1.04858	Probably Yes
1995	>tr|I1KVJ9	1.04856	Probably Yes
1996	>tr|K7LET2	1.04831	Probably Yes
1997	>tr|K7MQ80	1.04772	Probably Yes
1998	>tr|K7LLD4	1.04754	Probably Yes
[truncated: 62,677 more rows]
