# Supplementary material for: PPero, a Computational Model for Plant PTS1 Type Peroxisomal Protein Prediction
Source: PLoS One. 2017 Jan 3;12(1):e0168912. doi: 10.1371/journal.pone.0168912 (PMC5207514; doi:10.1371/journal.pone.0168912)
Supplement: S1 File — The predicted peroxisomal proteins and all predicted proteins were listed in MS Excel files. (ZIP) [file pone.0168912.s002.zip › genome_level_prediction/newresults.wheat.xlsx]

## Sheet: 2dc98e43-b98b-4249-87d4-6b4af5a
Rank	Gene ID	Score	Targeting
1	>tr|W5E2B8	3.36589	Yes
2	>tr|W4ZZN3	3.33588	Yes
3	>tr|W5BW25	3.32937	Yes
4	>tr|W5CA78	3.30457	Yes
5	>tr|W5DU28	3.29896	Yes
6	>tr|W5AYN7	3.29084	Yes
7	>tr|W5ELV6	3.28396	Yes
8	>tr|W5EL48	3.27803	Yes
9	>tr|W5GWI9	3.27596	Yes
10	>tr|W5E2R8	3.27274	Yes
11	>tr|W5G336	3.27049	Yes
12	>tr|W5A6A8	3.26472	Yes
13	>tr|W5FIX5	3.26353	Yes
14	>tr|W5EQA7	3.26326	Yes
15	>tr|W5A6C8	3.26308	Yes
16	>tr|W5GSX0	3.26115	Yes
17	>tr|W5GQ91	3.25939	Yes
18	>tr|W5DJG3	3.25906	Yes
19	>tr|W5CHS4	3.25869	Yes
20	>tr|W5E639	3.24658	Yes
21	>tr|W5DZF9	3.24527	Yes
22	>tr|W5FU44	3.24061	Yes
23	>tr|W5H4N1	3.23921	Yes
24	>tr|W5AHG7	3.23912	Yes
25	>tr|W5D6R4	3.23886	Yes
26	>tr|W5ESA0	3.23868	Yes
27	>tr|W5E7E7	3.2371	Yes
28	>tr|W5HPW8	3.23692	Yes
29	>tr|W5BT86	3.23093	Yes
30	>tr|W5ALX5	3.22784	Yes
31	>tr|W5FRQ2	3.22569	Yes
32	>tr|W5AWM7	3.22154	Yes
33	>tr|W5EN68	3.21891	Yes
34	>tr|W5CEK6	3.21594	Yes
35	>tr|W5E9F3	3.21416	Yes
36	>tr|W5AWG6	3.21283	Yes
37	>tr|W4ZUW8	3.20236	Yes
38	>tr|W4ZX04	3.20051	Yes
39	>tr|W4ZQT0	3.19908	Yes
40	>tr|A0A077	3.19874	Yes
41	>tr|W5CEL4	3.19534	Yes
42	>tr|W5FZ18	3.19346	Yes
43	>tr|W5D9S1	3.19175	Yes
44	>tr|W5H1J8	3.18961	Yes
45	>tr|W5A5V3	3.1891	Yes
46	>tr|W5EF99	3.18669	Yes
47	>tr|W5FB22	3.18311	Yes
48	>tr|A0A096	3.17619	Yes
49	>tr|W5DWR8	3.17553	Yes
50	>tr|W5DBJ6	3.17382	Yes
51	>tr|W5FPY0	3.16387	Yes
52	>tr|W4ZPM6	3.1605	Yes
53	>tr|W4ZMF6	3.1602	Yes
54	>tr|W5FWS6	3.15792	Yes
55	>tr|W4ZX16	3.15618	Yes
56	>tr|W5AGW0	3.15532	Yes
57	>tr|W5CEA1	3.15497	Yes
58	>tr|W5F512	3.15214	Yes
59	>tr|W5EV70	3.15191	Yes
60	>tr|W5FVD0	3.15002	Yes
61	>tr|W5FYQ1	3.14788	Yes
62	>tr|W5H7V9	3.14586	Yes
63	>tr|W5E6W2	3.14085	Yes
64	>tr|W5FNG9	3.1406	Yes
65	>tr|W5BPI0	3.14019	Yes
66	>tr|A0A077	3.13944	Yes
67	>tr|W5GXX4	3.13609	Yes
68	>tr|W5GGR4	3.13527	Yes
69	>tr|A0A077	3.13125	Yes
70	>tr|A0A077	3.12728	Yes
71	>tr|W5G9P0	3.12276	Yes
72	>tr|W5F872	3.1183	Yes
73	>tr|W5CJL8	3.1166	Yes
74	>tr|W5ANY9	3.11312	Yes
75	>tr|W5DXF0	3.11166	Yes
76	>tr|C4PW00	3.10804	Yes
77	>tr|W5CMI2	3.1021	Yes
78	>tr|W5CMQ6	3.10024	Yes
79	>tr|A0A077	3.10006	Yes
80	>tr|W5G4L0	3.09967	Yes
81	>tr|W5B9T0	3.09954	Yes
82	>tr|W5FCF2	3.08895	Yes
83	>tr|W5DTI2	3.08019	Yes
84	>tr|Q9AXK6	3.07956	Yes
85	>tr|W5GCG0	3.06698	Yes
86	>tr|W5AIL3	3.05248	Yes
87	>tr|W5B6B3	3.05139	Yes
88	>tr|W5DAB2	3.05125	Yes
89	>tr|W5I633	3.04066	Yes
90	>tr|W5BXQ4	3.03714	Yes
91	>tr|A0A077	3.03159	Yes
92	>tr|W5BLH2	3.03044	Yes
93	>tr|W5F0D4	3.02247	Yes
94	>tr|W5HSH5	3.02171	Yes
95	>tr|W5CA69	3.00878	Yes
96	>tr|W5AS34	3.00668	Yes
97	>tr|A0A0C4	3.00532	Yes
98	>tr|W5DVN8	3.00305	Yes
99	>tr|W5D9T1	2.97095	Yes
100	>tr|W5CY54	2.96349	Yes
101	>tr|W5F325	2.95348	Yes
102	>tr|W5ETJ0	2.95182	Yes
103	>tr|W5FPJ6	2.94287	Yes
104	>tr|W5DSM1	2.93833	Yes
105	>tr|W5I8W0	2.92272	Yes
106	>tr|W5DVJ7	2.92244	Yes
107	>tr|W5GBV5	2.91951	Yes
108	>tr|W5H5M9	2.91888	Yes
109	>tr|W5CY64	2.91144	Yes
110	>tr|W4ZWS1	2.91053	Yes
111	>tr|W5BRB0	2.90888	Yes
112	>tr|W5CIL6	2.90833	Yes
113	>tr|W5B9K2	2.90656	Yes
114	>tr|W5HEH1	2.90615	Yes
115	>tr|W5HSP8	2.90288	Yes
116	>tr|W5EX33	2.90138	Yes
117	>tr|W5G8K5	2.89599	Yes
118	>tr|A0A077	2.8957	Yes
119	>tr|W5A6E7	2.89502	Yes
120	>tr|W5F636	2.8941	Yes
121	>tr|A0A096	2.89139	Yes
122	>tr|W5ALC0	2.88597	Yes
123	>tr|W5HCC8	2.88396	Yes
124	>tr|W5BE25	2.88337	Yes
125	>tr|W5G9T7	2.88122	Yes
126	>tr|W5EYX3	2.879	Yes
127	>tr|W5DWN0	2.87673	Yes
128	>tr|W5DHA6	2.87513	Yes
129	>tr|W4ZSP4	2.87298	Yes
130	>tr|W5GBA7	2.87099	Yes
131	>tr|W5BCV8	2.86741	Yes
132	>tr|W5F0Z2	2.86212	Yes
133	>tr|W5F718	2.85765	Yes
134	>tr|W5HTP6	2.85706	Yes
135	>tr|W5E9Z9	2.85537	Yes
136	>tr|W5F945	2.84822	Yes
137	>tr|W5IAB4	2.84762	Yes
138	>tr|W5CDG8	2.84754	Yes
139	>tr|W5BGX7	2.84508	Yes
140	>tr|W5H3D1	2.84408	Yes
141	>tr|W5AHS8	2.84366	Yes
142	>tr|A0A077	2.84194	Yes
143	>tr|W5H1J4	2.83637	Yes
144	>tr|W5GIL6	2.83632	Yes
145	>tr|W5DF07	2.83562	Yes
146	>tr|W5BWG6	2.8346	Yes
147	>tr|W5F014	2.83116	Yes
148	>tr|W5FFW9	2.8233	Yes
149	>tr|W5C1T7	2.82168	Yes
150	>tr|W5BPJ9	2.81987	Yes
151	>tr|W5FUA0	2.81461	Yes
152	>tr|W5GJ69	2.81204	Yes
153	>tr|A0A096	2.80684	Yes
154	>tr|W5GUS3	2.80642	Yes
155	>tr|W5DK14	2.8034	Yes
156	>tr|W5EEJ1	2.79421	Yes
157	>tr|W5FXN0	2.79404	Yes
158	>tr|W5FK01	2.79404	Yes
159	>tr|W5H580	2.79281	Yes
160	>tr|W5DGG7	2.79256	Yes
161	>tr|W5AIZ8	2.79214	Yes
162	>tr|W5DCA4	2.79134	Yes
163	>tr|W5DR73	2.79082	Yes
164	>tr|W5EFM2	2.78539	Yes
165	>tr|W5ASS6	2.78507	Yes
166	>tr|W5HGU8	2.7697	Yes
167	>tr|W5CGZ6	2.76916	Yes
168	>tr|W5E2W4	2.76837	Yes
169	>tr|W5EZ94	2.7682	Yes
170	>tr|W5EKT5	2.76616	Yes
171	>tr|W5EK12	2.76507	Yes
172	>tr|W5D7K8	2.76414	Yes
173	>tr|W5FLN0	2.76177	Yes
174	>tr|W5G1Y1	2.75948	Yes
175	>tr|W5I5M1	2.75724	Yes
176	>tr|W5BU31	2.75342	Yes
177	>tr|W5BUE9	2.75261	Yes
178	>tr|W5AUD8	2.75208	Yes
179	>tr|W5GGM1	2.74568	Yes
180	>tr|W4ZNN3	2.74519	Yes
181	>tr|W5HN64	2.73947	Yes
182	>tr|W5BSE0	2.73941	Yes
183	>tr|W5BG08	2.73215	Yes
184	>tr|W5CC40	2.73145	Yes
185	>tr|W5F7U1	2.73081	Yes
186	>tr|A0A096	2.72791	Yes
187	>tr|W5GBJ1	2.7193	Yes
188	>tr|W5HEX8	2.70789	Yes
189	>tr|W5B1L9	2.69962	Yes
190	>tr|W5EDB6	2.6987	Yes
191	>tr|W5BUY4	2.69747	Yes
192	>tr|W5H5S3	2.68437	Yes
193	>tr|W5EPS2	2.68418	Yes
194	>tr|W5GTP3	2.67697	Yes
195	>tr|W5F6R0	2.67616	Yes
196	>tr|W5CAU2	2.66813	Yes
197	>tr|W5G5F9	2.66078	Yes
198	>tr|A0A096	2.65274	Yes
199	>tr|W4ZQD3	2.64912	Yes
200	>tr|W5HR53	2.63578	Yes
201	>tr|W5EVY6	2.60916	Yes
202	>tr|W5FBA7	2.60362	Yes
203	>tr|W5FPC8	2.59134	Yes
204	>tr|W5CNK3	2.59132	Yes
205	>tr|W5BTJ3	2.59089	Yes
206	>tr|W5EVH1	2.58871	Yes
207	>tr|W5H8U5	2.58799	Yes
208	>tr|W5DC90	2.58128	Yes
209	>tr|W5C5I4	2.58053	Yes
210	>tr|W5DPM2	2.57968	Yes
211	>tr|W5EI61	2.57925	Yes
212	>tr|W5EYS4	2.57434	Yes
213	>tr|W5BHU3	2.57419	Yes
214	>tr|W5F8D5	2.56815	Yes
215	>tr|W5FC36	2.56805	Yes
216	>tr|W5FKC6	2.56154	Yes
217	>tr|W5C6S5	2.55632	Yes
218	>tr|W5E391	2.555	Yes
219	>tr|W5CPX1	2.55028	Yes
220	>tr|W5H836	2.54858	Yes
221	>tr|W5AY32	2.54525	Yes
222	>tr|W5AFI2	2.545	Yes
223	>tr|W5HPQ2	2.54233	Yes
224	>tr|W5I8J9	2.54022	Yes
225	>tr|W5ENL3	2.53505	Yes
226	>tr|W5GKF4	2.53159	Yes
227	>tr|W5GK14	2.53084	Yes
228	>tr|W5EB76	2.53025	Yes
229	>tr|W5DJZ9	2.52996	Yes
230	>tr|W5G0N2	2.52907	Yes
231	>tr|W5EF90	2.52904	Yes
232	>tr|W5AAL2	2.52663	Yes
233	>tr|W5BL65	2.52611	Yes
234	>tr|W5G036	2.52482	Yes
235	>tr|W5GXC5	2.52086	Yes
236	>tr|W5EGX0	2.51649	Yes
237	>tr|W5BNR3	2.51397	Yes
238	>tr|W5F9W2	2.51354	Yes
239	>tr|W5F0C8	2.51349	Yes
240	>tr|W5I2Q0	2.51221	Yes
241	>tr|W5AQG0	2.51165	Yes
242	>tr|W5FL42	2.51011	Yes
243	>tr|W5DSD2	2.50796	Yes
244	>tr|W5I0T7	2.50498	Yes
245	>tr|W5EYD4	2.50284	Yes
246	>tr|W5C4L9	2.50232	Yes
247	>tr|W5DQC6	2.50113	Yes
248	>tr|W5G5I2	2.49929	Yes
249	>tr|W5DAJ9	2.4986	Yes
250	>tr|W5DKT4	2.49779	Yes
251	>tr|W5EDC8	2.4975	Yes
252	>tr|W5AJ42	2.49378	Yes
253	>tr|A0A096	2.49163	Yes
254	>tr|W5GM08	2.49137	Yes
255	>tr|W5DYU9	2.4908	Yes
256	>tr|W5EBW1	2.49078	Yes
257	>tr|W5DLI4	2.48963	Yes
258	>tr|W5F3E3	2.48653	Yes
259	>tr|W5I433	2.48096	Yes
260	>tr|A0A080	2.48071	Yes
261	>tr|W4ZXY8	2.48045	Yes
262	>tr|W5BN83	2.47844	Yes
263	>tr|W5H7A5	2.4773	Yes
264	>tr|A0A096	2.47728	Yes
265	>tr|S4Z392	2.47724	Yes
266	>tr|W5G0E0	2.47699	Yes
267	>tr|W5BNL8	2.47668	Yes
268	>tr|W5B0A4	2.47457	Yes
269	>tr|W5FD49	2.47128	Yes
270	>tr|W5AZB6	2.47095	Yes
271	>tr|W5AZE3	2.47075	Yes
272	>tr|W5GB96	2.46963	Yes
273	>tr|A0A077	2.46626	Yes
274	>tr|W5FNP8	2.46611	Yes
275	>tr|W5BNT0	2.46494	Yes
276	>tr|W5DHG2	2.46471	Yes
277	>tr|W5CVJ9	2.46444	Yes
278	>tr|W5FQ66	2.46425	Yes
279	>tr|W5BGF9	2.46419	Yes
280	>tr|W5EI54	2.46359	Yes
281	>tr|W5AG37	2.46288	Yes
282	>tr|W5GTT6	2.46202	Yes
283	>tr|W5FDM7	2.46114	Yes
284	>tr|W5GTB1	2.4586	Yes
285	>tr|W5BUQ3	2.45832	Yes
286	>tr|A0A077	2.4573	Yes
287	>tr|W5CYE0	2.4569	Yes
288	>tr|W4ZZY5	2.45632	Yes
289	>tr|W5BT44	2.45492	Yes
290	>tr|W5EDR5	2.45382	Yes
291	>tr|W5HM13	2.45218	Yes
292	>tr|W5EAX8	2.45044	Yes
293	>tr|W5CKI4	2.44947	Yes
294	>tr|W4ZN67	2.44776	Yes
295	>tr|W5FQW9	2.44537	Yes
296	>tr|W5CCY0	2.44438	Yes
297	>tr|W5C665	2.44414	Yes
298	>tr|W5HFY4	2.44401	Yes
299	>tr|W5HQG2	2.44366	Yes
300	>tr|W5FCU7	2.44357	Yes
301	>tr|W5AFL7	2.44322	Yes
302	>tr|W5F3B5	2.44189	Yes
303	>tr|W5EPK4	2.44148	Yes
304	>tr|W5DJZ0	2.4399	Yes
305	>tr|W5HRQ3	2.43946	Yes
306	>tr|W5DHZ9	2.43923	Yes
307	>tr|W5EDC6	2.43901	Yes
308	>tr|W5B9B7	2.43849	Yes
309	>tr|W5HLX2	2.4381	Yes
310	>tr|W5A8J9	2.43798	Yes
311	>tr|W5DTC6	2.43722	Yes
312	>tr|W5CGX5	2.43689	Yes
313	>tr|W5D0M7	2.43644	Yes
314	>tr|W5FBK8	2.43593	Yes
315	>tr|W5DVR7	2.43516	Yes
316	>tr|W5D864	2.43391	Yes
317	>tr|W5G031	2.4335	Yes
318	>tr|W5DRF8	2.43289	Yes
319	>tr|W5GLJ8	2.43276	Yes
320	>tr|W5H321	2.43076	Yes
321	>tr|W5CJF4	2.43001	Yes
322	>tr|W5HXF2	2.42881	Yes
323	>tr|W5IAE9	2.42745	Yes
324	>tr|W5GYM8	2.42579	Yes
325	>tr|W5CEV8	2.42512	Yes
326	>tr|W5B5D7	2.42494	Yes
327	>tr|W5EUV3	2.42438	Yes
328	>tr|W5F2P4	2.42405	Yes
329	>tr|W5C6H9	2.42364	Yes
330	>tr|W4ZWM7	2.42324	Yes
331	>tr|W5EQT0	2.42313	Yes
332	>tr|W5ETS4	2.42289	Yes
333	>tr|W5B0Q9	2.42216	Yes
334	>tr|W5BNK8	2.42115	Yes
335	>tr|W5GCT6	2.4181	Yes
336	>tr|W5FZN5	2.41806	Yes
337	>tr|W5FGF6	2.418	Yes
338	>tr|W5GQL5	2.4179	Yes
339	>tr|W5FJC3	2.4166	Yes
340	>tr|W5A434	2.41597	Yes
341	>tr|O21359	2.41589	Yes
342	>tr|W5GDP7	2.4157	Yes
343	>tr|W5HRC1	2.41544	Yes
344	>tr|W5DNW9	2.41531	Yes
345	>tr|W5DWX3	2.41475	Yes
346	>tr|W5AJ32	2.41473	Yes
347	>tr|W5HGB3	2.41443	Yes
348	>tr|W5GPS7	2.41324	Yes
349	>tr|W5E645	2.41299	Yes
350	>tr|W5C5T0	2.41294	Yes
351	>tr|W5H664	2.41162	Yes
352	>tr|W5BCQ1	2.41061	Yes
353	>tr|W5I3S3	2.40999	Yes
354	>tr|W5G798	2.40981	Yes
355	>tr|W5CL34	2.40976	Yes
356	>tr|W5ACC6	2.40943	Yes
357	>tr|W5G8Z6	2.40915	Yes
358	>tr|A0A077	2.40784	Yes
359	>tr|A0A096	2.40757	Yes
360	>tr|W5GML3	2.40615	Yes
361	>tr|W5BKJ3	2.40576	Yes
362	>tr|W5F090	2.40478	Yes
363	>tr|W5BV24	2.40472	Yes
364	>tr|A0A096	2.40454	Yes
365	>tr|W5GN44	2.4036	Yes
366	>tr|W5E6W5	2.40296	Yes
367	>tr|W5EIG3	2.40289	Yes
368	>tr|A0A0C4	2.40259	Yes
369	>tr|W5I8K1	2.40222	Yes
370	>tr|W5GE56	2.40117	Yes
371	>tr|W5F768	2.40112	Yes
372	>tr|W5E0H4	2.39989	Yes
373	>tr|W5E3T1	2.39935	Yes
374	>tr|A0A077	2.39911	Yes
375	>tr|W5GVY3	2.39804	Yes
376	>tr|W5EIU9	2.3978	Yes
377	>tr|W5G3A2	2.39724	Yes
378	>tr|W5DND8	2.39652	Yes
379	>tr|W5FFJ8	2.3962	Yes
380	>tr|W5G5U4	2.39601	Yes
381	>tr|W5DU72	2.39426	Yes
382	>tr|W5B3D0	2.39391	Yes
383	>tr|W5ETQ4	2.39335	Yes
384	>tr|W5GZP9	2.39266	Yes
385	>tr|W5FTJ5	2.3925	Yes
386	>tr|W5FQ75	2.39199	Yes
387	>tr|W4ZQ89	2.39168	Yes
388	>tr|W5ACU8	2.39136	Yes
389	>tr|W5B541	2.39055	Yes
390	>tr|A0A096	2.39036	Yes
391	>tr|W5CF91	2.38981	Yes
392	>tr|W5HT37	2.38974	Yes
393	>tr|W5DNX7	2.38969	Yes
394	>tr|W5DF68	2.38952	Yes
395	>tr|A0A0C4	2.38903	Yes
396	>tr|W5ES68	2.3888	Yes
397	>tr|W5FX94	2.38876	Yes
398	>tr|W5C2W1	2.38836	Yes
399	>tr|W5AHN3	2.38772	Yes
400	>tr|W5I8Q8	2.38747	Yes
401	>tr|W5H4B2	2.38711	Yes
402	>tr|W5GB77	2.38662	Yes
403	>tr|W5AIV4	2.38578	Yes
404	>tr|A0A080	2.38463	Yes
405	>tr|W5DSV1	2.38458	Yes
406	>tr|W5CM83	2.38435	Yes
407	>tr|W5AMM9	2.38415	Yes
408	>tr|W5HWG5	2.38409	Yes
409	>tr|W5ERS0	2.38407	Yes
410	>tr|W5BI95	2.38389	Yes
411	>tr|W5EJZ6	2.38347	Yes
412	>tr|W5DX32	2.38143	Yes
413	>tr|W5BPM9	2.3814	Yes
414	>tr|W4ZM81	2.37982	Yes
415	>tr|W5CEW5	2.3798	Yes
416	>tr|W5C245	2.37932	Yes
417	>tr|W5FII1	2.37885	Yes
418	>tr|W5B3E5	2.37765	Yes
419	>tr|W5AD39	2.37745	Yes
420	>tr|W5G1T4	2.37714	Yes
421	>tr|W5I677	2.37703	Yes
422	>tr|W5EPP0	2.37692	Yes
423	>tr|W5BYC3	2.37648	Yes
424	>tr|W5DW02	2.37643	Yes
425	>tr|W5I7E8	2.37618	Yes
426	>tr|A0A096	2.37576	Yes
427	>tr|W5FAN0	2.37401	Yes
428	>tr|W5AFR9	2.37326	Yes
429	>tr|A0A077	2.37279	Yes
430	>tr|W5C4N4	2.37268	Yes
431	>tr|W5BH54	2.37252	Yes
432	>tr|W5DM72	2.37242	Yes
433	>tr|W5DTQ5	2.37226	Yes
434	>tr|W5D2C8	2.37173	Yes
435	>tr|W5HTF2	2.3716	Yes
436	>tr|W5F883	2.37116	Yes
437	>tr|A0A077	2.37004	Yes
438	>tr|W5DRV6	2.36975	Yes
439	>tr|W5AIA8	2.36934	Yes
440	>tr|W5GLX8	2.36881	Yes
441	>tr|W5C7C5	2.36872	Yes
442	>tr|W5FDX8	2.36849	Yes
443	>tr|W5EVR2	2.36761	Yes
444	>tr|W5GQ20	2.36746	Yes
445	>tr|A0A096	2.36699	Yes
446	>tr|W5F2D4	2.3669	Yes
447	>tr|A0A0C4	2.36614	Yes
448	>tr|W5AAH5	2.3661	Yes
449	>tr|W4ZLM6	2.36609	Yes
450	>tr|W5ADE4	2.366	Yes
451	>tr|W5C229	2.36593	Yes
452	>tr|W5BR46	2.36589	Yes
453	>tr|W5H8K4	2.36588	Yes
454	>tr|W5EWB1	2.36567	Yes
455	>tr|W5I5R0	2.36517	Yes
456	>tr|W5E7J1	2.3633	Yes
457	>tr|W5DHE9	2.36314	Yes
458	>tr|W5BK01	2.36309	Yes
459	>tr|W5IBX0	2.36296	Yes
460	>tr|W5DX76	2.36287	Yes
461	>tr|W5DR38	2.36265	Yes
462	>tr|W5HF29	2.36227	Yes
463	>tr|W5E9K2	2.36222	Yes
464	>tr|W5E221	2.36211	Yes
465	>tr|W5GAI1	2.36184	Yes
466	>tr|W5C322	2.36046	Yes
467	>tr|W5A6R9	2.36016	Yes
468	>tr|W5A1L4	2.35998	Yes
469	>tr|W5DJ51	2.35988	Yes
470	>tr|A0A077	2.35974	Yes
471	>tr|W5E2M1	2.35936	Yes
472	>tr|W5DJW0	2.35924	Yes
473	>tr|A0A096	2.35879	Yes
474	>tr|W5AYP9	2.35873	Yes
475	>tr|W5GXL6	2.35821	Yes
476	>tr|W5HKB9	2.35809	Yes
477	>tr|A0A077	2.35788	Yes
478	>tr|W5G9G2	2.35775	Yes
479	>tr|W5DHA2	2.35681	Yes
480	>tr|W5DLZ5	2.35643	Yes
481	>tr|W5FDB8	2.35604	Yes
482	>tr|W5CDC4	2.35528	Yes
483	>tr|W5B333	2.35484	Yes
484	>tr|W5DRS6	2.35376	Yes
485	>tr|W5DEC6	2.35364	Yes
486	>tr|W5AUJ9	2.35353	Yes
487	>tr|W5DPW1	2.35322	Yes
488	>tr|A0A0C4	2.3532	Yes
489	>tr|W5EHU4	2.35266	Yes
490	>tr|W5EKL0	2.35258	Yes
491	>tr|A0A077	2.35244	Yes
492	>tr|W5GEP4	2.35238	Yes
493	>tr|W5HEJ0	2.35224	Yes
494	>tr|W5HCT9	2.35204	Yes
495	>tr|W5B982	2.35154	Yes
496	>tr|W5ACH5	2.35149	Yes
497	>tr|W5HB44	2.35135	Yes
498	>tr|W5DTX4	2.35108	Yes
499	>tr|W5H196	2.34998	Yes
500	>tr|W5H546	2.34843	Yes
501	>tr|W5BJ93	2.34796	Yes
502	>tr|A0A077	2.34686	Yes
503	>tr|W5HZZ7	2.34671	Yes
504	>tr|W5FT51	2.34627	Yes
505	>tr|W5FQ51	2.34599	Yes
506	>tr|W5AF49	2.34545	Yes
507	>tr|W5EH47	2.34538	Yes
508	>tr|W5AG66	2.34506	Yes
509	>tr|W5ENB5	2.34499	Yes
510	>tr|W5H2A9	2.34491	Yes
511	>tr|W5H276	2.34488	Yes
512	>tr|W5A075	2.34463	Yes
513	>tr|W5DVQ0	2.34382	Yes
514	>tr|A0A077	2.34352	Yes
515	>tr|W5AQI2	2.34283	Yes
516	>tr|W4ZXQ4	2.34193	Yes
517	>tr|W5GJG5	2.34176	Yes
518	>tr|W4ZND5	2.34079	Yes
519	>tr|W5F5W8	2.34041	Yes
520	>tr|W4ZTC2	2.33999	Yes
521	>tr|W5DDE3	2.33979	Yes
522	>tr|W5C3E8	2.33975	Yes
523	>tr|W5CLQ6	2.33916	Yes
524	>tr|W5G8N0	2.33885	Yes
525	>tr|W5E605	2.33876	Yes
526	>tr|W5FAE6	2.33741	Yes
527	>tr|A0A096	2.33716	Yes
528	>tr|A0A077	2.33654	Yes
529	>tr|W5C7S6	2.33652	Yes
530	>tr|W5GKE1	2.33618	Yes
531	>tr|W5BVT9	2.33431	Yes
532	>tr|W5B977	2.33352	Yes
533	>tr|W5ES94	2.33338	Yes
534	>tr|W5BI43	2.33293	Yes
535	>tr|A0A096	2.33273	Yes
536	>tr|W5FGY2	2.33218	Yes
537	>tr|W5ACH4	2.33196	Yes
538	>tr|W5E731	2.33143	Yes
539	>tr|W5B994	2.33087	Yes
540	>tr|W5HPI5	2.33066	Yes
541	>tr|W5EWM0	2.32999	Yes
542	>tr|W5HWN1	2.32949	Yes
543	>tr|W5EDK5	2.32949	Yes
544	>tr|W5FA29	2.32927	Yes
545	>tr|W5BRI4	2.3291	Yes
546	>tr|A0A077	2.3285	Yes
547	>tr|W5DC22	2.32716	Yes
548	>tr|W5FSW1	2.32698	Yes
549	>tr|W5G161	2.32644	Yes
550	>tr|W5F3J4	2.32623	Yes
551	>tr|W5G994	2.32514	Yes
552	>tr|W5DJQ9	2.32502	Yes
553	>tr|C0KTS8	2.32412	Yes
554	>tr|W5H334	2.32378	Yes
555	>tr|W5FK60	2.32273	Yes
556	>tr|W5HDH0	2.32253	Yes
557	>tr|W5ABF9	2.32246	Yes
558	>tr|W5F7A9	2.32243	Yes
559	>tr|W5H3I7	2.32185	Yes
560	>tr|W5B2P2	2.32013	Yes
561	>tr|W5IAM8	2.31978	Yes
562	>tr|W5B5W1	2.31951	Yes
563	>tr|W5CAN8	2.3187	Yes
564	>tr|W5BFQ4	2.31836	Yes
565	>tr|W5F050	2.3179	Yes
566	>tr|W5E4A7	2.31779	Yes
567	>tr|W5F3B0	2.31776	Yes
568	>tr|W5GPM8	2.31718	Yes
569	>tr|W5BZ18	2.31598	Yes
570	>tr|W5FKI6	2.31572	Yes
571	>tr|A0A0C4	2.31564	Yes
572	>tr|W5D821	2.31529	Yes
573	>tr|W5C1I3	2.31522	Yes
574	>tr|W5GKD2	2.31493	Yes
575	>tr|W5A101	2.31459	Yes
576	>tr|W5B5S6	2.31377	Yes
577	>tr|W5DXD0	2.31326	Yes
578	>tr|W4ZS88	2.31203	Yes
579	>tr|W5EJZ8	2.31167	Yes
580	>tr|W5FNR2	2.31156	Yes
581	>tr|W5I4K1	2.31149	Yes
582	>tr|W5EEU5	2.31128	Yes
583	>tr|W5E1Q2	2.31126	Yes
584	>tr|W5FU64	2.31078	Yes
585	>tr|W5H6G3	2.31073	Yes
586	>tr|W5AD49	2.3107	Yes
587	>tr|W5EBT8	2.31065	Yes
588	>tr|W5EC07	2.31051	Yes
589	>tr|W4ZV50	2.31046	Yes
590	>tr|W5EUH0	2.30997	Yes
591	>tr|W5H8Z1	2.30995	Yes
592	>tr|W5FW24	2.30972	Yes
593	>tr|W5FAG9	2.30963	Yes
594	>tr|W5FKI3	2.30922	Yes
595	>tr|W5AJL8	2.30882	Yes
596	>tr|W5F3B7	2.30873	Yes
597	>tr|W5BNY1	2.30774	Yes
598	>tr|W5EW51	2.30749	Yes
599	>tr|W5E3L3	2.30668	Yes
600	>tr|A0A096	2.30663	Yes
601	>tr|W5DHW0	2.30534	Yes
602	>tr|W5EU59	2.30522	Yes
603	>tr|W5H225	2.30417	Yes
604	>tr|W5ACV1	2.30353	Yes
605	>tr|W5AGJ2	2.30333	Yes
606	>tr|W4ZPL7	2.30262	Yes
607	>tr|W5B644	2.30261	Yes
608	>tr|W5CN56	2.30159	Yes
609	>tr|A0A077	2.30152	Yes
610	>tr|W5D5Y2	2.30098	Yes
611	>tr|W5DSN7	2.30078	Yes
612	>tr|W5C8Q9	2.30051	Yes
613	>tr|W5CD73	2.29998	Yes
614	>tr|W5F2F5	2.29942	Yes
615	>tr|W5H7C3	2.29936	Yes
616	>tr|W5DEV0	2.29901	Yes
617	>tr|W5GD53	2.29848	Yes
618	>tr|W5C8B5	2.29804	Yes
619	>tr|W5DRR6	2.29801	Yes
620	>tr|W5ACC8	2.29712	Yes
621	>tr|A0A0C4	2.29612	Yes
622	>tr|W5FTY6	2.29601	Yes
623	>tr|W5E3C1	2.2959	Yes
624	>tr|W5B1B7	2.29563	Yes
625	>tr|W5E3T6	2.29526	Yes
626	>tr|W4ZW40	2.2945	Yes
627	>tr|A0A096	2.29372	Yes
628	>tr|W5I9Z9	2.29306	Yes
629	>tr|W4ZRZ1	2.29237	Yes
630	>tr|W5B944	2.2919	Yes
631	>tr|W5B273	2.29141	Yes
632	>tr|W5FBM2	2.29	Yes
633	>tr|W5BRX9	2.28856	Yes
634	>tr|W5GAJ7	2.28847	Yes
635	>tr|W5HXQ7	2.28732	Yes
636	>tr|W5A0Y7	2.28688	Yes
637	>tr|A0A077	2.28665	Yes
638	>tr|W5DSH4	2.28646	Yes
639	>tr|W5GHR9	2.28637	Yes
640	>tr|W5BPE3	2.28613	Yes
641	>tr|W5HP18	2.28606	Yes
642	>tr|W5HEE3	2.28603	Yes
643	>tr|W5AQ43	2.28454	Yes
644	>tr|W5CAY2	2.28392	Yes
645	>tr|W5HFF0	2.2839	Yes
646	>tr|W5F987	2.28328	Yes
647	>tr|W5ABN4	2.28312	Yes
648	>tr|A0A0C4	2.28305	Yes
649	>tr|W5DXT7	2.2818	Yes
650	>tr|W5GG69	2.28171	Yes
651	>tr|W5G3W1	2.28163	Yes
652	>tr|W5A154	2.28158	Yes
653	>tr|W5G9E9	2.2811	Yes
654	>tr|W5FNF2	2.28096	Yes
655	>tr|W5C8M9	2.27985	Yes
656	>tr|W5BXI7	2.27966	Yes
657	>tr|W5BHV6	2.27847	Yes
658	>tr|W5GYD1	2.27803	Yes
659	>tr|W5BV44	2.27792	Yes
660	>tr|W5EXG0	2.27684	Yes
661	>tr|W5E3X6	2.27673	Yes
662	>tr|W5F1G8	2.27634	Yes
663	>tr|W5D9E9	2.276	Yes
664	>tr|W5GA67	2.27492	Yes
665	>tr|A0A096	2.27482	Yes
666	>tr|W5GFS4	2.27357	Yes
667	>tr|W5ASF2	2.27337	Yes
668	>tr|W5GJD3	2.27306	Yes
669	>tr|W5EDE0	2.27288	Yes
670	>tr|W5GZW9	2.2728	Yes
671	>tr|A0A096	2.27174	Yes
672	>tr|W5HW40	2.27113	Yes
673	>tr|W5CCN0	2.27056	Yes
674	>tr|W5BKM1	2.2705	Yes
675	>tr|W5FF46	2.27036	Yes
676	>tr|W5A727	2.26895	Yes
677	>tr|W5FUQ3	2.26844	Yes
678	>tr|W5DQY5	2.26812	Yes
679	>tr|W5A041	2.26639	Yes
680	>tr|W5DN35	2.26578	Yes
681	>tr|W5HRU6	2.26547	Yes
682	>tr|W5HTL6	2.26534	Yes
683	>tr|W5A548	2.26531	Yes
684	>tr|A0A096	2.265	Yes
685	>tr|W5HMV8	2.26493	Yes
686	>tr|W5AHD5	2.26444	Yes
687	>tr|W5BP49	2.26429	Yes
688	>tr|A0A077	2.26404	Yes
689	>tr|W4ZWZ6	2.26376	Yes
690	>tr|W5HIJ1	2.26327	Yes
691	>tr|W5DQJ2	2.26293	Yes
692	>tr|W5E167	2.26192	Yes
693	>tr|W5B2I7	2.2618	Yes
694	>tr|W5ADQ7	2.26027	Yes
695	>tr|W5GGF5	2.25922	Yes
696	>tr|W5H3G3	2.25891	Yes
697	>tr|W5GKZ4	2.25639	Yes
698	>tr|A0A0C4	2.25612	Yes
699	>tr|A0A096	2.25598	Yes
700	>tr|W5FA15	2.2552	Yes
701	>tr|W5B8A2	2.25517	Yes
702	>tr|W5BSI7	2.25326	Yes
703	>tr|W5FVD5	2.25167	Yes
704	>tr|W5A8D1	2.25063	Yes
705	>tr|W5BQI4	2.25033	Yes
706	>tr|W5F9E7	2.25021	Yes
707	>tr|W5GEV6	2.24863	Yes
708	>tr|W5F2L6	2.24849	Yes
709	>tr|W5GZ67	2.24662	Yes
710	>tr|W5FSF8	2.24405	Yes
711	>tr|W5F5H6	2.24405	Yes
712	>tr|W5I468	2.24357	Yes
713	>tr|W5I440	2.2421	Yes
714	>tr|W5GBU7	2.24059	Yes
715	>tr|W5AG41	2.24051	Yes
716	>tr|W5GBQ8	2.23978	Yes
717	>tr|W5FT07	2.2391	Yes
718	>sp|P08117	2.23828	Yes
719	>tr|W5FDQ0	2.23686	Yes
720	>tr|A0A077	2.23631	Yes
721	>tr|W5FWS4	2.23602	Yes
722	>tr|A0A096	2.23487	Yes
723	>tr|W5B9B4	2.23457	Yes
724	>tr|W5CE82	2.23447	Yes
725	>tr|W5HB42	2.23362	Yes
726	>tr|W5FVQ1	2.23346	Yes
727	>tr|A0A0C4	2.23316	Yes
728	>tr|W5EBN4	2.23314	Yes
729	>tr|W5EZC7	2.23268	Yes
730	>tr|W5D7K0	2.23154	Yes
731	>tr|W5B826	2.23139	Yes
732	>tr|W5DXI6	2.23109	Yes
733	>tr|W5A1M6	2.22889	Yes
734	>tr|W5FR55	2.2278	Yes
735	>tr|W5G121	2.22645	Yes
736	>tr|W5AYV3	2.22621	Yes
737	>tr|W5DUD2	2.22477	Yes
738	>tr|W5I8E0	2.22458	Yes
739	>tr|W5EHU8	2.2244	Yes
740	>tr|W5DL63	2.2241	Yes
741	>tr|W5AJF3	2.22346	Yes
742	>tr|W5HUB6	2.2232	Yes
743	>tr|W5HNZ6	2.22166	Yes
744	>tr|W5HWQ3	2.22119	Yes
745	>tr|W5F6T1	2.21581	Yes
746	>tr|W5B7J6	2.21532	Yes
747	>tr|W4ZWX4	2.21466	Yes
748	>tr|W5B6E3	2.21429	Yes
749	>tr|W5FXJ5	2.21355	Yes
750	>tr|W5GQS8	2.2132	Yes
751	>tr|W5C7Y9	2.21293	Yes
752	>tr|W5HJ93	2.21132	Yes
753	>tr|W5EAF7	2.20938	Yes
754	>tr|W5FTD2	2.20773	Yes
755	>tr|W5HM26	2.20379	Yes
756	>tr|W5C5Y5	2.20035	Yes
757	>tr|W5H8B8	2.20034	Yes
758	>tr|W5GLK0	2.20024	Yes
759	>tr|W5GZQ5	2.19999	Yes
760	>tr|W5BQL3	2.19975	Yes
761	>tr|W5BP58	2.19951	Yes
762	>tr|W5GAY9	2.19848	Yes
763	>tr|A0A077	2.19764	Yes
764	>tr|W5A135	2.19291	Yes
765	>tr|W5DZU0	2.19203	Yes
766	>tr|W5FNE6	2.1913	Yes
767	>tr|W5AUK0	2.19083	Yes
768	>tr|W5AF69	2.19053	Yes
769	>tr|W4ZZT2	2.18881	Yes
770	>tr|W5H6R2	2.18797	Yes
771	>tr|W5EFY8	2.18698	Yes
772	>tr|W5A4N6	2.18475	Yes
773	>tr|W5EHQ0	2.18333	Yes
774	>tr|W5GFL9	2.18294	Yes
775	>tr|W5H1C3	2.18138	Yes
776	>tr|W4ZY73	2.18055	Yes
777	>tr|A0A096	2.17956	Yes
778	>tr|W5H054	2.17654	Yes
779	>tr|W5DQ02	2.17321	Yes
780	>tr|W5HHD5	2.17282	Yes
781	>tr|W5HCI8	2.17168	Yes
782	>tr|W5B5U9	2.16686	Yes
783	>tr|W5IA03	2.16664	Yes
784	>tr|W5EQG9	2.16522	Yes
785	>tr|W5A3V4	2.1649	Yes
786	>tr|W5GNB6	2.16361	Yes
787	>tr|W5AFT4	2.16139	Yes
788	>tr|W5BYR3	2.16077	Yes
789	>tr|W5D9C6	2.15965	Yes
790	>tr|W5DCV8	2.15636	Yes
791	>tr|W5DHX6	2.15621	Yes
792	>tr|W5E8S9	2.15297	Yes
793	>tr|W5FVQ9	2.15173	Yes
794	>tr|A0A096	2.15076	Yes
795	>tr|W5GW62	2.14933	Yes
796	>tr|W5HJA2	2.14012	Yes
797	>tr|W5EL23	2.13989	Yes
798	>tr|W5CP40	2.13753	Yes
799	>tr|W5G578	2.13733	Yes
800	>tr|W4ZWR4	2.13201	Yes
801	>tr|A0A0C4	2.12838	Yes
802	>tr|W5HWL8	2.12158	Yes
803	>tr|W5FSK1	2.11751	Yes
804	>tr|A0A077	2.11564	Yes
805	>tr|W5EYT9	2.11241	Yes
806	>tr|W5DKG0	2.10886	Yes
807	>sp|Q95H59	2.10413	Yes
808	>tr|W5C2K4	2.10373	Yes
809	>tr|W5FLI8	2.10343	Yes
810	>tr|W5EPW7	2.10248	Yes
811	>tr|W5FVU0	2.10087	Yes
812	>tr|W5HRT0	2.09982	Yes
813	>tr|W5DPE6	2.09424	Yes
814	>tr|A0A077	2.09283	Yes
815	>tr|W5DSP0	2.08678	Yes
816	>tr|W5FB33	2.07662	Yes
817	>tr|W5E931	2.07315	Yes
818	>tr|W5AUG4	2.07263	Yes
819	>tr|W5DV93	2.07151	Yes
820	>tr|W5EG48	2.06579	Yes
821	>tr|W5GUQ3	2.06065	Yes
822	>tr|W5G0E5	2.06013	Yes
823	>tr|W5A2S1	2.04861	Yes
824	>tr|W4ZQT2	2.04139	Yes
825	>tr|W5ABG3	2.04088	Yes
826	>tr|W5EN34	2.03681	Yes
827	>tr|W5BNA2	2.03657	Yes
828	>tr|W5FJM3	2.0341	Yes
829	>tr|W4ZU17	2.02759	Yes
830	>tr|W5ANL3	2.01914	Yes
831	>tr|W5EHG8	2.01693	Yes
832	>tr|W5AU65	2.01561	Yes
833	>tr|W4ZTL8	2.01432	Yes
834	>tr|W5EMG5	2.0143	Yes
835	>sp|P30111	2.01383	Yes
836	>tr|W5DEP8	2.01081	Yes
837	>tr|W5CCL8	2.00812	Yes
838	>tr|W5ASS4	2.00584	Yes
839	>tr|W5F022	1.99997	Yes
840	>tr|W5F7X8	1.99989	Yes
841	>tr|W5GVS1	1.9937	Yes
842	>tr|W5B3M1	1.99207	Yes
843	>tr|W5BZA5	1.99126	Yes
844	>tr|W5E7S2	1.99063	Yes
845	>tr|W5DKY4	1.98777	Yes
846	>tr|W5H4H1	1.97981	Yes
847	>tr|W5ENW8	1.97736	Yes
848	>tr|W5FL52	1.97479	Yes
849	>tr|W5GM30	1.97147	Yes
850	>tr|W5E5J0	1.97015	Yes
851	>sp|P61047	1.96372	Yes
852	>tr|A0A096	1.96268	Yes
853	>tr|W5AS67	1.9586	Yes
854	>tr|A0A0C4	1.95789	Yes
855	>tr|W5AYS4	1.9574	Yes
856	>tr|W5FBX8	1.95678	Yes
857	>tr|W5DAI2	1.95528	Yes
858	>tr|W5A6Q9	1.95274	Yes
859	>tr|W5FHN9	1.94881	Yes
860	>tr|W5BJR4	1.94591	Yes
861	>tr|A0A077	1.94332	Yes
862	>tr|W5A4N2	1.93499	Yes
863	>tr|W5H8U2	1.93334	Yes
864	>tr|W5CQC7	1.93263	Yes
865	>tr|W5ETX7	1.93204	Yes
866	>tr|W5A721	1.93008	Yes
867	>tr|W5FTB1	1.92446	Yes
868	>tr|W5F9R6	1.91656	Yes
869	>tr|W5A5D4	1.9157	Yes
870	>tr|W5HRJ1	1.90604	Yes
871	>tr|W5C1E8	1.90506	Yes
872	>tr|A0A077	1.90392	Yes
873	>tr|W5A254	1.90121	Yes
874	>tr|W5FA17	1.90068	Yes
875	>tr|W5GR80	1.9002	Yes
876	>tr|W5AIN4	1.89948	Yes
877	>tr|W5F8X2	1.89937	Yes
878	>tr|W5I1J6	1.89593	Yes
879	>tr|W5BZ66	1.89215	Yes
880	>tr|W5CD59	1.88641	Yes
881	>tr|W5B2Z6	1.88138	Yes
882	>tr|W5AFT8	1.88054	Yes
883	>tr|W5ERE8	1.88031	Yes
884	>tr|W5HR89	1.87313	Yes
885	>tr|W5HGA3	1.86876	Yes
886	>tr|W5C290	1.86393	Yes
887	>tr|W5E0W2	1.85937	Yes
888	>tr|W5EX67	1.85924	Yes
889	>tr|W4ZWB4	1.85912	Yes
890	>tr|W5I6N9	1.85865	Yes
891	>tr|W5HKU2	1.858	Yes
892	>tr|W5B7G6	1.85406	Yes
893	>tr|W5E938	1.85301	Yes
894	>tr|W5HHI5	1.85168	Yes
895	>tr|W5DTG8	1.83979	Yes
896	>tr|W5E2P2	1.83362	Yes
897	>tr|W5I3D6	1.83216	Yes
898	>tr|W5IBG4	1.82971	Yes
899	>tr|W4ZP49	1.82856	Yes
900	>tr|W5ATL3	1.82656	Yes
901	>tr|W5DNP8	1.82157	Yes
902	>tr|W5A8A8	1.81898	Yes
903	>tr|W5FK92	1.81155	Yes
904	>tr|W5FR58	1.80732	Yes
905	>tr|W5HFA3	1.80379	Yes
906	>tr|A0A096	1.79174	Yes
907	>tr|W5FUY5	1.78192	Yes
908	>tr|W5C3Y3	1.77804	Yes
909	>tr|A0A096	1.76762	Yes
910	>tr|W5FL67	1.75779	Yes
911	>tr|W5HFZ6	1.75228	Yes
912	>tr|W5C142	1.75072	Yes
913	>tr|W5G8C9	1.74494	Yes
914	>tr|W5A2G4	1.74302	Yes
915	>tr|A0A0C4	1.73839	Yes
916	>tr|W5CDT5	1.73178	Yes
917	>tr|W5IBW8	1.72453	Yes
918	>tr|S4Z1Z8	1.71914	Yes
919	>tr|W5BIS0	1.71596	Yes
920	>tr|W5CAP3	1.71574	Yes
921	>tr|W4ZLY7	1.71545	Yes
922	>tr|W5HTC7	1.71375	Yes
923	>tr|W5EGL8	1.71285	Yes
924	>tr|W4ZW06	1.71051	Yes
925	>tr|W5CD89	1.7096	Yes
926	>tr|W5H565	1.70954	Yes
927	>tr|W5HMG9	1.70879	Yes
928	>tr|W5AV54	1.70701	Yes
929	>tr|W5FR72	1.70549	Yes
930	>tr|W5F0S0	1.70152	Yes
931	>tr|W5GYX7	1.70097	Yes
932	>tr|W5I7H0	1.69969	Yes
933	>tr|W5B8Z1	1.69908	Yes
934	>tr|W5G7Y5	1.69761	Yes
935	>tr|W5C1T1	1.69678	Yes
936	>tr|W5C6C5	1.69537	Yes
937	>tr|W5CUS7	1.69122	Yes
938	>tr|W5AF90	1.68894	Yes
939	>tr|W5B9I3	1.68817	Yes
940	>tr|W5G550	1.68808	Yes
941	>tr|W5AR46	1.6868	Yes
942	>tr|W5EPY0	1.68667	Yes
943	>tr|W5GHU0	1.68362	Yes
944	>tr|W5C8V8	1.6823	Yes
945	>tr|W5ET62	1.68076	Yes
946	>tr|W5D279	1.67872	Yes
947	>tr|W5EXS5	1.67783	Yes
948	>tr|W5ECM2	1.6773	Yes
949	>tr|W5DT64	1.67728	Yes
950	>tr|W5CGS1	1.67628	Yes
951	>tr|W5DAZ0	1.67585	Yes
952	>tr|W5BVK1	1.67468	Yes
953	>tr|W5DMM1	1.67444	Yes
954	>tr|W5EMN3	1.67411	Yes
955	>tr|W5C1H8	1.67259	Yes
956	>tr|W5E2V8	1.67205	Yes
957	>tr|W5FTS1	1.67155	Yes
958	>tr|W5H369	1.67051	Yes
959	>tr|W5CEX0	1.66993	Yes
960	>tr|W5D164	1.6693	Yes
961	>tr|W4ZXF2	1.66899	Yes
962	>tr|W5ATY6	1.6689	Yes
963	>tr|W5C438	1.66867	Yes
964	>tr|W5A1Q1	1.66855	Yes
965	>tr|W5GL29	1.66837	Yes
966	>tr|W4ZVX4	1.66645	Yes
967	>tr|W5FDG6	1.66595	Yes
968	>tr|W4ZN22	1.66564	Yes
969	>tr|W5B125	1.66434	Yes
970	>tr|W5AH08	1.66182	Yes
971	>tr|W5E4Z0	1.65795	Yes
972	>tr|W5G5J8	1.65767	Yes
973	>tr|W5B5I6	1.65683	Yes
974	>tr|W5FMZ2	1.65657	Yes
975	>tr|W5G3R0	1.65573	Yes
976	>tr|W5BHM4	1.65486	Yes
977	>tr|W5AKS0	1.65308	Yes
978	>tr|W5AW34	1.65265	Yes
979	>tr|W5GYR9	1.65264	Yes
980	>tr|W5AA45	1.65253	Yes
981	>tr|W5D8T1	1.65241	Yes
982	>tr|W5D450	1.65206	Yes
983	>tr|W5FDN7	1.65072	Yes
984	>tr|W5AAF4	1.64999	Yes
985	>tr|A0A0C4	1.64967	Yes
986	>tr|W5BY88	1.64926	Yes
987	>tr|W5BEY8	1.64857	Yes
988	>tr|W5DVP5	1.64853	Yes
989	>tr|W5GP08	1.64759	Yes
990	>tr|W5BJ60	1.64668	Yes
991	>tr|W5B7L0	1.64637	Yes
992	>tr|W5E6Z4	1.64605	Yes
993	>tr|W5DHS3	1.6456	Yes
994	>tr|W5F1A1	1.64399	Yes
995	>tr|W5GX69	1.64342	Yes
996	>tr|W5H7K1	1.64342	Yes
997	>tr|W5G7V8	1.64333	Yes
998	>tr|W5AA30	1.64324	Yes
999	>tr|W5AHG4	1.64309	Yes
1000	>tr|W5IA54	1.64273	Yes
1001	>tr|W4ZZ87	1.64179	Yes
1002	>tr|W5B5D1	1.64172	Yes
1003	>tr|W5CJS2	1.64094	Yes
1004	>tr|W5AB37	1.63961	Yes
1005	>tr|W5B391	1.63952	Yes
1006	>tr|W5D2P0	1.63928	Yes
1007	>tr|A0A077	1.63861	Yes
1008	>tr|W5C589	1.63846	Yes
1009	>tr|W5F9E5	1.6383	Yes
1010	>tr|W4ZR01	1.63806	Yes
1011	>tr|W5ADV3	1.63674	Yes
1012	>tr|W5GJ85	1.6367	Yes
1013	>tr|W5B808	1.63664	Yes
1014	>tr|W5EG70	1.6363	Yes
1015	>tr|W5HS06	1.63432	Yes
1016	>tr|W5FST6	1.63297	Yes
1017	>tr|A0A096	1.63238	Yes
1018	>tr|W5FJ57	1.63213	Yes
1019	>tr|W5BPS8	1.63185	Yes
1020	>tr|W5F5R3	1.63077	Yes
1021	>tr|W5BIA8	1.63054	Yes
1022	>tr|W5EBX4	1.63009	Yes
1023	>tr|W5GCY8	1.62995	Yes
1024	>tr|W5HJ52	1.62965	Yes
1025	>tr|W5F996	1.62955	Yes
1026	>tr|W5AP58	1.62942	Yes
1027	>tr|W5EMI0	1.62893	Yes
1028	>tr|W5I2N7	1.62856	Yes
1029	>tr|W5BMI2	1.62839	Yes
1030	>tr|W5CKB2	1.6282	Yes
1031	>tr|W5E2K0	1.62806	Yes
1032	>tr|W5ADR9	1.62771	Yes
1033	>tr|W5H0M5	1.62769	Yes
1034	>tr|W5H0X7	1.62768	Yes
1035	>tr|W5B2J4	1.6269	Yes
1036	>tr|W5EPK0	1.62657	Yes
1037	>tr|W5B594	1.6252	Yes
1038	>tr|W5HGJ4	1.62484	Yes
1039	>tr|W5FN74	1.62391	Yes
1040	>tr|W5ACU3	1.62389	Yes
1041	>tr|W5HD76	1.62345	Yes
1042	>tr|W5E553	1.62318	Yes
1043	>tr|W4ZWY3	1.62295	Yes
1044	>tr|A0A077	1.6226	Yes
1045	>tr|W5FIX6	1.62228	Yes
1046	>tr|W5H878	1.62153	Yes
1047	>tr|A0A096	1.62019	Yes
1048	>tr|W5EDE5	1.61945	Yes
1049	>tr|C1K737	1.6186	Yes
1050	>tr|W5G2Q2	1.61756	Yes
1051	>tr|W5ELQ5	1.61691	Yes
1052	>tr|W5CFJ7	1.61501	Yes
1053	>tr|W5AWB9	1.61371	Yes
1054	>tr|W5GJJ2	1.6137	Yes
1055	>tr|W5CKK8	1.61364	Yes
1056	>tr|W5BIK8	1.61308	Yes
1057	>tr|W5BJG5	1.613	Yes
1058	>tr|W5GS24	1.6127	Yes
1059	>tr|W5AGK4	1.61265	Yes
1060	>tr|W5IAP1	1.61232	Yes
1061	>tr|W5EC19	1.60991	Yes
1062	>tr|W5BGC6	1.60982	Yes
1063	>tr|W5GT05	1.60961	Yes
1064	>tr|W5GXJ2	1.60938	Yes
1065	>tr|W5BTE1	1.60932	Yes
1066	>tr|A0A077	1.60814	Yes
1067	>tr|W5ECG5	1.60779	Yes
1068	>tr|W5HKI8	1.60757	Yes
1069	>tr|W5F202	1.60727	Yes
1070	>tr|W5AJR5	1.60727	Yes
1071	>tr|W5F4T9	1.60711	Yes
1072	>tr|A0A096	1.60684	Yes
1073	>tr|W5FI17	1.60639	Yes
1074	>tr|W5GHI0	1.60627	Yes
1075	>tr|W5A2D2	1.6059	Yes
1076	>tr|W5BN30	1.60573	Yes
1077	>tr|W5E6I0	1.60537	Yes
1078	>tr|W5B1T2	1.60534	Yes
1079	>tr|W5FS08	1.6052	Yes
1080	>tr|W5BNZ5	1.60494	Yes
1081	>tr|W5CBW4	1.60454	Yes
1082	>tr|W5GT42	1.60438	Yes
1083	>tr|W5DUT3	1.60343	Yes
1084	>tr|W5B8U7	1.60326	Yes
1085	>tr|W5E579	1.60277	Yes
1086	>tr|W5F1U1	1.60276	Yes
1087	>tr|W5IB90	1.6026	Yes
1088	>sp|Q43207	1.60257	Yes
1089	>tr|W5HZJ7	1.60247	Yes
1090	>tr|A0A096	1.60196	Yes
1091	>tr|W5AW89	1.6015	Yes
1092	>tr|W5DA70	1.60124	Yes
1093	>tr|W5BV30	1.60094	Yes
1094	>tr|A0A096	1.60037	Yes
1095	>tr|W5GVM2	1.60037	Yes
1096	>tr|W5C7G4	1.59985	Yes
1097	>tr|W5F764	1.59977	Yes
1098	>tr|W5GU85	1.59884	Yes
1099	>tr|W5C536	1.59809	Yes
1100	>tr|W5GBV3	1.598	Yes
1101	>tr|W5CMB9	1.59774	Yes
1102	>tr|W5HNJ5	1.59772	Yes
1103	>tr|A0A096	1.59751	Yes
1104	>tr|W5BWV0	1.59729	Yes
1105	>tr|W5GAA9	1.59687	Yes
1106	>tr|W5H071	1.59649	Yes
1107	>tr|W5AZP8	1.594	Yes
1108	>tr|W5DGQ9	1.5938	Yes
1109	>tr|W5DJN2	1.59343	Yes
1110	>tr|W5G8Z2	1.59179	Yes
1111	>tr|W5DAW8	1.59175	Yes
1112	>tr|W5FPX3	1.59158	Yes
1113	>tr|W5DU35	1.59105	Yes
1114	>tr|W5ACS7	1.59088	Yes
1115	>tr|W4ZPN4	1.5905	Yes
1116	>tr|W5AF48	1.58992	Yes
1117	>tr|A0A077	1.58947	Yes
1118	>tr|W5ERH7	1.58923	Yes
1119	>tr|A0A077	1.58906	Yes
1120	>tr|W5DR39	1.589	Yes
1121	>tr|W5GWK1	1.58892	Yes
1122	>tr|W5HQF1	1.58857	Yes
1123	>tr|W4ZTL4	1.58825	Yes
1124	>tr|W5AC40	1.58715	Yes
1125	>tr|W5C832	1.58688	Yes
1126	>sp|P58272	1.58589	Yes
1127	>tr|A0A077	1.58513	Yes
1128	>tr|W5ETD2	1.58301	Yes
1129	>tr|A0A077	1.58297	Yes
1130	>tr|W5EVI9	1.58286	Yes
1131	>tr|W5BEG6	1.58233	Yes
1132	>tr|W5EKR9	1.58211	Yes
1133	>tr|W5BR70	1.58181	Yes
1134	>tr|W5HYC7	1.58054	Yes
1135	>tr|W5DUW2	1.57915	Yes
1136	>tr|W5AEW6	1.57888	Yes
1137	>tr|W5G7K5	1.57827	Yes
1138	>tr|W5DKP3	1.57705	Yes
1139	>tr|W5GNY5	1.57701	Yes
1140	>tr|A0A096	1.577	Yes
1141	>tr|W5AYQ7	1.57673	Yes
1142	>tr|W5EW23	1.57662	Yes
1143	>tr|W5GVF6	1.57609	Yes
1144	>tr|W5E1N4	1.5747	Yes
1145	>tr|W5ADJ1	1.57429	Yes
1146	>tr|W5B8N7	1.57409	Yes
1147	>tr|W5AK47	1.57355	Yes
1148	>tr|W5F3A9	1.57308	Yes
1149	>tr|W5CAD1	1.57258	Yes
1150	>tr|W5CL39	1.57222	Yes
1151	>tr|W5B7T1	1.57131	Yes
1152	>tr|W5AJ46	1.57083	Yes
1153	>tr|W5D8B3	1.57066	Yes
1154	>tr|W5GVH8	1.57059	Yes
1155	>tr|W5EPU3	1.57038	Yes
1156	>tr|W5FRB7	1.57027	Yes
1157	>tr|W5BLH0	1.57008	Yes
1158	>tr|W5DGS7	1.56986	Yes
1159	>tr|W5GKQ3	1.56954	Yes
1160	>tr|W5DX46	1.56875	Yes
1161	>tr|W5CLN8	1.56817	Yes
1162	>tr|W5DEN9	1.5681	Yes
1163	>tr|W5I263	1.56804	Yes
1164	>tr|W5GNG2	1.56736	Yes
1165	>tr|W5G071	1.56651	Yes
1166	>tr|W5BKW7	1.5661	Yes
1167	>tr|W5APM6	1.56542	Yes
1168	>tr|W5AFR4	1.56475	Yes
1169	>tr|A0A0C4	1.56456	Yes
1170	>tr|W5G1Z1	1.56369	Yes
1171	>tr|W5B262	1.56363	Yes
1172	>tr|A0A096	1.5634	Yes
1173	>tr|W5FH16	1.56236	Yes
1174	>tr|A0A077	1.56227	Yes
1175	>tr|W5DGE5	1.5619	Yes
1176	>tr|W5BDZ1	1.56138	Yes
1177	>tr|W5BUT4	1.56053	Yes
1178	>tr|W5AW35	1.56031	Yes
1179	>tr|W5FH44	1.55993	Yes
1180	>tr|W5I4R4	1.55977	Yes
1181	>tr|W5EXW9	1.55896	Yes
1182	>tr|W5A7S7	1.55756	Yes
1183	>tr|W5CFR2	1.55732	Yes
1184	>tr|W5DX07	1.55703	Yes
1185	>tr|W5FYF0	1.55696	Yes
1186	>tr|A0A096	1.55455	Yes
1187	>tr|W5EPG1	1.55396	Yes
1188	>tr|W5G745	1.55396	Yes
1189	>tr|W5A372	1.55362	Yes
1190	>tr|W5DHU0	1.55324	Yes
1191	>tr|W5DLP4	1.5524	Yes
1192	>tr|W5C679	1.55054	Yes
1193	>tr|W5DQ46	1.55023	Yes
1194	>tr|W5EUH9	1.549	Yes
1195	>tr|W5B4C8	1.54816	Yes
1196	>tr|W5CDR4	1.54808	Yes
1197	>tr|W5AUZ1	1.54743	Yes
1198	>tr|W5GS73	1.54741	Yes
1199	>tr|W5HSD4	1.54662	Yes
1200	>tr|W5BUT1	1.54646	Yes
1201	>tr|W5B5D3	1.54535	Yes
1202	>tr|W5AQG4	1.54516	Yes
1203	>tr|W5HBG5	1.54413	Yes
1204	>tr|W4ZR09	1.54388	Yes
1205	>tr|W5GGQ6	1.54341	Yes
1206	>tr|W5B6M9	1.54185	Yes
1207	>tr|W5AVD3	1.54117	Yes
1208	>tr|A0A0C4	1.54003	Yes
1209	>tr|W5E2T3	1.53903	Yes
1210	>tr|W5HFJ9	1.5389	Yes
1211	>tr|W5EE55	1.53847	Yes
1212	>tr|A0A077	1.53831	Yes
1213	>tr|W5H345	1.5382	Yes
1214	>tr|W5ANZ0	1.53792	Yes
1215	>tr|W5BSX9	1.53633	Yes
1216	>tr|W5BJS3	1.53617	Yes
1217	>tr|W5FGS8	1.5359	Yes
1218	>tr|W5B005	1.53574	Yes
1219	>tr|W5AHM0	1.53517	Yes
1220	>tr|W5EB09	1.53449	Yes
1221	>tr|W5GZR6	1.53361	Yes
1222	>tr|W5GC88	1.53345	Yes
1223	>tr|W5I7A9	1.5328	Yes
1224	>tr|W5BTP1	1.53252	Yes
1225	>tr|W5DMX8	1.53227	Yes
1226	>tr|W5ECN2	1.53121	Yes
1227	>tr|W5EBY0	1.53057	Yes
1228	>tr|W5CLK7	1.52976	Yes
1229	>tr|W5FFZ7	1.52965	Yes
1230	>tr|W5DRJ7	1.52952	Yes
1231	>tr|W5BUG7	1.52746	Yes
1232	>tr|A0A096	1.52724	Yes
1233	>tr|W5HRC8	1.52682	Yes
1234	>tr|W5GQM5	1.52676	Yes
1235	>tr|W5HHG7	1.52602	Yes
1236	>tr|W5E1I1	1.52496	Yes
1237	>tr|W5EYW9	1.52485	Yes
1238	>tr|W5HAY9	1.52484	Yes
1239	>tr|W5A9H9	1.52381	Yes
1240	>tr|W5EYG5	1.52153	Yes
1241	>tr|W5HYN0	1.52134	Yes
1242	>tr|W5DC51	1.51949	Yes
1243	>tr|W5H213	1.51854	Yes
1244	>tr|W5GN28	1.51833	Yes
1245	>tr|W5FTL9	1.51773	Yes
1246	>tr|A0A096	1.51757	Yes
1247	>tr|W5EQT4	1.51739	Yes
1248	>tr|W5FWH2	1.51686	Yes
1249	>tr|W5I4P5	1.5153	Yes
1250	>tr|W5CKV8	1.51419	Yes
1251	>tr|W5HH30	1.51252	Yes
1252	>tr|W5F5D1	1.51207	Yes
1253	>tr|W5D768	1.51171	Yes
1254	>tr|W5HI98	1.5096	Yes
1255	>tr|W5GZL7	1.50709	Yes
1256	>tr|W5HBV9	1.50678	Yes
1257	>tr|W5DGV3	1.50641	Yes
1258	>tr|W5GTR7	1.50476	Yes
1259	>tr|W5A2L7	1.50456	Yes
1260	>tr|A0A096	1.49543	Probably Yes
1261	>tr|W5EA69	1.49444	Probably Yes
1262	>tr|W5EDJ0	1.49395	Probably Yes
1263	>tr|W5AAT5	1.49245	Probably Yes
1264	>tr|W5EUG6	1.4918	Probably Yes
1265	>tr|W5HC88	1.49115	Probably Yes
1266	>tr|W5C0A8	1.48827	Probably Yes
1267	>tr|W5GCQ1	1.4867	Probably Yes
1268	>tr|W5DEM5	1.48564	Probably Yes
1269	>tr|W5I9A2	1.4856	Probably Yes
1270	>tr|W5BKI6	1.48559	Probably Yes
1271	>tr|W5FMV1	1.48334	Probably Yes
1272	>tr|W5FKB1	1.48167	Probably Yes
1273	>tr|W5GC24	1.47944	Probably Yes
1274	>tr|W5D3M9	1.47899	Probably Yes
1275	>tr|W5FGP8	1.4782	Probably Yes
1276	>tr|W5GEJ2	1.47818	Probably Yes
1277	>tr|W5DEQ2	1.47755	Probably Yes
1278	>tr|W5A607	1.47742	Probably Yes
1279	>tr|W5HQ36	1.47731	Probably Yes
1280	>tr|W5GXC6	1.47657	Probably Yes
1281	>tr|W5GE50	1.47612	Probably Yes
1282	>tr|W5BGY7	1.47605	Probably Yes
1283	>tr|W5BQ95	1.47562	Probably Yes
1284	>tr|A0A077	1.47553	Probably Yes
1285	>tr|W5C407	1.47547	Probably Yes
1286	>tr|W5DJF7	1.47526	Probably Yes
1287	>tr|W5GMN2	1.47481	Probably Yes
1288	>tr|W5FHH0	1.47439	Probably Yes
1289	>tr|W5FNC0	1.47376	Probably Yes
1290	>tr|W5FFW0	1.4736	Probably Yes
1291	>tr|W5DFV7	1.47299	Probably Yes
1292	>tr|W5GF36	1.47064	Probably Yes
1293	>tr|W4ZXJ6	1.46992	Probably Yes
1294	>tr|W5HQW6	1.46981	Probably Yes
1295	>tr|W5AY55	1.46958	Probably Yes
1296	>tr|W5DKQ4	1.46929	Probably Yes
1297	>tr|W5A541	1.46908	Probably Yes
1298	>tr|W4ZRC6	1.46649	Probably Yes
1299	>tr|W5DK17	1.46571	Probably Yes
1300	>tr|W5BME7	1.46566	Probably Yes
1301	>tr|W5EHG5	1.46558	Probably Yes
1302	>tr|W5CJU1	1.46542	Probably Yes
1303	>tr|W5DE93	1.4649	Probably Yes
1304	>tr|W5F8P8	1.46356	Probably Yes
1305	>tr|W5BTV2	1.46301	Probably Yes
1306	>tr|A0A077	1.46158	Probably Yes
1307	>tr|W5AAU7	1.45903	Probably Yes
1308	>tr|W5A3Z0	1.458	Probably Yes
1309	>tr|A0A096	1.45779	Probably Yes
1310	>tr|W5HFH8	1.45661	Probably Yes
1311	>tr|W5CBR4	1.4564	Probably Yes
1312	>tr|W5E4M5	1.45485	Probably Yes
1313	>tr|W5BUM4	1.45451	Probably Yes
1314	>tr|W5B2G2	1.45367	Probably Yes
1315	>tr|W5A0Y8	1.45361	Probably Yes
1316	>tr|W5GLC6	1.4534	Probably Yes
1317	>tr|W5AHP3	1.45243	Probably Yes
1318	>tr|W5FM99	1.45015	Probably Yes
1319	>tr|W5HWD8	1.44986	Probably Yes
1320	>tr|W5DDS6	1.44831	Probably Yes
1321	>tr|W5GIS5	1.44774	Probably Yes
1322	>tr|W4ZU69	1.44581	Probably Yes
1323	>tr|W5AJ57	1.44487	Probably Yes
1324	>tr|W5HFI1	1.44333	Probably Yes
1325	>tr|W4ZN04	1.44194	Probably Yes
1326	>tr|W5EAL0	1.44108	Probably Yes
1327	>tr|A0A0C4	1.43999	Probably Yes
1328	>tr|W5HYQ2	1.43681	Probably Yes
1329	>tr|W5ETT1	1.43651	Probably Yes
1330	>tr|W5B1R4	1.43563	Probably Yes
1331	>tr|W5FE16	1.43465	Probably Yes
1332	>tr|W5G0I5	1.43197	Probably Yes
1333	>tr|W5H8K2	1.43159	Probably Yes
1334	>tr|W5BXS9	1.42996	Probably Yes
1335	>tr|W5E5X2	1.42994	Probably Yes
1336	>tr|A0A077	1.42833	Probably Yes
1337	>tr|W5E4U4	1.42807	Probably Yes
1338	>tr|W5BHE4	1.428	Probably Yes
1339	>tr|W5BP37	1.42753	Probably Yes
1340	>tr|W4ZWW0	1.42752	Probably Yes
1341	>tr|W5ENM1	1.4195	Probably Yes
1342	>tr|W5ALT9	1.41914	Probably Yes
1343	>tr|W5AKI6	1.41828	Probably Yes
1344	>tr|W5CHZ8	1.41763	Probably Yes
1345	>tr|W5BBA3	1.41733	Probably Yes
1346	>tr|W5FHD3	1.41535	Probably Yes
1347	>tr|W5BDN5	1.41461	Probably Yes
1348	>tr|W5FW62	1.40969	Probably Yes
1349	>tr|W5EPN4	1.40796	Probably Yes
1350	>tr|W5D8W4	1.40592	Probably Yes
1351	>tr|W5GVK9	1.40428	Probably Yes
1352	>tr|W5CHE0	1.40093	Probably Yes
1353	>tr|W5DIZ5	1.39907	Probably Yes
1354	>tr|W5E6M6	1.39849	Probably Yes
1355	>tr|W5HIR6	1.39772	Probably Yes
1356	>tr|W5F1M8	1.39684	Probably Yes
1357	>tr|W5EN67	1.39508	Probably Yes
1358	>tr|W5AVD5	1.39411	Probably Yes
1359	>tr|W5BZT2	1.39373	Probably Yes
1360	>tr|W5HSP5	1.39266	Probably Yes
1361	>tr|W5AR30	1.38989	Probably Yes
1362	>tr|W5E834	1.38966	Probably Yes
1363	>tr|W5B7D1	1.38847	Probably Yes
1364	>tr|A0A096	1.38825	Probably Yes
1365	>tr|W5EF74	1.38582	Probably Yes
1366	>tr|W5EJ70	1.38476	Probably Yes
1367	>tr|W5E8I7	1.38229	Probably Yes
1368	>tr|W5DGD7	1.38218	Probably Yes
1369	>tr|W5E954	1.38127	Probably Yes
1370	>tr|W5FB13	1.38113	Probably Yes
1371	>tr|W5FFN2	1.38102	Probably Yes
1372	>tr|W5FL78	1.38097	Probably Yes
1373	>tr|W5FH07	1.37829	Probably Yes
1374	>tr|A0A077	1.37829	Probably Yes
1375	>tr|W5DEF9	1.37735	Probably Yes
1376	>tr|A0A077	1.37666	Probably Yes
1377	>tr|W5DEV6	1.37592	Probably Yes
1378	>tr|W5D1F5	1.37564	Probably Yes
1379	>tr|W5DX40	1.37451	Probably Yes
1380	>tr|W5AK73	1.37408	Probably Yes
1381	>tr|W5C8G9	1.37404	Probably Yes
1382	>tr|W5GYJ3	1.37148	Probably Yes
1383	>tr|W5C709	1.37117	Probably Yes
1384	>tr|W5ESH5	1.37034	Probably Yes
1385	>tr|A0A096	1.36915	Probably Yes
1386	>tr|W5B3V1	1.36844	Probably Yes
1387	>tr|A0A096	1.3682	Probably Yes
1388	>tr|W5GYF0	1.36777	Probably Yes
1389	>tr|W5EEU4	1.36727	Probably Yes
1390	>tr|W5HKP0	1.36676	Probably Yes
1391	>tr|W5I5F8	1.36646	Probably Yes
1392	>tr|W5C651	1.36571	Probably Yes
1393	>tr|W5B504	1.36503	Probably Yes
1394	>tr|A0A096	1.36468	Probably Yes
1395	>tr|W5FBG6	1.3643	Probably Yes
1396	>tr|W5GNP9	1.36423	Probably Yes
1397	>tr|W5EPW3	1.36376	Probably Yes
1398	>tr|W5APW3	1.36246	Probably Yes
1399	>tr|W4ZXU6	1.36144	Probably Yes
1400	>tr|W4ZQF8	1.36138	Probably Yes
1401	>tr|W5EYB4	1.36124	Probably Yes
1402	>tr|W5HCC0	1.36116	Probably Yes
1403	>tr|W5B843	1.36065	Probably Yes
1404	>tr|W5AFC9	1.36002	Probably Yes
1405	>tr|W5DVE7	1.35975	Probably Yes
1406	>tr|W5GVF7	1.35849	Probably Yes
1407	>tr|W5AHS3	1.35776	Probably Yes
1408	>tr|A0A096	1.35743	Probably Yes
1409	>tr|W5GJV7	1.35585	Probably Yes
1410	>tr|W5A1Z1	1.35561	Probably Yes
1411	>tr|W5E682	1.35311	Probably Yes
1412	>tr|W5GQ51	1.35279	Probably Yes
1413	>tr|W5G673	1.35116	Probably Yes
1414	>tr|W5ES97	1.3511	Probably Yes
1415	>tr|A0A096	1.35074	Probably Yes
1416	>tr|W5EUM1	1.35067	Probably Yes
1417	>tr|W5ETZ6	1.35034	Probably Yes
1418	>tr|W5H0N9	1.34966	Probably Yes
1419	>tr|W5I2X1	1.34731	Probably Yes
1420	>tr|W5A9D5	1.34702	Probably Yes
1421	>tr|W5EPF2	1.34692	Probably Yes
1422	>tr|W5AD06	1.34675	Probably Yes
1423	>tr|W5DPE3	1.34612	Probably Yes
1424	>tr|W5B9J9	1.34571	Probably Yes
1425	>tr|W5BD47	1.3455	Probably Yes
1426	>tr|W5C204	1.34526	Probably Yes
1427	>tr|W5FB93	1.34469	Probably Yes
1428	>sp|P34048	1.3445	Probably Yes
1429	>tr|W5C154	1.34331	Probably Yes
1430	>tr|W5HZS6	1.34296	Probably Yes
1431	>tr|W5HVV5	1.34186	Probably Yes
1432	>tr|W5CF35	1.3412	Probably Yes
1433	>tr|W5GS54	1.34093	Probably Yes
1434	>tr|W5FFM8	1.33998	Probably Yes
1435	>tr|A0A077	1.3394	Probably Yes
1436	>tr|W5B6P6	1.33829	Probably Yes
1437	>tr|W5FYS1	1.33721	Probably Yes
1438	>tr|W5DVI5	1.33713	Probably Yes
1439	>tr|W5BGD1	1.33711	Probably Yes
1440	>tr|W5A474	1.33525	Probably Yes
1441	>tr|W5EW17	1.3342	Probably Yes
1442	>tr|W5GI91	1.33358	Probably Yes
1443	>tr|W5DSJ1	1.33321	Probably Yes
1444	>tr|A0A077	1.33309	Probably Yes
1445	>tr|W5BU38	1.33279	Probably Yes
1446	>tr|W5B5F0	1.33275	Probably Yes
1447	>tr|W5FZ90	1.33216	Probably Yes
1448	>tr|W5C3I9	1.33172	Probably Yes
1449	>tr|W5FSR4	1.33144	Probably Yes
1450	>tr|W5AJN8	1.33099	Probably Yes
1451	>tr|W5C058	1.33064	Probably Yes
1452	>tr|W5E532	1.33014	Probably Yes
1453	>tr|W5HF87	1.32989	Probably Yes
1454	>tr|W5AUJ1	1.32961	Probably Yes
1455	>tr|W5ER76	1.3282	Probably Yes
1456	>tr|W5F415	1.32757	Probably Yes
1457	>tr|W5BPU6	1.32711	Probably Yes
1458	>tr|A0A077	1.32705	Probably Yes
1459	>tr|W4ZTG6	1.32676	Probably Yes
1460	>tr|W5HAU1	1.32627	Probably Yes
1461	>tr|W4ZPJ1	1.3259	Probably Yes
1462	>tr|W5GMJ1	1.32585	Probably Yes
1463	>tr|W5EH45	1.32533	Probably Yes
1464	>tr|W5E0Q9	1.32517	Probably Yes
1465	>tr|W5B1E2	1.32485	Probably Yes
1466	>tr|W5FYQ5	1.32471	Probably Yes
1467	>tr|W5I8V4	1.32438	Probably Yes
1468	>tr|W5BH05	1.32346	Probably Yes
1469	>tr|W5BB51	1.32334	Probably Yes
1470	>tr|W5ESV7	1.32263	Probably Yes
1471	>tr|A0A077	1.32206	Probably Yes
1472	>tr|W5DSB2	1.32153	Probably Yes
1473	>tr|W5B1U0	1.32134	Probably Yes
1474	>tr|W5E0F5	1.32095	Probably Yes
1475	>tr|W5BJ44	1.32086	Probably Yes
1476	>tr|A0A077	1.32059	Probably Yes
1477	>tr|W5E4C6	1.32058	Probably Yes
1478	>tr|Q8GZB0	1.32045	Probably Yes
1479	>tr|W5AGZ0	1.32006	Probably Yes
1480	>tr|W5BQ24	1.31923	Probably Yes
1481	>tr|W5DG54	1.31836	Probably Yes
1482	>tr|W5BPM0	1.31822	Probably Yes
1483	>tr|W5EY47	1.31782	Probably Yes
1484	>tr|W5GAN5	1.31739	Probably Yes
1485	>tr|W5EJC4	1.3161	Probably Yes
1486	>tr|W5F977	1.31595	Probably Yes
1487	>tr|W5FJP6	1.3158	Probably Yes
1488	>tr|W5I1D6	1.31557	Probably Yes
1489	>tr|W5H3I9	1.31461	Probably Yes
1490	>tr|W5F3S8	1.3146	Probably Yes
1491	>tr|W5BDP3	1.31335	Probably Yes
1492	>tr|W5BUE7	1.31296	Probably Yes
1493	>tr|A0A077	1.31289	Probably Yes
1494	>tr|W5BYF5	1.31222	Probably Yes
1495	>tr|W5BMB5	1.31216	Probably Yes
1496	>tr|W5FPT0	1.31167	Probably Yes
1497	>tr|W5BH16	1.31142	Probably Yes
1498	>tr|W5FVW9	1.31137	Probably Yes
1499	>tr|W5CIB5	1.31131	Probably Yes
1500	>tr|W5FR37	1.31085	Probably Yes
1501	>tr|W5B7F4	1.30995	Probably Yes
1502	>tr|W5FUF7	1.30928	Probably Yes
1503	>tr|A0A077	1.30764	Probably Yes
1504	>tr|W5CLS5	1.30751	Probably Yes
1505	>tr|W5AM25	1.30692	Probably Yes
1506	>tr|W4ZPB8	1.30674	Probably Yes
1507	>tr|W5EZR0	1.30439	Probably Yes
1508	>tr|W5DNF3	1.30372	Probably Yes
1509	>tr|W5E2G1	1.30352	Probably Yes
1510	>tr|W5H9Y2	1.30276	Probably Yes
1511	>tr|W5B6M1	1.30262	Probably Yes
1512	>tr|W5G8P5	1.30261	Probably Yes
1513	>tr|W5GHI4	1.30253	Probably Yes
1514	>tr|W5HCR1	1.30119	Probably Yes
1515	>tr|A0A080	1.30115	Probably Yes
1516	>tr|W5AEP6	1.30114	Probably Yes
1517	>tr|W5HYV3	1.30033	Probably Yes
1518	>tr|W5DY04	1.30009	Probably Yes
1519	>tr|W5BKQ6	1.29998	Probably Yes
1520	>tr|W5F0K2	1.29973	Probably Yes
1521	>tr|W5AKW3	1.29956	Probably Yes
1522	>tr|W5DYW1	1.29924	Probably Yes
1523	>tr|W5CLK0	1.29869	Probably Yes
1524	>tr|A0A077	1.29867	Probably Yes
1525	>tr|W5ECT4	1.29857	Probably Yes
1526	>tr|W4ZVX6	1.2979	Probably Yes
1527	>tr|W5AF71	1.29787	Probably Yes
1528	>tr|W5DPV2	1.29768	Probably Yes
1529	>tr|W5F9B4	1.29762	Probably Yes
1530	>tr|W5H4M7	1.29712	Probably Yes
1531	>tr|W5F7R7	1.29661	Probably Yes
1532	>tr|W5ESG2	1.29657	Probably Yes
1533	>tr|W5AVM1	1.29585	Probably Yes
1534	>tr|W5AZ10	1.29531	Probably Yes
1535	>tr|W5GF43	1.29482	Probably Yes
1536	>tr|W5GUZ0	1.29456	Probably Yes
1537	>tr|W5A2Y1	1.29449	Probably Yes
1538	>tr|W5APQ2	1.29439	Probably Yes
1539	>tr|W5BA23	1.29396	Probably Yes
1540	>tr|W5BV81	1.29332	Probably Yes
1541	>tr|W5CA26	1.29315	Probably Yes
1542	>tr|W5C043	1.29304	Probably Yes
1543	>tr|W5AB65	1.29302	Probably Yes
1544	>tr|W5C6J2	1.29295	Probably Yes
1545	>tr|W5E119	1.29289	Probably Yes
1546	>tr|W5BLT2	1.29241	Probably Yes
1547	>tr|A0A096	1.29216	Probably Yes
1548	>tr|W5AMX1	1.29192	Probably Yes
1549	>tr|W5CL21	1.29108	Probably Yes
1550	>tr|A0A077	1.29101	Probably Yes
1551	>tr|W5HFA8	1.29054	Probably Yes
1552	>tr|W5GX22	1.29016	Probably Yes
1553	>tr|W5GI98	1.29011	Probably Yes
1554	>tr|W5F527	1.29003	Probably Yes
1555	>tr|W5I925	1.28994	Probably Yes
1556	>tr|W5EF73	1.28988	Probably Yes
1557	>tr|W5EBY2	1.28948	Probably Yes
1558	>tr|W5BEM8	1.28914	Probably Yes
1559	>tr|W5HC59	1.28894	Probably Yes
1560	>tr|W4ZQV4	1.28866	Probably Yes
1561	>tr|W5FRJ2	1.28846	Probably Yes
1562	>tr|A0A0C4	1.28814	Probably Yes
1563	>tr|A0A077	1.28808	Probably Yes
1564	>tr|W5B0J7	1.28802	Probably Yes
1565	>tr|A0A077	1.2879	Probably Yes
1566	>tr|A0A096	1.28789	Probably Yes
1567	>tr|W5FMF1	1.28788	Probably Yes
1568	>tr|W5FFS9	1.28765	Probably Yes
1569	>tr|W5FX56	1.28763	Probably Yes
1570	>tr|W5I905	1.287	Probably Yes
1571	>tr|W5D966	1.28596	Probably Yes
1572	>tr|W5BID6	1.28536	Probably Yes
1573	>tr|W5GMW3	1.28526	Probably Yes
1574	>tr|W5DSB4	1.28506	Probably Yes
1575	>tr|W4ZXB5	1.28489	Probably Yes
1576	>tr|W5DUH8	1.28468	Probably Yes
1577	>tr|W5BNL7	1.28421	Probably Yes
1578	>tr|W5C0J6	1.28376	Probably Yes
1579	>tr|W5A5P7	1.28344	Probably Yes
1580	>tr|W4ZX25	1.28281	Probably Yes
1581	>tr|W5CBZ8	1.28269	Probably Yes
1582	>tr|W5BAW0	1.28171	Probably Yes
1583	>tr|W5FXM5	1.28136	Probably Yes
1584	>tr|A0A096	1.28036	Probably Yes
1585	>tr|W5FBM8	1.28021	Probably Yes
1586	>tr|W4ZNM7	1.27911	Probably Yes
1587	>tr|A0A077	1.27802	Probably Yes
1588	>tr|W5BUU4	1.27799	Probably Yes
1589	>tr|W4ZMA8	1.27781	Probably Yes
1590	>tr|A0A0C4	1.27758	Probably Yes
1591	>tr|W5BKT9	1.27753	Probably Yes
1592	>tr|W5HD31	1.27691	Probably Yes
1593	>tr|W5B678	1.27682	Probably Yes
1594	>tr|W4ZT35	1.27661	Probably Yes
1595	>tr|W5AHZ0	1.27658	Probably Yes
1596	>tr|W5A0A6	1.27542	Probably Yes
1597	>tr|W5ERQ9	1.27534	Probably Yes
1598	>tr|W5HT06	1.27519	Probably Yes
1599	>tr|W5HWM9	1.27456	Probably Yes
1600	>tr|W5GM93	1.27394	Probably Yes
1601	>tr|W5ENE0	1.2734	Probably Yes
1602	>tr|A0A096	1.27325	Probably Yes
1603	>tr|W4ZLT8	1.273	Probably Yes
1604	>tr|W5GMM0	1.27273	Probably Yes
1605	>tr|W5G2X8	1.27256	Probably Yes
1606	>tr|W5G5S2	1.27243	Probably Yes
1607	>tr|W5HDE8	1.27208	Probably Yes
1608	>tr|W5EG12	1.27195	Probably Yes
1609	>tr|W5FVP9	1.27179	Probably Yes
1610	>tr|A0A077	1.27116	Probably Yes
1611	>tr|A0A096	1.27057	Probably Yes
1612	>tr|W4ZTV1	1.27046	Probably Yes
1613	>tr|A0A096	1.27002	Probably Yes
1614	>tr|W5HJ84	1.26977	Probably Yes
1615	>tr|W5F5Q5	1.2696	Probably Yes
1616	>tr|W5BRT7	1.26861	Probably Yes
1617	>tr|W5C5Y0	1.26858	Probably Yes
1618	>tr|W5EZI9	1.26831	Probably Yes
1619	>tr|A0A096	1.26796	Probably Yes
1620	>tr|W5F208	1.26747	Probably Yes
1621	>tr|W5H445	1.26705	Probably Yes
1622	>tr|W5EU01	1.26704	Probably Yes
1623	>tr|W5FI77	1.26697	Probably Yes
1624	>tr|W5GAH7	1.26641	Probably Yes
1625	>tr|W5GWS6	1.26576	Probably Yes
1626	>tr|W5H3W7	1.26573	Probably Yes
1627	>tr|A0A0C4	1.26533	Probably Yes
1628	>tr|W5C6M5	1.26495	Probably Yes
1629	>tr|W5FKK4	1.26474	Probably Yes
1630	>tr|W5H7D9	1.2647	Probably Yes
1631	>tr|W5DFZ2	1.2641	Probably Yes
1632	>tr|W5H6U7	1.26378	Probably Yes
1633	>tr|W5GA14	1.26345	Probably Yes
1634	>tr|W5F237	1.26339	Probably Yes
1635	>tr|W5CS03	1.26299	Probably Yes
1636	>tr|A0A077	1.2624	Probably Yes
1637	>tr|W5BKP6	1.26219	Probably Yes
1638	>tr|W4ZXW6	1.26165	Probably Yes
1639	>tr|A0A096	1.26115	Probably Yes
1640	>tr|W5EBG8	1.26054	Probably Yes
1641	>tr|W5H0Q0	1.26022	Probably Yes
1642	>tr|W5HDF8	1.25997	Probably Yes
1643	>tr|W5DPH8	1.25984	Probably Yes
1644	>tr|W5CK67	1.25975	Probably Yes
1645	>tr|W5EVV7	1.25909	Probably Yes
1646	>tr|W5CJ95	1.25906	Probably Yes
1647	>tr|W5F989	1.25888	Probably Yes
1648	>tr|W5AYR4	1.25834	Probably Yes
1649	>tr|W5AU48	1.25675	Probably Yes
1650	>tr|W5FFD1	1.25619	Probably Yes
1651	>tr|W5FKS7	1.25607	Probably Yes
1652	>tr|A0A080	1.25603	Probably Yes
1653	>tr|W5I8F6	1.25564	Probably Yes
1654	>tr|W5EYH4	1.2556	Probably Yes
1655	>tr|W5FUC7	1.2551	Probably Yes
1656	>tr|W5H8E1	1.25507	Probably Yes
1657	>tr|W5FX21	1.255	Probably Yes
1658	>tr|W5C8H4	1.25333	Probably Yes
1659	>tr|W5DB18	1.25327	Probably Yes
1660	>tr|W5CMI4	1.25301	Probably Yes
1661	>tr|W5ANZ9	1.25212	Probably Yes
1662	>tr|W5G0F3	1.25157	Probably Yes
1663	>tr|W5B2F2	1.25132	Probably Yes
1664	>tr|W5BWW2	1.25098	Probably Yes
1665	>tr|W5BU59	1.25077	Probably Yes
1666	>tr|W5EGI9	1.25067	Probably Yes
1667	>tr|W5EA48	1.25039	Probably Yes
1668	>tr|W5F8H3	1.25033	Probably Yes
1669	>tr|A0A096	1.25023	Probably Yes
1670	>tr|A0A096	1.25008	Probably Yes
1671	>tr|S4Z9E7	1.24995	Probably Yes
1672	>tr|W5A913	1.24975	Probably Yes
1673	>tr|W5H2U7	1.24961	Probably Yes
1674	>tr|W5HSK9	1.24892	Probably Yes
1675	>tr|W5GMU6	1.24887	Probably Yes
1676	>tr|A0A096	1.24872	Probably Yes
1677	>tr|W5G941	1.24858	Probably Yes
1678	>tr|W5AZQ6	1.24827	Probably Yes
1679	>tr|W4ZVY5	1.2479	Probably Yes
1680	>tr|W5F8S4	1.2479	Probably Yes
1681	>tr|W5BMB4	1.2475	Probably Yes
1682	>tr|W5AGB8	1.24723	Probably Yes
1683	>tr|W5ECP8	1.24704	Probably Yes
1684	>tr|W5DQB5	1.24684	Probably Yes
1685	>tr|W5ARD2	1.24682	Probably Yes
1686	>tr|W5CL14	1.2468	Probably Yes
1687	>tr|Q1AN57	1.24631	Probably Yes
1688	>tr|W5IAH6	1.24628	Probably Yes
1689	>tr|W5E4V1	1.24561	Probably Yes
1690	>tr|W5F7R2	1.2453	Probably Yes
1691	>tr|W5EBD6	1.24519	Probably Yes
1692	>tr|W5I9Z0	1.24496	Probably Yes
1693	>tr|W5EX55	1.24352	Probably Yes
1694	>tr|W5GNZ7	1.24347	Probably Yes
1695	>tr|W4ZSR1	1.24325	Probably Yes
1696	>tr|W5ANA5	1.24302	Probably Yes
1697	>tr|W5I9P3	1.24252	Probably Yes
1698	>tr|W5F7E6	1.24252	Probably Yes
1699	>tr|W5EU82	1.24202	Probably Yes
1700	>tr|W5DTR1	1.24178	Probably Yes
1701	>tr|W5E270	1.24169	Probably Yes
1702	>tr|W5AML5	1.24126	Probably Yes
1703	>tr|W5CM19	1.24124	Probably Yes
1704	>tr|W5H5D2	1.24065	Probably Yes
1705	>tr|W5A3M0	1.24049	Probably Yes
1706	>tr|W5FBK4	1.24042	Probably Yes
1707	>tr|W5FAZ5	1.24041	Probably Yes
1708	>tr|W5CAJ5	1.24033	Probably Yes
1709	>tr|W5GK81	1.24015	Probably Yes
1710	>tr|W5E0U0	1.24004	Probably Yes
1711	>tr|W5H497	1.23947	Probably Yes
1712	>tr|W5IA74	1.23936	Probably Yes
1713	>tr|A0A077	1.23861	Probably Yes
1714	>tr|W5BSB2	1.23824	Probably Yes
1715	>tr|W5I395	1.23822	Probably Yes
1716	>tr|W4ZT43	1.23805	Probably Yes
1717	>tr|W5EZS9	1.23748	Probably Yes
1718	>tr|W5G9Y4	1.23725	Probably Yes
1719	>tr|W5EJF6	1.23679	Probably Yes
1720	>tr|W5GKI3	1.23665	Probably Yes
1721	>tr|W4ZXA2	1.23618	Probably Yes
1722	>tr|W5EI84	1.236	Probably Yes
1723	>tr|W5BH82	1.23547	Probably Yes
1724	>tr|W5D3W1	1.23532	Probably Yes
1725	>tr|W5BDQ7	1.23498	Probably Yes
1726	>tr|W5F731	1.23494	Probably Yes
1727	>tr|W5CGI4	1.23451	Probably Yes
1728	>tr|W5F9I3	1.23315	Probably Yes
1729	>tr|W5HUS4	1.23274	Probably Yes
1730	>tr|W5GYU6	1.23266	Probably Yes
1731	>tr|W5GVT8	1.23207	Probably Yes
1732	>tr|A0A077	1.23144	Probably Yes
1733	>tr|A0A077	1.23133	Probably Yes
1734	>tr|W5GNK3	1.23116	Probably Yes
1735	>tr|W5BI89	1.2307	Probably Yes
1736	>tr|W4ZZS4	1.2302	Probably Yes
1737	>tr|W5FPZ9	1.23008	Probably Yes
1738	>tr|W4ZZZ3	1.22974	Probably Yes
1739	>tr|W5H8I0	1.22973	Probably Yes
1740	>tr|W5F111	1.22939	Probably Yes
1741	>tr|W5BUP0	1.22897	Probably Yes
1742	>tr|W5AR40	1.22868	Probably Yes
1743	>tr|W5DUU6	1.22832	Probably Yes
1744	>tr|W5CHP5	1.22808	Probably Yes
1745	>tr|W5F7M3	1.22746	Probably Yes
1746	>tr|W5G5N4	1.22739	Probably Yes
1747	>tr|Q9AXK5	1.22738	Probably Yes
1748	>tr|W5E0F3	1.22713	Probably Yes
1749	>tr|A0A096	1.22706	Probably Yes
1750	>tr|W5AFM9	1.22689	Probably Yes
1751	>tr|W5IAZ6	1.22688	Probably Yes
1752	>tr|W5AYI1	1.22678	Probably Yes
1753	>tr|W5FAQ4	1.22605	Probably Yes
1754	>tr|W5H7C1	1.22603	Probably Yes
1755	>tr|W5HIE6	1.22597	Probably Yes
1756	>tr|W5C3D7	1.22538	Probably Yes
1757	>tr|W5E6D8	1.22512	Probably Yes
1758	>tr|A0A096	1.22503	Probably Yes
1759	>tr|W5BDD4	1.2247	Probably Yes
1760	>tr|W5I038	1.22449	Probably Yes
1761	>tr|W5G8I2	1.22447	Probably Yes
1762	>tr|W5CKY5	1.22404	Probably Yes
1763	>tr|W4ZVA5	1.22393	Probably Yes
1764	>sp|P24296	1.22389	Probably Yes
1765	>tr|W5ACR2	1.22364	Probably Yes
1766	>tr|W5HMG0	1.2236	Probably Yes
1767	>tr|A0A077	1.22341	Probably Yes
1768	>tr|W5G9D4	1.22324	Probably Yes
1769	>tr|A0A096	1.22321	Probably Yes
1770	>tr|W5F9V0	1.22281	Probably Yes
1771	>tr|W5DFX4	1.22258	Probably Yes
1772	>tr|W5HBM3	1.22211	Probably Yes
1773	>tr|W5G9Y0	1.22185	Probably Yes
1774	>tr|W5BM95	1.22125	Probably Yes
1775	>tr|W5AV13	1.22122	Probably Yes
1776	>tr|A0A077	1.221	Probably Yes
1777	>tr|W4ZTJ3	1.22083	Probably Yes
1778	>tr|W5G4A0	1.22069	Probably Yes
1779	>tr|W5C8J8	1.22065	Probably Yes
1780	>tr|W5ARK0	1.21986	Probably Yes
1781	>tr|W5GDZ1	1.21983	Probably Yes
1782	>tr|W4ZPS5	1.21902	Probably Yes
1783	>tr|W5F6U8	1.21884	Probably Yes
1784	>tr|A0A0C4	1.2183	Probably Yes
1785	>tr|W5ELF0	1.21808	Probably Yes
1786	>tr|W5FZ78	1.21784	Probably Yes
1787	>tr|W5DKI9	1.21751	Probably Yes
1788	>tr|W4ZLZ5	1.2175	Probably Yes
1789	>tr|W5DWK4	1.21716	Probably Yes
1790	>tr|W5BRV4	1.21662	Probably Yes
1791	>tr|A0A0C4	1.21647	Probably Yes
1792	>tr|W5AXL0	1.21627	Probably Yes
1793	>tr|W5AA51	1.21611	Probably Yes
1794	>tr|W5A5I0	1.21592	Probably Yes
1795	>tr|W5ECU4	1.21517	Probably Yes
1796	>tr|W5D9K5	1.21474	Probably Yes
1797	>tr|W5F361	1.21471	Probably Yes
1798	>tr|W5BHL8	1.21452	Probably Yes
1799	>tr|W5B8V2	1.21406	Probably Yes
1800	>tr|W5A0T6	1.21406	Probably Yes
1801	>tr|W5HVX1	1.21405	Probably Yes
1802	>tr|W5AYI0	1.21386	Probably Yes
1803	>tr|A0A096	1.21373	Probably Yes
1804	>tr|W5C5K3	1.21367	Probably Yes
1805	>tr|A0A096	1.21342	Probably Yes
1806	>tr|W5AF32	1.21335	Probably Yes
1807	>tr|W5BUD0	1.21322	Probably Yes
1808	>tr|W4ZV10	1.21318	Probably Yes
1809	>tr|A0A0C4	1.21314	Probably Yes
1810	>tr|W5GR13	1.21313	Probably Yes
1811	>tr|W5FG77	1.21288	Probably Yes
1812	>tr|W5C9C0	1.21222	Probably Yes
1813	>tr|W5GM76	1.21203	Probably Yes
1814	>tr|W5DMD4	1.21183	Probably Yes
1815	>tr|A0A096	1.21183	Probably Yes
1816	>tr|W5HVX2	1.21171	Probably Yes
1817	>tr|W5DM90	1.21158	Probably Yes
1818	>tr|W5HP37	1.21126	Probably Yes
1819	>tr|W5ADK3	1.21119	Probably Yes
1820	>tr|W5HRN1	1.21103	Probably Yes
1821	>tr|A0A0C4	1.21079	Probably Yes
1822	>tr|W5DMS4	1.21071	Probably Yes
1823	>tr|A0A096	1.21061	Probably Yes
1824	>tr|A0A096	1.2103	Probably Yes
1825	>tr|W5I681	1.20999	Probably Yes
1826	>tr|W5AQT5	1.20992	Probably Yes
1827	>tr|W5A0J2	1.2098	Probably Yes
1828	>tr|W5DL16	1.20975	Probably Yes
1829	>tr|W5A903	1.20917	Probably Yes
1830	>tr|W5HI73	1.20908	Probably Yes
1831	>tr|W5FY53	1.20863	Probably Yes
1832	>tr|W5EU61	1.20839	Probably Yes
1833	>tr|W5G2J0	1.20821	Probably Yes
1834	>tr|W5H0A5	1.20797	Probably Yes
1835	>tr|W5I376	1.20781	Probably Yes
1836	>tr|W5FXH1	1.20767	Probably Yes
1837	>tr|W5G2G2	1.20747	Probably Yes
1838	>tr|W5EDV8	1.20737	Probably Yes
1839	>tr|W5BUB4	1.20698	Probably Yes
1840	>tr|W5I186	1.20688	Probably Yes
1841	>tr|W5D9F5	1.20675	Probably Yes
1842	>tr|W4ZX19	1.20667	Probably Yes
1843	>tr|W5HSK7	1.20635	Probably Yes
1844	>tr|W5FM13	1.20635	Probably Yes
1845	>tr|W4ZNU2	1.20616	Probably Yes
1846	>tr|W5E6U0	1.2061	Probably Yes
1847	>tr|W5A3M8	1.20596	Probably Yes
1848	>tr|W5GWD9	1.20591	Probably Yes
1849	>tr|W5CMZ5	1.20562	Probably Yes
1850	>tr|W5DEE0	1.20519	Probably Yes
1851	>tr|W5DDR1	1.20512	Probably Yes
1852	>tr|W5GPX2	1.20489	Probably Yes
1853	>tr|W5H2A2	1.20473	Probably Yes
1854	>tr|W5AY86	1.20454	Probably Yes
1855	>tr|W5H9J6	1.20441	Probably Yes
1856	>tr|W5DZN2	1.20438	Probably Yes
1857	>tr|W5DUS2	1.2043	Probably Yes
1858	>tr|W5IA47	1.20396	Probably Yes
1859	>tr|W5GU52	1.20396	Probably Yes
1860	>tr|W5IA26	1.20393	Probably Yes
1861	>tr|W5FM74	1.20385	Probably Yes
1862	>tr|W5A096	1.20369	Probably Yes
1863	>tr|W5ECS7	1.20332	Probably Yes
1864	>tr|W5DUK3	1.20316	Probably Yes
1865	>tr|W5CQH9	1.20281	Probably Yes
1866	>tr|W5EJ29	1.20233	Probably Yes
1867	>tr|W5C128	1.2023	Probably Yes
1868	>tr|W5I025	1.20095	Probably Yes
1869	>tr|W5GHZ1	1.2007	Probably Yes
1870	>tr|W5DH95	1.20038	Probably Yes
1871	>tr|W5BZK0	1.19999	Probably Yes
1872	>tr|W5DWS9	1.19943	Probably Yes
1873	>tr|W5FEM2	1.1994	Probably Yes
1874	>tr|W5GFJ3	1.19913	Probably Yes
1875	>tr|W5BIT6	1.19868	Probably Yes
1876	>tr|W5GWL1	1.19862	Probably Yes
1877	>tr|W5D7Q1	1.19815	Probably Yes
1878	>tr|W5GUW3	1.19719	Probably Yes
1879	>tr|W5FBC5	1.19717	Probably Yes
1880	>tr|W5BTV8	1.19708	Probably Yes
1881	>tr|W4ZNE8	1.1968	Probably Yes
1882	>tr|W5E8W8	1.19578	Probably Yes
1883	>tr|W5ABK3	1.19568	Probably Yes
1884	>tr|W5EMD0	1.19545	Probably Yes
1885	>tr|A0A096	1.19542	Probably Yes
1886	>tr|W5D500	1.19535	Probably Yes
1887	>tr|W5A3R7	1.19509	Probably Yes
1888	>tr|W5GRX8	1.19502	Probably Yes
1889	>tr|W5EX19	1.19485	Probably Yes
1890	>tr|W5GP79	1.19465	Probably Yes
1891	>tr|W5BYW9	1.19456	Probably Yes
1892	>tr|W5A0Z7	1.19384	Probably Yes
1893	>tr|W5F0U2	1.19383	Probably Yes
1894	>tr|W5FZ47	1.19354	Probably Yes
1895	>tr|W5HE11	1.19332	Probably Yes
1896	>tr|W5FDZ6	1.1931	Probably Yes
1897	>tr|W5FLV4	1.19307	Probably Yes
1898	>tr|W5EIS5	1.19299	Probably Yes
1899	>tr|W5DHR8	1.19258	Probably Yes
1900	>tr|W5C6D4	1.19182	Probably Yes
1901	>tr|W5C4B6	1.19149	Probably Yes
1902	>tr|W5GDH6	1.19136	Probably Yes
1903	>tr|W5DAC7	1.19113	Probably Yes
1904	>tr|W5ACN7	1.19095	Probably Yes
1905	>sp|P60577	1.1905	Probably Yes
1906	>tr|W5ASW9	1.19027	Probably Yes
1907	>tr|A0A096	1.19012	Probably Yes
1908	>tr|W5H7J1	1.1896	Probably Yes
1909	>tr|W5FXR6	1.18945	Probably Yes
1910	>tr|A0A096	1.18926	Probably Yes
1911	>tr|W5H759	1.18875	Probably Yes
1912	>tr|A0A096	1.1884	Probably Yes
1913	>tr|W5EAH4	1.18827	Probably Yes
1914	>tr|W5HQ49	1.18799	Probably Yes
1915	>tr|W5FBE5	1.18797	Probably Yes
1916	>tr|W5AAR9	1.18778	Probably Yes
1917	>tr|W5GBS1	1.18718	Probably Yes
1918	>tr|W5BUW4	1.18705	Probably Yes
1919	>tr|W5FN43	1.18669	Probably Yes
1920	>tr|W5D0R7	1.18648	Probably Yes
1921	>tr|A0A077	1.18629	Probably Yes
1922	>tr|W5DW13	1.18586	Probably Yes
1923	>tr|W5E6M4	1.1857	Probably Yes
1924	>tr|W5H0F9	1.18562	Probably Yes
1925	>tr|A0A077	1.1855	Probably Yes
1926	>tr|W5GA00	1.18506	Probably Yes
1927	>tr|W5C1S9	1.18487	Probably Yes
1928	>tr|W5DWD3	1.18486	Probably Yes
1929	>tr|W5CKJ2	1.18484	Probably Yes
1930	>tr|W5ABC6	1.18482	Probably Yes
1931	>tr|W5BRC4	1.18428	Probably Yes
1932	>tr|A0A096	1.18414	Probably Yes
1933	>tr|W5E2Y7	1.18386	Probably Yes
1934	>tr|W5EU83	1.1838	Probably Yes
1935	>tr|W5HDD2	1.18378	Probably Yes
1936	>tr|W5A2G0	1.18301	Probably Yes
1937	>tr|A0A077	1.18293	Probably Yes
1938	>tr|W5EN09	1.18272	Probably Yes
1939	>tr|W5CCL7	1.18254	Probably Yes
1940	>tr|W5AYG9	1.18248	Probably Yes
1941	>tr|W5IBB1	1.18215	Probably Yes
1942	>tr|W4ZWR7	1.18182	Probably Yes
1943	>tr|W5AZU8	1.1817	Probably Yes
1944	>tr|W5BAW6	1.18113	Probably Yes
1945	>tr|W5H7C2	1.18079	Probably Yes
1946	>tr|W5BMU5	1.18058	Probably Yes
1947	>tr|W4ZLS7	1.18029	Probably Yes
1948	>tr|W5B080	1.18013	Probably Yes
1949	>tr|W5E5B6	1.17976	Probably Yes
1950	>tr|W5DMA3	1.17945	Probably Yes
1951	>tr|W5C950	1.17939	Probably Yes
1952	>tr|W5EJP1	1.17889	Probably Yes
1953	>tr|W4ZQK9	1.17879	Probably Yes
1954	>tr|W5DBY5	1.17871	Probably Yes
1955	>tr|W5HRT8	1.17863	Probably Yes
1956	>tr|A0A080	1.17849	Probably Yes
1957	>tr|W5AEM5	1.17823	Probably Yes
1958	>tr|W5C868	1.17811	Probably Yes
1959	>tr|W5G0X7	1.17809	Probably Yes
1960	>tr|W5ALL0	1.17798	Probably Yes
1961	>tr|W5FXV6	1.17788	Probably Yes
1962	>tr|W5GQK2	1.17782	Probably Yes
1963	>tr|W5CKB4	1.17683	Probably Yes
1964	>tr|W5BFF9	1.17622	Probably Yes
1965	>tr|W5IBA9	1.17616	Probably Yes
1966	>tr|W5BL85	1.17613	Probably Yes
1967	>tr|W5GMT2	1.17586	Probably Yes
1968	>tr|W5GHD7	1.17527	Probably Yes
1969	>tr|W5E345	1.17486	Probably Yes
1970	>tr|W5ACN6	1.17464	Probably Yes
1971	>tr|W5G3T3	1.17456	Probably Yes
1972	>tr|W5BYV1	1.17419	Probably Yes
1973	>tr|W5EKT4	1.17374	Probably Yes
1974	>tr|W5DXS5	1.17371	Probably Yes
1975	>tr|W5HLD0	1.17356	Probably Yes
1976	>tr|W5F6F9	1.1735	Probably Yes
1977	>tr|W5F0Y2	1.17325	Probably Yes
1978	>tr|W5EJS4	1.17245	Probably Yes
1979	>tr|W5EH00	1.1724	Probably Yes
1980	>tr|W4ZX17	1.17237	Probably Yes
1981	>tr|W5AQW9	1.17193	Probably Yes
1982	>tr|W5BW58	1.17155	Probably Yes
1983	>tr|W5ASV5	1.17017	Probably Yes
1984	>tr|W5FXN7	1.16994	Probably Yes
1985	>tr|W5I2F8	1.16985	Probably Yes
1986	>tr|W5ALU0	1.16982	Probably Yes
1987	>tr|W5CMQ4	1.16918	Probably Yes
1988	>tr|W5ESM8	1.16916	Probably Yes
1989	>tr|W5C831	1.16893	Probably Yes
1990	>tr|W5AQA4	1.1684	Probably Yes
1991	>tr|W5AAI1	1.16774	Probably Yes
1992	>tr|W5CEW4	1.16735	Probably Yes
1993	>tr|W5CCH2	1.16735	Probably Yes
1994	>tr|W5BYZ9	1.16683	Probably Yes
1995	>tr|W5BHG6	1.16653	Probably Yes
1996	>tr|W5FEE2	1.16635	Probably Yes
1997	>tr|W5FLB7	1.16632	Probably Yes
1998	>tr|W5DDC7	1.16609	Probably Yes
1999	>tr|W5HEQ6	1.16594	Probably Yes
[truncated: 92,855 more rows]
