# Supplementary material for: PPero, a Computational Model for Plant PTS1 Type Peroxisomal Protein Prediction
Source: PLoS One. 2017 Jan 3;12(1):e0168912. doi: 10.1371/journal.pone.0168912 (PMC5207514; doi:10.1371/journal.pone.0168912)
Supplement: S1 File — The predicted peroxisomal proteins and all predicted proteins were listed in MS Excel files. (ZIP) [file pone.0168912.s002.zip › predicted_peroxisomal_proteins/positive_At.xlsx]

## Sheet: Sheet1
Rank	Gene ID	Score	Targeting	Annotated by GO
1	AT4G29010	3.27617	Yes	Yes
2	AT3G20530	3.26264	Yes	no
3	AT2G26230	3.26225	Yes	Yes
4	AT1G78915	3.25834	Yes	no
5	AT1G20480	3.24238	Yes	Yes
6	AT1G01710	3.24016	Yes	Yes
7	AT1G20560	3.23817	Yes	Yes
8	AT5G03100	3.23186	Yes	no
9	AT2G31425	3.23144	Yes	no
10	AT1G52191	3.23007	Yes	no
11	AT5G37670	3.22949	Yes	Yes
12	AT3G61200	3.22168	Yes	Yes
13	AT3G50170	3.21727	Yes	no
14	AT1G78915	3.21441	Yes	no
15	AT5G38590	3.21099	Yes	no
16	AT3G06810	3.19426	Yes	Yes
17	AT5G63380	3.1918	Yes	Yes
18	AT1G28320	3.19102	Yes	Yes
19	AT3G45840	3.18727	Yes	no
20	AT3G59710	3.18216	Yes	no
21	AT2G42490	3.17988	Yes	Yes
22	AT4G06536	3.17336	Yes	no
23	AT5G42890	3.16589	Yes	Yes
24	AT3G57810	3.16493	Yes	no
25	AT1G16730	3.1596	Yes	Yes
26	AT3G48170	3.15693	Yes	Yes
27	AT1G68010	3.15633	Yes	Yes
28	AT1G65520	3.15063	Yes	Yes
29	AT3G56460	3.15019	Yes	Yes
30	AT5G09580	3.14032	Yes	no
31	AT3G12800	3.13541	Yes	Yes
32	AT5G23050	3.1306	Yes	Yes
33	AT2G29590	3.12971	Yes	Yes
34	AT4G16210	3.12932	Yes	Yes
35	AT1G20510	3.12079	Yes	Yes
36	AT3G43170	3.10455	Yes	no
37	AT5G27600	3.08829	Yes	Yes
38	AT3G57810	3.0874	Yes	no
39	AT3G57810	3.0794	Yes	no
40	AT3G51660	3.07164	Yes	Yes
41	AT3G16175	3.05747	Yes	no
42	AT5G23395	3.03574	Yes	Yes
43	AT1G20500	3.03476	Yes	Yes
44	AT1G78915	3.03242	Yes	no
45	AT1G68010	3.01866	Yes	Yes
46	AT5G47040	3.01468	Yes	Yes
47	AT3G13435	2.99426	Yes	no
48	AT5G17890	2.98812	Yes	no
49	AT5G03860	2.97781	Yes	Yes
50	AT1G01290	2.96989	Yes	no
51	AT4G12735	2.93741	Yes	no
52	AT2G06050	2.91675	Yes	Yes
53	AT4G19010	2.90977	Yes	Yes
54	AT3G43583	2.89349	Yes	no
55	AT5G48950	2.89153	Yes	Yes
56	AT5G51620	2.88702	Yes	no
57	AT3G16910	2.88292	Yes	Yes
58	AT2G43020	2.87683	Yes	Yes
59	AT2G24270	2.85742	Yes	no
60	AT5G56430	2.85105	Yes	no
61	AT4G39660	2.84611	Yes	no
62	AT3G51840	2.84602	Yes	Yes
63	AT3G19570	2.84433	Yes	Yes
64	AT4G12731	2.83942	Yes	no
65	AT5G44250	2.83646	Yes	Yes
66	AT3G48730	2.83368	Yes	no
67	AT3G30222	2.82237	Yes	no
68	AT3G14290	2.82192	Yes	no
69	AT5G58782	2.8144	Yes	no
70	AT2G06050	2.80806	Yes	Yes
71	AT1G66120	2.80602	Yes	Yes
72	AT1G49670	2.80357	Yes	Yes
73	AT1G65890	2.80233	Yes	Yes
74	AT3G06860	2.79689	Yes	Yes
75	AT5G03860	2.79561	Yes	Yes
76	AT1G49670	2.79375	Yes	Yes
77	AT4G04320	2.79134	Yes	Yes
78	AT1G65880	2.7804	Yes	Yes
79	AT3G28020	2.76182	Yes	no
80	AT1G54340	2.7545	Yes	Yes
81	AT4G04320	2.75328	Yes	Yes
82	AT4G05530	2.74453	Yes	Yes
83	AT2G06050	2.73473	Yes	Yes
84	AT1G20560	2.732	Yes	Yes
85	AT5G44250	2.72039	Yes	Yes
86	AT1G67000	2.70614	Yes	no
87	AT5G08460	2.70122	Yes	no
88	AT4G12380	2.66425	Yes	no
89	AT4G24320	2.66226	Yes	no
90	AT1G52410	2.65594	Yes	Yes
91	AT3G01910	2.65146	Yes	Yes
92	AT5G24400	2.61789	Yes	Yes
93	AT5G63595	2.59548	Yes	no
94	AT5G04885	2.59469	Yes	no
95	AT3G13784	2.59384	Yes	no
96	AT4G27820	2.5861	Yes	Yes
97	AT5G18630	2.57607	Yes	no
98	AT5G23070	2.56567	Yes	no
99	AT3G01910	2.55013	Yes	Yes
100	AT4G08160	2.54845	Yes	no
101	AT2G31670	2.54511	Yes	Yes
102	AT3G62750	2.54375	Yes	no
103	AT5G25750	2.53426	Yes	no
104	AT3G13445	2.52684	Yes	no
105	AT3G55290	2.52422	Yes	Yes
106	AT1G01290	2.52036	Yes	no
107	AT2G40480	2.51485	Yes	no
108	AT5G02150	2.51379	Yes	no
109	AT1G52410	2.50973	Yes	Yes
110	AT1G44414	2.50863	Yes	no
111	AT1G30520	2.50832	Yes	Yes
112	AT1G25141	2.50592	Yes	no
113	AT5G54390	2.50584	Yes	no
114	AT5G01470	2.50269	Yes	no
115	AT1G06310	2.50227	Yes	Yes
116	AT1G20930	2.4996	Yes	no
117	AT1G69270	2.49956	Yes	Yes
118	AT5G41570	2.49887	Yes	no
119	AT1G02960	2.49881	Yes	no
120	AT5G20070	2.49738	Yes	no
121	AT1G49770	2.49572	Yes	no
122	AT1G29720	2.48686	Yes	no
123	AT3G55310	2.48543	Yes	no
124	AT2G26340	2.47656	Yes	no
125	AT1G13460	2.47438	Yes	Yes
126	AT3G14360	2.474	Yes	no
127	AT2G47390	2.47189	Yes	no
128	AT3G55290	2.465	Yes	Yes
129	AT5G18630	2.46382	Yes	no
130	AT1G04830	2.46372	Yes	no
131	AT5G02150	2.46122	Yes	no
132	AT1G62610	2.45836	Yes	no
133	AT1G58007	2.45564	Yes	no
134	AT4G35020	2.44919	Yes	no
135	AT1G11820	2.44876	Yes	no
136	AT1G62610	2.44802	Yes	no
137	AT5G66610	2.43888	Yes	no
138	AT3G51150	2.43881	Yes	no
139	AT4G14930	2.43839	Yes	no
140	AT1G35900	2.43766	Yes	no
141	AT3G23030	2.43388	Yes	no
142	AT3G11880	2.43129	Yes	no
143	AT4G33666	2.4304	Yes	no
144	AT4G04800	2.42798	Yes	no
145	AT3G14150	2.42706	Yes	Yes
146	AT4G18490	2.42363	Yes	no
147	AT2G20208	2.42219	Yes	no
148	AT2G24050	2.42206	Yes	no
149	AT3G61960	2.42076	Yes	no
150	AT3G61960	2.41795	Yes	no
151	AT2G27950	2.4175	Yes	no
152	AT2G17800	2.41681	Yes	no
153	AT5G07180	2.41591	Yes	no
154	AT2G21200	2.41541	Yes	no
155	AT1G65740	2.41461	Yes	no
156	AT4G18490	2.41449	Yes	no
157	AT1G70400	2.41413	Yes	no
158	AT1G70350	2.41307	Yes	no
159	AT5G48060	2.41288	Yes	no
160	AT4G11610	2.41158	Yes	no
161	AT2G15695	2.41092	Yes	no
162	AT1G74330	2.40839	Yes	no
163	AT5G51490	2.4078	Yes	no
164	AT5G21130	2.40766	Yes	no
165	AT1G76540	2.40692	Yes	no
166	AT1G56000	2.40687	Yes	no
167	AT1G02960	2.4048	Yes	no
168	AT1G02190	2.40365	Yes	no
169	AT1G14315	2.4031	Yes	no
170	AT2G48130	2.40211	Yes	no
171	AT4G03930	2.4008	Yes	no
172	AT2G47490	2.39959	Yes	no
173	AT1G61065	2.39892	Yes	no
174	AT5G19630	2.39812	Yes	no
175	AT3G51300	2.39769	Yes	no
176	AT1G47265	2.39738	Yes	no
177	AT4G19560	2.39736	Yes	no
178	AT1G68050	2.39668	Yes	no
179	AT4G27830	2.39335	Yes	no
180	AT5G63980	2.39097	Yes	no
181	AT3G47400	2.39091	Yes	no
182	AT5G23908	2.39074	Yes	no
183	AT4G35020	2.39009	Yes	no
184	AT5G18250	2.38851	Yes	no
185	AT3G43600	2.38809	Yes	no
186	AT4G15093	2.38742	Yes	no
187	AT3G10710	2.38696	Yes	no
188	AT5G56910	2.38482	Yes	no
189	AT5G51500	2.38368	Yes	no
190	AT1G78290	2.38342	Yes	no
191	AT2G23230	2.38259	Yes	no
192	AT5G49340	2.38035	Yes	no
193	AT5G17540	2.37968	Yes	no
194	AT1G13460	2.37917	Yes	Yes
195	AT3G46170	2.3775	Yes	no
196	AT2G17845	2.3774	Yes	no
197	AT2G31070	2.37609	Yes	no
198	AT3G09620	2.37507	Yes	no
199	AT4G24670	2.37436	Yes	no
200	AT3G51230	2.37423	Yes	no
201	AT1G13130	2.3728	Yes	no
202	AT1G24580	2.3726	Yes	no
203	AT1G51965	2.36894	Yes	no
204	AT1G76150	2.36866	Yes	Yes
205	AT2G45220	2.36834	Yes	no
206	AT2G19430	2.36766	Yes	no
207	AT1G11590	2.36552	Yes	no
208	AT5G47720	2.3641	Yes	no
209	AT2G22440	2.36341	Yes	no
210	AT1G29170	2.36232	Yes	no
211	AT1G78850	2.36059	Yes	no
212	AT1G20920	2.35971	Yes	no
213	AT4G20080	2.3577	Yes	no
214	AT4G37980	2.35749	Yes	no
215	AT1G65770	2.35722	Yes	no
216	AT4G38800	2.35569	Yes	no
217	AT5G24420	2.35347	Yes	no
218	AT5G56600	2.35304	Yes	no
219	AT1G55045	2.3528	Yes	no
220	AT1G24460	2.3514	Yes	no
221	AT3G24060	2.35105	Yes	no
222	AT3G04850	2.35084	Yes	no
223	AT4G00290	2.35064	Yes	no
224	AT3G55640	2.34792	Yes	no
225	AT5G12970	2.34637	Yes	no
226	AT4G01640	2.34431	Yes	no
227	AT4G15330	2.34197	Yes	no
228	AT5G66610	2.34044	Yes	no
229	AT3G29636	2.33905	Yes	no
230	AT2G47210	2.33894	Yes	no
231	AT5G01470	2.33809	Yes	no
232	AT1G80150	2.33728	Yes	no
233	AT1G04150	2.33662	Yes	no
234	AT5G14790	2.33596	Yes	no
235	AT5G24155	2.33561	Yes	no
236	AT4G24670	2.33529	Yes	no
237	AT3G07160	2.33503	Yes	no
238	AT5G18640	2.3346	Yes	no
239	AT2G46020	2.33323	Yes	no
240	AT3G24560	2.33323	Yes	no
241	AT5G56190	2.33135	Yes	no
242	AT2G22475	2.33104	Yes	no
243	AT3G11397	2.33086	Yes	no
244	AT3G25180	2.3307	Yes	no
245	AT1G05310	2.33004	Yes	no
246	AT5G49420	2.32966	Yes	no
247	AT4G09460	2.32881	Yes	no
248	AT3G55270	2.32728	Yes	no
249	AT3G55840	2.32715	Yes	no
250	AT5G10340	2.32703	Yes	no
251	AT2G17690	2.32341	Yes	no
252	AT4G35950	2.32293	Yes	no
253	AT4G13190	2.32276	Yes	no
254	AT5G05987	2.32276	Yes	no
255	AT3G27730	2.32216	Yes	no
256	AT2G28110	2.32145	Yes	no
257	AT2G21330	2.32091	Yes	no
258	AT5G64650	2.32038	Yes	no
259	AT3G58650	2.31929	Yes	no
260	AT5G53260	2.31908	Yes	no
261	AT1G01540	2.31859	Yes	no
262	AT2G16270	2.31835	Yes	no
263	AT3G27980	2.31795	Yes	no
264	AT1G69430	2.31786	Yes	no
265	AT3G01328	2.31698	Yes	no
266	AT3G01400	2.31597	Yes	no
267	AT5G22110	2.31311	Yes	no
268	AT2G04690	2.313	Yes	no
269	AT5G06440	2.31083	Yes	no
270	AT1G62680	2.3084	Yes	no
271	AT1G78290	2.3063	Yes	no
272	AT2G34280	2.30546	Yes	no
273	AT5G61720	2.30364	Yes	no
274	AT1G62610	2.30269	Yes	no
275	AT3G58750	2.30202	Yes	Yes
276	AT5G66310	2.30139	Yes	no
277	ATCG00550	2.30035	Yes	no
278	AT5G57840	2.2991	Yes	no
279	AT5G01270	2.29828	Yes	no
280	ATCG00210	2.29817	Yes	no
281	AT2G21370	2.29722	Yes	no
282	AT1G67856	2.29633	Yes	no
283	AT5G45600	2.29572	Yes	no
284	AT3G45090	2.29301	Yes	no
285	AT2G46020	2.29191	Yes	no
286	AT3G08720	2.29123	Yes	no
287	AT1G47885	2.29115	Yes	no
288	AT1G47915	2.29033	Yes	no
289	AT1G18810	2.28723	Yes	no
290	AT2G45350	2.28588	Yes	no
291	AT5G45600	2.28581	Yes	no
292	AT3G13340	2.28567	Yes	no
293	AT5G03730	2.28566	Yes	no
294	AT3G07490	2.28474	Yes	Yes
295	AT1G19050	2.28465	Yes	no
296	AT4G18950	2.28425	Yes	no
297	AT2G43940	2.28359	Yes	no
298	AT3G55880	2.2822	Yes	no
299	AT5G04460	2.27542	Yes	no
300	AT5G15710	2.2745	Yes	no
301	AT5G63030	2.27398	Yes	no
302	AT5G51660	2.27081	Yes	no
303	AT1G01420	2.27004	Yes	no
304	AT5G49710	2.26889	Yes	no
305	AT5G62180	2.2683	Yes	no
306	AT2G21370	2.26665	Yes	no
307	AT5G65640	2.26504	Yes	no
308	AT3G12850	2.26075	Yes	no
309	AT2G19760	2.25992	Yes	no
310	AT3G11402	2.25908	Yes	no
311	AT1G70800	2.2589	Yes	no
312	AT1G55680	2.25748	Yes	no
313	AT5G47720	2.25523	Yes	no
314	AT1G49350	2.25521	Yes	no
315	AT2G36420	2.25477	Yes	no
316	AT1G76050	2.25186	Yes	no
317	AT3G62740	2.25152	Yes	no
318	AT5G06440	2.24971	Yes	no
319	AT5G10600	2.24851	Yes	no
320	AT5G36280	2.24764	Yes	no
321	AT3G59850	2.24726	Yes	no
322	AT3G13340	2.2465	Yes	no
323	AT3G24320	2.24558	Yes	no
324	AT5G56190	2.24457	Yes	no
325	AT1G24170	2.24235	Yes	no
326	AT5G12010	2.24223	Yes	no
327	AT1G14310	2.24128	Yes	no
328	AT1G75490	2.24118	Yes	no
329	AT1G33960	2.23841	Yes	no
330	AT2G17800	2.23833	Yes	no
331	AT3G49930	2.23787	Yes	no
332	AT4G29350	2.23754	Yes	no
333	AT3G43280	2.23614	Yes	no
334	AT1G32720	2.23431	Yes	no
335	AT1G26510	2.23345	Yes	no
336	AT1G05610	2.23199	Yes	no
337	AT5G06440	2.22922	Yes	no
338	AT4G16340	2.22801	Yes	no
339	AT1G24450	2.22801	Yes	no
340	AT2G23142	2.22663	Yes	no
341	AT5G09770	2.22508	Yes	no
342	AT2G14255	2.22439	Yes	no
343	AT3G58830	2.22363	Yes	no
344	AT2G33320	2.22028	Yes	no
345	AT1G04684	2.22003	Yes	no
346	AT3G04040	2.21759	Yes	no
347	AT1G52330	2.21596	Yes	no
348	AT5G04460	2.21144	Yes	no
349	AT1G33890	2.20886	Yes	no
350	AT3G01910	2.20771	Yes	Yes
351	AT1G14390	2.20694	Yes	no
352	AT1G78680	2.19034	Yes	no
353	AT1G75400	2.19003	Yes	no
354	AT5G51560	2.18954	Yes	no
355	AT5G01470	2.18887	Yes	no
356	AT3G05800	2.18729	Yes	no
357	AT3G60420	2.18562	Yes	no
358	AT4G00800	2.18488	Yes	no
359	AT1G02190	2.18136	Yes	no
360	AT5G06440	2.1806	Yes	no
361	AT3G45090	2.17689	Yes	no
362	AT3G15960	2.16749	Yes	no
363	AT3G24560	2.16476	Yes	no
364	AT1G72840	2.15751	Yes	no
365	AT5G67040	2.14319	Yes	no
366	AT5G03730	2.12877	Yes	no
367	AT3G14150	2.12495	Yes	Yes
368	AT4G36970	2.12461	Yes	no
369	AT3G11260	2.10559	Yes	no
370	AT3G51540	2.10475	Yes	no
371	AT2G40640	2.10308	Yes	no
372	AT1G62610	2.09534	Yes	no
373	AT4G35020	2.08013	Yes	no
374	AT3G08720	2.07587	Yes	no
375	AT3G60510	2.06698	Yes	no
376	AT1G04290	2.05656	Yes	Yes
377	AT1G64000	2.03958	Yes	no
378	AT3G49360	2.03865	Yes	no
379	AT4G34840	2.0296	Yes	no
380	AT3G02875	2.02808	Yes	no
381	AT1G74480	2.01443	Yes	no
382	AT5G02580	2.00443	Yes	no
383	AT4G05160	1.98833	Yes	Yes
384	AT4G00700	1.98509	Yes	no
385	AT1G13200	1.97111	Yes	no
386	AT3G14130	1.96224	Yes	Yes
387	AT3G51150	1.95854	Yes	no
388	AT4G33925	1.95596	Yes	no
389	ATMG00285	1.95236	Yes	no
390	ATMG01320	1.95236	Yes	no
391	AT1G20920	1.95159	Yes	no
392	AT3G24560	1.94502	Yes	no
393	AT4G29520	1.93855	Yes	no
394	AT3G04290	1.92438	Yes	no
395	AT3G12970	1.92413	Yes	no
396	AT2G21500	1.92169	Yes	no
397	AT3G02360	1.91817	Yes	Yes
398	AT3G22942	1.91609	Yes	no
399	AT1G31510	1.91473	Yes	no
400	AT4G39140	1.90123	Yes	no
401	AT3G02360	1.89994	Yes	Yes
402	AT1G58007	1.89928	Yes	no
403	AT5G10610	1.89611	Yes	no
404	AT3G61898	1.87697	Yes	no
405	AT4G39140	1.87622	Yes	no
406	AT1G24460	1.87595	Yes	no
407	AT5G56220	1.86961	Yes	no
408	AT2G38760	1.86392	Yes	no
409	AT2G43180	1.85646	Yes	no
410	AT1G65280	1.84855	Yes	no
411	AT3G51290	1.8337	Yes	no
412	AT1G14315	1.8298	Yes	no
413	AT3G60680	1.82006	Yes	Yes
414	AT5G38120	1.8192	Yes	Yes
415	AT4G39140	1.81328	Yes	no
416	AT2G41835	1.80844	Yes	no
417	AT2G35660	1.7987	Yes	no
418	AT1G21870	1.79634	Yes	no
419	AT2G38400	1.79321	Yes	no
420	AT1G23310	1.79229	Yes	Yes
421	AT2G21500	1.79142	Yes	no
422	AT2G33080	1.78187	Yes	no
423	AT5G48860	1.77163	Yes	no
424	AT2G34670	1.75113	Yes	no
425	AT4G34680	1.74896	Yes	no
426	AT5G41210	1.74433	Yes	Yes
427	AT5G61980	1.73275	Yes	no
428	AT3G57480	1.73179	Yes	no
429	AT5G09660	1.72903	Yes	Yes
430	AT2G35660	1.72787	Yes	no
431	AT2G36500	1.72691	Yes	no
432	AT2G24285	1.7266	Yes	no
433	AT1G15772	1.72495	Yes	no
434	AT4G12910	1.7165	Yes	Yes
435	AT5G44140	1.71234	Yes	no
436	AT4G39140	1.71199	Yes	no
437	AT3G57980	1.71058	Yes	no
438	AT1G07025	1.70782	Yes	no
439	AT5G16940	1.70674	Yes	no
440	AT5G06680	1.705	Yes	no
441	AT4G20830	1.6971	Yes	no
442	AT5G17410	1.69486	Yes	no
443	AT1G63980	1.69464	Yes	no
444	AT5G67190	1.6938	Yes	no
445	AT4G00390	1.69191	Yes	no
446	AT1G32450	1.6901	Yes	no
447	AT2G34170	1.69005	Yes	no
448	AT2G35320	1.68998	Yes	no
449	AT3G61660	1.68952	Yes	no
450	AT5G39370	1.68747	Yes	no
451	AT5G01440	1.68646	Yes	no
452	AT4G23680	1.68367	Yes	no
453	AT1G04620	1.68065	Yes	no
454	AT1G63260	1.68052	Yes	no
455	AT1G72820	1.67979	Yes	no
456	AT3G08860	1.67547	Yes	no
457	AT1G63980	1.67426	Yes	no
458	AT5G43280	1.6713	Yes	Yes
459	AT5G41910	1.67066	Yes	no
460	AT5G26770	1.67014	Yes	no
461	AT1G05600	1.66633	Yes	no
462	AT4G30980	1.66557	Yes	no
463	AT4G03415	1.66317	Yes	no
464	AT5G16940	1.6615	Yes	no
465	AT2G42940	1.6608	Yes	no
466	AT4G35560	1.66027	Yes	no
467	AT5G52860	1.65643	Yes	no
468	AT2G25930	1.65557	Yes	no
469	AT4G00430	1.65533	Yes	no
470	AT1G52870	1.65263	Yes	no
471	AT1G14048	1.65085	Yes	no
472	AT1G72690	1.65076	Yes	no
473	AT3G52950	1.65027	Yes	no
474	AT1G29240	1.64964	Yes	no
475	AT3G42385	1.64869	Yes	no
476	AT3G62460	1.64784	Yes	Yes
477	AT2G05710	1.64784	Yes	no
478	AT2G35690	1.64471	Yes	Yes
479	AT2G35310	1.64358	Yes	no
480	AT5G27967	1.64268	Yes	no
481	AT5G48953	1.64246	Yes	no
482	AT4G16566	1.64036	Yes	Yes
483	AT3G01130	1.63975	Yes	no
484	AT3G50940	1.63945	Yes	no
485	AT3G19890	1.6393	Yes	no
486	AT1G70160	1.63833	Yes	no
487	AT4G00520	1.63762	Yes	no
488	AT2G30032	1.63699	Yes	no
489	AT1G74970	1.63678	Yes	no
490	AT5G18910	1.63413	Yes	Yes
491	AT5G56310	1.63211	Yes	no
492	AT3G49860	1.63097	Yes	no
493	AT1G60790	1.63069	Yes	no
494	AT4G35905	1.62967	Yes	no
495	AT3G16780	1.62729	Yes	no
496	AT2G35580	1.62681	Yes	no
497	AT1G17510	1.626	Yes	no
498	AT1G59885	1.6245	Yes	no
499	AT5G59900	1.62211	Yes	no
500	AT2G16210	1.62144	Yes	no
501	AT3G05830	1.618	Yes	no
502	AT5G26770	1.61766	Yes	no
503	AT1G15920	1.61642	Yes	no
504	AT2G39725	1.61526	Yes	no
505	AT1G22750	1.61452	Yes	no
506	AT3G05830	1.61403	Yes	no
507	AT2G22425	1.61346	Yes	no
508	AT5G50790	1.61169	Yes	no
509	AT3G05030	1.6113	Yes	no
510	AT3G49870	1.61041	Yes	no
511	AT5G09660	1.60903	Yes	Yes
512	AT2G47170	1.60884	Yes	no
513	AT4G28550	1.60872	Yes	no
514	AT5G03930	1.60739	Yes	no
515	AT5G03920	1.60564	Yes	no
516	AT1G52600	1.60484	Yes	no
517	AT1G55805	1.6047	Yes	no
518	AT2G34170	1.60441	Yes	no
519	AT4G34270	1.60362	Yes	no
520	AT4G23400	1.60353	Yes	no
521	AT4G25260	1.60333	Yes	no
522	AT1G15920	1.60258	Yes	no
523	AT5G50630	1.60165	Yes	no
524	AT5G14470	1.60127	Yes	no
525	AT2G24700	1.60066	Yes	no
526	AT1G48380	1.60037	Yes	no
527	AT2G25240	1.60021	Yes	no
528	AT5G50210	1.60006	Yes	no
529	AT1G05600	1.59913	Yes	no
530	AT2G01320	1.59633	Yes	no
531	AT2G05990	1.59602	Yes	no
532	AT3G29630	1.59553	Yes	no
533	AT1G77860	1.59549	Yes	no
534	AT5G63570	1.5938	Yes	no
535	AT2G19520	1.59357	Yes	no
536	AT5G26770	1.59334	Yes	no
537	AT5G56510	1.59294	Yes	no
538	AT1G72110	1.59276	Yes	no
539	AT4G33400	1.58937	Yes	no
540	AT1G60200	1.58739	Yes	no
541	AT5G27680	1.58669	Yes	no
542	AT1G12520	1.58663	Yes	no
543	AT5G15802	1.58347	Yes	no
544	AT2G36770	1.58244	Yes	no
545	AT2G26460	1.58112	Yes	no
546	AT1G54540	1.58081	Yes	no
547	AT5G52230	1.58065	Yes	no
548	AT5G66120	1.58012	Yes	no
549	AT5G65990	1.57878	Yes	no
550	AT3G05060	1.57852	Yes	no
551	AT4G34680	1.57845	Yes	no
552	AT3G05030	1.57811	Yes	no
553	AT5G20930	1.57811	Yes	no
554	AT3G17160	1.57507	Yes	no
555	AT3G26670	1.57492	Yes	no
556	AT1G48380	1.57384	Yes	no
557	AT2G01320	1.57354	Yes	no
558	AT3G50720	1.57282	Yes	no
559	AT5G47110	1.57241	Yes	no
560	AT5G65940	1.57133	Yes	Yes
561	AT3G01160	1.57132	Yes	no
562	AT2G29640	1.57076	Yes	no
563	AT1G07180	1.57059	Yes	Yes
564	AT3G54060	1.57037	Yes	no
565	AT5G57567	1.56942	Yes	no
566	AT1G02780	1.56817	Yes	no
567	AT3G52950	1.56764	Yes	no
568	AT5G05920	1.56688	Yes	no
569	AT4G17330	1.56596	Yes	no
570	AT5G60805	1.56308	Yes	no
571	AT5G20810	1.56279	Yes	Yes
572	AT4G20430	1.56259	Yes	no
573	AT5G26730	1.562	Yes	no
574	AT4G12750	1.56146	Yes	no
575	AT4G29730	1.56059	Yes	no
576	AT1G72110	1.56043	Yes	no
577	AT4G20840	1.56039	Yes	no
578	AT5G54800	1.55972	Yes	no
579	AT1G72416	1.5592	Yes	no
580	AT3G15710	1.55738	Yes	no
581	AT1G12520	1.55676	Yes	no
582	AT4G40042	1.55508	Yes	no
583	AT2G39725	1.55434	Yes	no
584	AT5G02170	1.55326	Yes	no
585	AT1G13440	1.55282	Yes	Yes
586	AT5G06340	1.54743	Yes	no
587	AT4G25750	1.54649	Yes	no
588	AT3G59050	1.54606	Yes	Yes
589	AT5G62120	1.54577	Yes	no
590	AT3G07195	1.5451	Yes	no
591	AT5G66120	1.54321	Yes	no
592	AT4G28220	1.54154	Yes	Yes
593	AT4G18360	1.53979	Yes	Yes
594	AT4G30000	1.5385	Yes	no
595	AT4G32540	1.53648	Yes	no
596	AT3G52280	1.53609	Yes	no
597	AT5G08310	1.53595	Yes	no
598	AT2G26390	1.5348	Yes	no
599	AT1G14220	1.53311	Yes	no
600	AT2G26800	1.53124	Yes	no
601	AT4G33140	1.52839	Yes	no
602	AT3G61250	1.52672	Yes	no
603	AT5G44780	1.52447	Yes	no
604	AT5G16840	1.52137	Yes	no
605	AT1G55320	1.52084	Yes	Yes
606	AT2G13360	1.51983	Yes	Yes
607	AT3G45577	1.51836	Yes	no
608	AT1G10630	1.51529	Yes	no
609	AT5G58010	1.51376	Yes	no
610	AT5G18000	1.51344	Yes	no
611	AT1G48320	1.51186	Yes	Yes
612	AT1G03350	1.50894	Yes	no
613	AT3G05370	1.50856	Yes	no
614	AT5G14920	1.50355	Yes	no
