# Supplementary material for: PPero, a Computational Model for Plant PTS1 Type Peroxisomal Protein Prediction
Source: PLoS One. 2017 Jan 3;12(1):e0168912. doi: 10.1371/journal.pone.0168912 (PMC5207514; doi:10.1371/journal.pone.0168912)
Supplement: S1 File — The predicted peroxisomal proteins and all predicted proteins were listed in MS Excel files. (ZIP) [file pone.0168912.s002.zip › predicted_peroxisomal_proteins/positive_maize.xlsx]

## Sheet: Sheet1
Rank	Gene ID	Score	Targeting
1	>tr|B6SNT9	3.34821	Yes
2	>tr|A0A096	3.32354	Yes
3	>tr|A0A096	3.31821	Yes
4	>tr|B4FDF0	3.28861	Yes
5	>tr|A0A096	3.28785	Yes
6	>tr|A0A096	3.28687	Yes
7	>tr|A0A096	3.27827	Yes
8	>tr|B6T5Z2	3.2776	Yes
9	>tr|A0A096	3.25814	Yes
10	>tr|A0A096	3.25116	Yes
11	>tr|A0A096	3.24714	Yes
12	>tr|Q5GAU6	3.24331	Yes
13	>tr|A0A096	3.243	Yes
14	>tr|C4J2Z1	3.23909	Yes
15	>tr|B4FP91	3.23491	Yes
16	>tr|B6SWE6	3.22985	Yes
17	>tr|B6ST13	3.223	Yes
18	>tr|A0A096	3.22132	Yes
19	>tr|B4FJW4	3.22004	Yes
20	>tr|A0A096	3.21846	Yes
21	>tr|C0HEJ5	3.21539	Yes
22	>tr|B4G044	3.21453	Yes
23	>tr|C0HHF0	3.21295	Yes
24	>tr|A0A096	3.21146	Yes
25	>tr|A0A096	3.20953	Yes
26	>tr|K7VQ98	3.20448	Yes
27	>tr|C0P8K0	3.19745	Yes
28	>tr|C0HDZ8	3.19661	Yes
29	>tr|A0A096	3.19574	Yes
30	>tr|K7TTV1	3.1909	Yes
31	>tr|B4FNA2	3.18839	Yes
32	>tr|A0A096	3.1877	Yes
33	>tr|A0A096	3.18442	Yes
34	>tr|A0A096	3.18288	Yes
35	>tr|A0A096	3.17708	Yes
36	>tr|A0A096	3.17456	Yes
37	>tr|C0PCS9	3.17347	Yes
38	>tr|K7TUZ4	3.1715	Yes
39	>tr|B6TFJ8	3.17043	Yes
40	>tr|K7UZS5	3.16971	Yes
41	>tr|B6U9D5	3.16834	Yes
42	>tr|B6TZG2	3.16556	Yes
43	>tr|B8A1V8	3.15915	Yes
44	>tr|K7TZ27	3.15686	Yes
45	>tr|A0A096	3.15474	Yes
46	>tr|B4FFY3	3.1505	Yes
47	>tr|A0A096	3.14685	Yes
48	>tr|B4FTA4	3.14623	Yes
49	>tr|A0A096	3.13827	Yes
50	>tr|B4FFW7	3.13593	Yes
51	>tr|A0A096	3.13092	Yes
52	>tr|B4G058	3.12698	Yes
53	>tr|K7UM73	3.12189	Yes
54	>tr|C0PCH8	3.12109	Yes
55	>tr|B6TPA4	3.11667	Yes
56	>tr|B4F8K7	3.10928	Yes
57	>tr|B4FD65	3.10245	Yes
58	>tr|K7TV52	3.0953	Yes
59	>tr|A0A096	3.08829	Yes
60	>tr|K7UQI6	3.08643	Yes
61	>tr|B4FUJ7	3.08467	Yes
62	>tr|C0P944	3.08212	Yes
63	>tr|A0A096	3.06844	Yes
64	>tr|A0A096	3.04372	Yes
65	>tr|K7TVC6	3.04085	Yes
66	>tr|A0A096	3.03689	Yes
67	>tr|A0A096	3.0214	Yes
68	>tr|K7VK22	3.01413	Yes
69	>tr|K7TPT8	2.9958	Yes
70	>tr|B4FV63	2.97564	Yes
71	>tr|K7WCA6	2.97048	Yes
72	>sp|P93647	2.95706	Yes
73	>tr|A0A096	2.95421	Yes
74	>tr|B6SQH9	2.95108	Yes
75	>tr|K7UEL4	2.94922	Yes
76	>tr|K7UY17	2.93523	Yes
77	>tr|C0P6T7	2.92761	Yes
78	>tr|A0A096	2.91654	Yes
79	>tr|K7UCB2	2.91122	Yes
80	>tr|K7U878	2.90989	Yes
81	>tr|K7UXR4	2.90553	Yes
82	>tr|K7TY10	2.90277	Yes
83	>tr|B4FF42	2.89455	Yes
84	>tr|A0A096	2.88776	Yes
85	>tr|B4F973	2.88685	Yes
86	>tr|B6UB82	2.8803	Yes
87	>tr|A0A096	2.86306	Yes
88	>tr|A0A096	2.85755	Yes
89	>tr|K7V0D0	2.84542	Yes
90	>tr|C0P5I9	2.84117	Yes
91	>tr|B4F943	2.83728	Yes
92	>tr|B7ZYM1	2.83353	Yes
93	>tr|B6TBX0	2.82668	Yes
94	>tr|A0A096	2.82656	Yes
95	>tr|A0A096	2.82185	Yes
96	>tr|A0A096	2.81011	Yes
97	>tr|A0A096	2.80827	Yes
98	>tr|B4F8X3	2.79904	Yes
99	>tr|K7TPD9	2.7977	Yes
100	>tr|A0A096	2.79666	Yes
101	>tr|K7V2S0	2.7962	Yes
102	>tr|A0A096	2.79375	Yes
103	>tr|A0A096	2.79173	Yes
104	>tr|A0A096	2.7906	Yes
105	>tr|A0A096	2.78085	Yes
106	>tr|B4FXX5	2.77664	Yes
107	>tr|C4JAP4	2.77597	Yes
108	>tr|A0A096	2.77557	Yes
109	>tr|A0A096	2.77555	Yes
110	>tr|A0A096	2.77294	Yes
111	>tr|A0A096	2.76255	Yes
112	>tr|K7UB26	2.7597	Yes
113	>tr|C0PGQ6	2.75729	Yes
114	>tr|C0P702	2.75629	Yes
115	>tr|A0A0B4	2.75223	Yes
116	>tr|A0A096	2.73185	Yes
117	>tr|K7VHQ0	2.73127	Yes
118	>tr|K7W7Q8	2.72557	Yes
119	>tr|A0A096	2.71634	Yes
120	>tr|B4FGW7	2.71264	Yes
121	>tr|B6SV76	2.71054	Yes
122	>tr|B4G0E0	2.70439	Yes
123	>tr|B6SV29	2.67877	Yes
124	>tr|K7UT40	2.61857	Yes
125	>tr|A0A096	2.61074	Yes
126	>tr|C0P6C4	2.6068	Yes
127	>tr|K7V9A3	2.58629	Yes
128	>tr|A0A096	2.58617	Yes
129	>tr|C4J9U6	2.57979	Yes
130	>tr|B6SYR8	2.56946	Yes
131	>tr|A0A096	2.55816	Yes
132	>tr|B4FUS4	2.55762	Yes
133	>tr|B4F890	2.55741	Yes
134	>tr|A0A096	2.55283	Yes
135	>tr|A0A096	2.54962	Yes
136	>tr|A0A096	2.5491	Yes
137	>tr|A0A096	2.54889	Yes
138	>tr|A0A096	2.54501	Yes
139	>tr|C0HDQ8	2.5437	Yes
140	>tr|K7VAN9	2.52996	Yes
141	>tr|C0PD27	2.52908	Yes
142	>tr|A0A096	2.52289	Yes
143	>tr|A0A096	2.51754	Yes
144	>tr|K7U097	2.51265	Yes
145	>tr|C4IZS6	2.50839	Yes
146	>tr|A0A096	2.50788	Yes
147	>tr|K7VUP4	2.50776	Yes
148	>tr|A0A096	2.50712	Yes
149	>tr|B4FSA9	2.49754	Yes
150	>tr|A0A096	2.49668	Yes
151	>tr|A0A096	2.49587	Yes
152	>tr|K7U4J0	2.49394	Yes
153	>tr|K7VDA1	2.49227	Yes
154	>tr|B4FCN9	2.48739	Yes
155	>tr|B6SWA5	2.4857	Yes
156	>tr|K7V174	2.48526	Yes
157	>tr|K7USG5	2.48285	Yes
158	>tr|K7UWG1	2.48262	Yes
159	>tr|A0A096	2.48137	Yes
160	>tr|B4FR77	2.47959	Yes
161	>tr|A0A096	2.47404	Yes
162	>tr|K7UXI5	2.47202	Yes
163	>tr|C0P444	2.47024	Yes
164	>tr|B4FI57	2.46834	Yes
165	>tr|K7UYP9	2.46726	Yes
166	>tr|B6SR04	2.4656	Yes
167	>tr|A0A096	2.46488	Yes
168	>tr|A0A096	2.46278	Yes
169	>tr|K7U091	2.46264	Yes
170	>tr|B6TNT1	2.45741	Yes
171	>tr|B4FYM0	2.45713	Yes
172	>tr|K7U5U1	2.45703	Yes
173	>tr|K7UX22	2.45554	Yes
174	>tr|A0A096	2.45304	Yes
175	>tr|K7VK98	2.45236	Yes
176	>tr|C0P2V4	2.45162	Yes
177	>tr|K7TZZ1	2.44897	Yes
178	>tr|B6TYV0	2.44828	Yes
179	>tr|K7VS05	2.44822	Yes
180	>tr|A0A0B4	2.44644	Yes
181	>tr|K7TYT4	2.44294	Yes
182	>tr|A0A096	2.44292	Yes
183	>tr|B6SPI3	2.44062	Yes
184	>tr|A0A096	2.43931	Yes
185	>tr|C0HEZ4	2.43845	Yes
186	>tr|B4FXU6	2.43547	Yes
187	>tr|C0PM69	2.43328	Yes
188	>tr|K7W2V0	2.43302	Yes
189	>tr|B6U6F7	2.42929	Yes
190	>tr|A0A096	2.42883	Yes
191	>tr|A0A096	2.42622	Yes
192	>tr|K7V5R0	2.42579	Yes
193	>tr|A0A096	2.42464	Yes
194	>tr|B8A3D6	2.42423	Yes
195	>tr|Q9M584	2.42306	Yes
196	>tr|A0A096	2.42054	Yes
197	>tr|B4FVQ8	2.4204	Yes
198	>tr|A0A096	2.41947	Yes
199	>tr|G8H382	2.41862	Yes
200	>tr|C4JA75	2.41856	Yes
201	>tr|A0A096	2.41815	Yes
202	>tr|K7UXU0	2.4175	Yes
203	>tr|A0A096	2.41649	Yes
204	>tr|A0A096	2.41603	Yes
205	>tr|A0A096	2.41479	Yes
206	>tr|A0A096	2.41432	Yes
207	>tr|A0A096	2.41334	Yes
208	>tr|K7TRK2	2.41138	Yes
209	>tr|K7U4W5	2.40987	Yes
210	>tr|A0A096	2.40729	Yes
211	>tr|A0A096	2.40568	Yes
212	>tr|A0A096	2.40558	Yes
213	>tr|B4FB63	2.40482	Yes
214	>tr|A0A096	2.40464	Yes
215	>tr|B4FH45	2.4038	Yes
216	>tr|A0A096	2.40329	Yes
217	>tr|K7VC00	2.40315	Yes
218	>tr|C0HF75	2.40231	Yes
219	>tr|B7ZYJ8	2.40217	Yes
220	>tr|A0A096	2.40148	Yes
221	>tr|A0A096	2.40107	Yes
222	>tr|A0A096	2.39974	Yes
223	>tr|B8A1P6	2.39948	Yes
224	>tr|B6SZL3	2.39713	Yes
225	>tr|K7UP73	2.39682	Yes
226	>tr|A0A096	2.39559	Yes
227	>tr|B4FFM7	2.39517	Yes
228	>tr|A0A096	2.39447	Yes
229	>tr|A0A096	2.39156	Yes
230	>tr|K7TXI3	2.39043	Yes
231	>tr|C0HEQ2	2.39029	Yes
232	>tr|K7VJX9	2.39001	Yes
233	>tr|A0A096	2.38975	Yes
234	>tr|A0A096	2.38854	Yes
235	>tr|A0A096	2.38818	Yes
236	>tr|A0A096	2.38813	Yes
237	>tr|A0A096	2.38696	Yes
238	>tr|A0A096	2.38668	Yes
239	>tr|C0HEZ2	2.38587	Yes
240	>tr|A0A096	2.38446	Yes
241	>tr|K7UF91	2.38438	Yes
242	>tr|C0P6G4	2.38223	Yes
243	>tr|A0A096	2.38179	Yes
244	>tr|B4FER4	2.37972	Yes
245	>tr|A0A096	2.37927	Yes
246	>tr|A0A096	2.37842	Yes
247	>tr|K7V757	2.37832	Yes
248	>tr|B4FUK2	2.37737	Yes
249	>tr|K7TWA9	2.37617	Yes
250	>tr|C0HIH7	2.37444	Yes
251	>tr|K7W938	2.37441	Yes
252	>tr|A0A096	2.37424	Yes
253	>tr|A0A096	2.37362	Yes
254	>tr|A0A096	2.37354	Yes
255	>tr|A0A096	2.37328	Yes
256	>tr|A0A096	2.37306	Yes
257	>tr|A0A096	2.37248	Yes
258	>tr|B4FT09	2.37236	Yes
259	>tr|A0A096	2.37197	Yes
260	>tr|B4FJU5	2.37154	Yes
261	>tr|A0A096	2.37109	Yes
262	>tr|A0A096	2.37052	Yes
263	>tr|B4FX26	2.36977	Yes
264	>tr|K7UIG2	2.3696	Yes
265	>tr|K7U0Y1	2.369	Yes
266	>tr|A0A096	2.36788	Yes
267	>tr|K7UX85	2.36734	Yes
268	>tr|C0P797	2.36663	Yes
269	>tr|A0A096	2.36573	Yes
270	>tr|Q84J68	2.3633	Yes
271	>tr|A0A096	2.36326	Yes
272	>tr|K7V076	2.36252	Yes
273	>tr|A0A096	2.36229	Yes
274	>tr|A0A096	2.36199	Yes
275	>tr|A0A096	2.3618	Yes
276	>tr|K7VF62	2.36144	Yes
277	>tr|A0A096	2.36031	Yes
278	>tr|K7UMA8	2.36025	Yes
279	>tr|K7U3Q5	2.35972	Yes
280	>tr|A0A096	2.35939	Yes
281	>tr|A0A096	2.35779	Yes
282	>tr|A0A096	2.35712	Yes
283	>tr|A0A096	2.35675	Yes
284	>tr|A0A096	2.35645	Yes
285	>tr|A0A096	2.35567	Yes
286	>tr|B4FTI3	2.35375	Yes
287	>tr|B7ZYB1	2.35343	Yes
288	>tr|A0A096	2.3531	Yes
289	>tr|A0A096	2.35169	Yes
290	>tr|K7VEI1	2.35016	Yes
291	>tr|B4FMS5	2.34994	Yes
292	>tr|K7UT18	2.3499	Yes
293	>tr|B4FSI4	2.34906	Yes
294	>tr|A0A096	2.34901	Yes
295	>tr|A0A096	2.34852	Yes
296	>tr|B4FIH9	2.34785	Yes
297	>tr|A0A096	2.34767	Yes
298	>tr|K7TWI9	2.34712	Yes
299	>tr|A0A096	2.34544	Yes
300	>tr|A0A096	2.34342	Yes
301	>tr|K7U513	2.34244	Yes
302	>tr|K7V040	2.34227	Yes
303	>tr|C0PH69	2.34156	Yes
304	>tr|B4G1G8	2.3403	Yes
305	>tr|C0PFN8	2.33998	Yes
306	>tr|A0A096	2.33996	Yes
307	>tr|A0A096	2.33945	Yes
308	>tr|K7TYX5	2.33916	Yes
309	>tr|A0A096	2.33804	Yes
310	>tr|A0A096	2.33695	Yes
311	>tr|A0A096	2.33613	Yes
312	>tr|A0A096	2.3357	Yes
313	>tr|C0HHQ6	2.33547	Yes
314	>tr|A0A096	2.33481	Yes
315	>tr|K7TNR6	2.33462	Yes
316	>tr|A0A096	2.33461	Yes
317	>tr|A0A096	2.33446	Yes
318	>tr|A0A096	2.33439	Yes
319	>tr|B4FCG5	2.33411	Yes
320	>tr|A0A096	2.33306	Yes
321	>tr|A0A096	2.33225	Yes
322	>tr|K7V2R5	2.33147	Yes
323	>tr|B4FG54	2.33144	Yes
324	>tr|K7UXB5	2.33104	Yes
325	>tr|K7V0W8	2.32973	Yes
326	>tr|B4FR72	2.32966	Yes
327	>tr|B4FUJ9	2.32965	Yes
328	>tr|B7ZZT4	2.32906	Yes
329	>tr|A0A096	2.32904	Yes
330	>tr|C4J075	2.3285	Yes
331	>tr|K7V9S1	2.32745	Yes
332	>tr|A0A096	2.32532	Yes
333	>sp|Q33302	2.32528	Yes
334	>tr|B6T9Z2	2.32463	Yes
335	>tr|K7U2V5	2.32348	Yes
336	>tr|A0A096	2.32314	Yes
337	>tr|B6TLA4	2.32294	Yes
338	>tr|B4FVP8	2.32242	Yes
339	>tr|B4F884	2.32236	Yes
340	>tr|K7UL26	2.32132	Yes
341	>tr|A0A096	2.32096	Yes
342	>tr|A0A096	2.32037	Yes
343	>tr|K7VJC0	2.32024	Yes
344	>tr|K7UTC6	2.31959	Yes
345	>tr|K7VD01	2.31889	Yes
346	>tr|B4FYV0	2.31868	Yes
347	>tr|K7W7Q1	2.31855	Yes
348	>tr|A0A096	2.31787	Yes
349	>tr|A0A096	2.31557	Yes
350	>tr|K7V075	2.31515	Yes
351	>tr|A0A096	2.31483	Yes
352	>tr|A0A096	2.31429	Yes
353	>tr|A0A096	2.31415	Yes
354	>tr|K7VEQ9	2.31306	Yes
355	>tr|K7V5L0	2.31304	Yes
356	>tr|A0A096	2.31221	Yes
357	>tr|B6TW11	2.31205	Yes
358	>tr|K7VM47	2.31147	Yes
359	>tr|K7VSF2	2.31096	Yes
360	>tr|A0A096	2.31064	Yes
361	>tr|A0A096	2.31054	Yes
362	>tr|A0A096	2.31046	Yes
363	>tr|A0A096	2.30977	Yes
364	>tr|K7U510	2.30867	Yes
365	>tr|A0A096	2.30718	Yes
366	>tr|K7VE40	2.30535	Yes
367	>tr|B6TS57	2.30405	Yes
368	>tr|A0A096	2.30385	Yes
369	>tr|A0A096	2.30376	Yes
370	>tr|K7U2A9	2.30337	Yes
371	>tr|K7UA71	2.3032	Yes
372	>tr|B6U577	2.30281	Yes
373	>tr|C0PBF4	2.30226	Yes
374	>tr|E7DDV2	2.30201	Yes
375	>tr|B6SNY4	2.30099	Yes
376	>tr|C0PCJ3	2.30067	Yes
377	>tr|A0A096	2.30066	Yes
378	>tr|A0A096	2.30004	Yes
379	>tr|K7U667	2.29932	Yes
380	>tr|A0A096	2.29739	Yes
381	>tr|K7VAE1	2.29727	Yes
382	>tr|C0PES7	2.29607	Yes
383	>tr|C0P8Y6	2.29597	Yes
384	>tr|A0A096	2.29515	Yes
385	>tr|K7TMV8	2.29428	Yes
386	>tr|B6SIR6	2.2935	Yes
387	>tr|B4G0F8	2.29347	Yes
388	>tr|A0A096	2.29324	Yes
389	>tr|B6TWD2	2.29323	Yes
390	>tr|A0A096	2.29227	Yes
391	>tr|B4G1X5	2.2915	Yes
392	>tr|K7VFQ9	2.2911	Yes
393	>tr|B4FYT5	2.29045	Yes
394	>tr|K7VUK7	2.28856	Yes
395	>tr|K7V699	2.28801	Yes
396	>tr|K7V3R6	2.28696	Yes
397	>tr|A0A096	2.28685	Yes
398	>tr|B4FZN9	2.28585	Yes
399	>tr|A0A096	2.28534	Yes
400	>tr|A0A096	2.28482	Yes
401	>tr|A0A096	2.28466	Yes
402	>tr|K7VHI1	2.28458	Yes
403	>tr|A0A096	2.28351	Yes
404	>tr|K7UIK7	2.28211	Yes
405	>tr|A0A096	2.27968	Yes
406	>tr|A0A0B4	2.2782	Yes
407	>tr|A0A096	2.27759	Yes
408	>tr|A0A096	2.2775	Yes
409	>tr|A0A096	2.27652	Yes
410	>tr|B4G0S0	2.2761	Yes
411	>tr|C0P552	2.27531	Yes
412	>tr|B4FUB7	2.27511	Yes
413	>tr|K7W3T6	2.27449	Yes
414	>tr|B7ZXA0	2.27304	Yes
415	>tr|K7VIL4	2.27237	Yes
416	>tr|K7W877	2.27191	Yes
417	>tr|A0A096	2.27094	Yes
418	>tr|A0A096	2.27082	Yes
419	>tr|B6SY29	2.27052	Yes
420	>tr|K7TKD2	2.26994	Yes
421	>tr|Q6R9J9	2.269	Yes
422	>tr|A0A096	2.26877	Yes
423	>tr|K7WGI6	2.26845	Yes
424	>tr|A0A096	2.26668	Yes
425	>tr|K7W8L6	2.26443	Yes
426	>tr|K7UWP3	2.2639	Yes
427	>tr|A0A096	2.26367	Yes
428	>tr|A0A096	2.26357	Yes
429	>tr|A0A060	2.26306	Yes
430	>tr|A0A096	2.26294	Yes
431	>tr|A0A096	2.26006	Yes
432	>tr|K7V2C3	2.25984	Yes
433	>tr|Q6R9J4	2.25975	Yes
434	>tr|A0A096	2.25938	Yes
435	>tr|K7VJV7	2.25737	Yes
436	>tr|B4FNZ5	2.2551	Yes
437	>tr|B7ZX89	2.25452	Yes
438	>tr|C0PD01	2.25362	Yes
439	>tr|A0A096	2.25336	Yes
440	>tr|A0A096	2.25225	Yes
441	>tr|A0A096	2.25098	Yes
442	>tr|K7UGI9	2.25047	Yes
443	>tr|A0A096	2.25029	Yes
444	>tr|K7UMM6	2.25027	Yes
445	>tr|B4F7X7	2.24684	Yes
446	>tr|B6UHF8	2.24658	Yes
447	>tr|K7U4B3	2.24631	Yes
448	>tr|A0A096	2.24467	Yes
449	>tr|B8A066	2.24418	Yes
450	>tr|A0A096	2.24406	Yes
451	>tr|A0A096	2.24356	Yes
452	>tr|C0P7H8	2.24355	Yes
453	>tr|A0A096	2.24188	Yes
454	>tr|C4J900	2.23937	Yes
455	>tr|K7UR26	2.23578	Yes
456	>tr|A0A096	2.23551	Yes
457	>tr|K7VBF3	2.23548	Yes
458	>tr|K7VDB5	2.23382	Yes
459	>tr|K7UGV7	2.23287	Yes
460	>tr|K7V493	2.23273	Yes
461	>tr|A0A096	2.22948	Yes
462	>tr|A0A096	2.22668	Yes
463	>tr|A0A096	2.22622	Yes
464	>tr|A0A096	2.22617	Yes
465	>tr|A0A096	2.22526	Yes
466	>tr|A0A096	2.22447	Yes
467	>tr|K7UUH3	2.22444	Yes
468	>tr|A0A096	2.21989	Yes
469	>tr|A0A096	2.21891	Yes
470	>tr|C0P5B1	2.21866	Yes
471	>tr|A0A096	2.2165	Yes
472	>tr|K7ULC2	2.21629	Yes
473	>tr|A0A096	2.21558	Yes
474	>tr|K7UIT7	2.21493	Yes
475	>tr|K7U6U2	2.21427	Yes
476	>tr|A0A096	2.21405	Yes
477	>tr|A0A096	2.21193	Yes
478	>tr|A0A096	2.20482	Yes
479	>tr|A0A096	2.20288	Yes
480	>tr|A0A096	2.20244	Yes
481	>tr|B4FWJ7	2.20207	Yes
482	>tr|A0A096	2.19762	Yes
483	>tr|A0A096	2.18578	Yes
484	>tr|K7V579	2.18319	Yes
485	>tr|K7UT86	2.18217	Yes
486	>tr|B4FIG6	2.18152	Yes
487	>sp|P19444	2.17938	Yes
488	>tr|A0A096	2.17647	Yes
489	>tr|A0A096	2.17582	Yes
490	>tr|K7V8J5	2.16834	Yes
491	>tr|A0A096	2.16695	Yes
492	>tr|A0A096	2.16493	Yes
493	>tr|A0A096	2.16488	Yes
494	>tr|A0A096	2.1646	Yes
495	>tr|Q9XF06	2.16445	Yes
496	>tr|K7VE60	2.163	Yes
497	>tr|K7TXL4	2.16013	Yes
498	>tr|A0A096	2.15881	Yes
499	>tr|A0A096	2.1436	Yes
500	>tr|B4FP93	2.14244	Yes
501	>tr|A0A096	2.14048	Yes
502	>tr|K7UNT6	2.13605	Yes
503	>tr|C0PKU1	2.13449	Yes
504	>tr|K7UNH4	2.12936	Yes
505	>tr|B4FEV6	2.11983	Yes
506	>tr|B4FYP8	2.11778	Yes
507	>tr|K7UPX5	2.11087	Yes
508	>tr|A0A096	2.09792	Yes
509	>tr|K7U9G3	2.09441	Yes
510	>tr|A0A096	2.09153	Yes
511	>tr|A0A096	2.09153	Yes
512	>tr|K7UYN6	2.08671	Yes
513	>tr|A0A096	2.08401	Yes
514	>tr|K7UYY9	2.07738	Yes
515	>tr|K7VH31	2.07383	Yes
516	>tr|A0A096	2.07085	Yes
517	>tr|K7U6R1	2.06955	Yes
518	>tr|B4FF88	2.0593	Yes
519	>tr|A0A096	2.04949	Yes
520	>tr|K7TK18	2.04885	Yes
521	>tr|C0PPE0	2.04399	Yes
522	>tr|B6SXQ4	2.03726	Yes
523	>tr|A0A096	2.03585	Yes
524	>tr|A0A096	2.03504	Yes
525	>tr|B4G1P7	2.02982	Yes
526	>tr|A0A096	2.0215	Yes
527	>tr|C0PBD8	2.01151	Yes
528	>tr|A0A096	2.00998	Yes
529	>tr|K7VII4	2.00978	Yes
530	>tr|C4IYX1	2.0082	Yes
531	>tr|B4G222	1.99833	Yes
532	>tr|A0A096	1.99663	Yes
533	>tr|A0A096	1.98379	Yes
534	>tr|A0A096	1.98125	Yes
535	>tr|A0A096	1.97257	Yes
536	>tr|A0A096	1.96547	Yes
537	>tr|A0A096	1.96532	Yes
538	>tr|C4J009	1.9631	Yes
539	>tr|A0A096	1.96183	Yes
540	>tr|A0A096	1.95029	Yes
541	>tr|K7TLB1	1.94147	Yes
542	>tr|B7ZYM5	1.93802	Yes
543	>tr|B6TSQ5	1.93789	Yes
544	>tr|K7WDS0	1.92912	Yes
545	>tr|K7TTB9	1.91981	Yes
546	>tr|C0PL31	1.91159	Yes
547	>tr|K7VBA9	1.90519	Yes
548	>tr|K7UWK7	1.89841	Yes
549	>tr|A0A096	1.89801	Yes
550	>tr|K7UH55	1.89617	Yes
551	>tr|B8A228	1.89404	Yes
552	>tr|A0A096	1.8938	Yes
553	>tr|C0P4M0	1.88231	Yes
554	>tr|A0A096	1.87445	Yes
555	>tr|B6TIZ5	1.86517	Yes
556	>tr|A0A096	1.86514	Yes
557	>tr|A0A096	1.85831	Yes
558	>tr|A0A096	1.84129	Yes
559	>tr|K7UPX6	1.83282	Yes
560	>tr|A0A096	1.82765	Yes
561	>tr|A0A096	1.82651	Yes
562	>tr|A0A096	1.82483	Yes
563	>tr|C4J4E4	1.81673	Yes
564	>tr|A0A096	1.81313	Yes
565	>tr|K7UCQ2	1.80821	Yes
566	>tr|B4FIT7	1.80306	Yes
567	>tr|A0A096	1.78633	Yes
568	>tr|Q6E0I8	1.77411	Yes
569	>tr|K7TVN3	1.77327	Yes
570	>tr|C0HHE5	1.76729	Yes
571	>tr|A0A096	1.75861	Yes
572	>tr|A0A096	1.75418	Yes
573	>tr|K7UMQ9	1.75154	Yes
574	>tr|K7VRF1	1.73722	Yes
575	>tr|C0PFM2	1.7345	Yes
576	>tr|A0A060	1.73186	Yes
577	>tr|A0A096	1.72848	Yes
578	>tr|K7U324	1.71968	Yes
579	>tr|K7UDM5	1.70799	Yes
580	>tr|K7VAL5	1.70673	Yes
581	>tr|C4IZQ0	1.70651	Yes
582	>tr|K7VAA3	1.70506	Yes
583	>tr|A0A096	1.70336	Yes
584	>tr|K7VIG3	1.70323	Yes
585	>tr|A0A096	1.70295	Yes
586	>tr|B4FPW3	1.70074	Yes
587	>tr|A0A096	1.69689	Yes
588	>tr|A0A096	1.69647	Yes
589	>tr|A0A096	1.69343	Yes
590	>tr|A0A096	1.69277	Yes
591	>tr|A0A096	1.68958	Yes
592	>tr|A0A096	1.68706	Yes
593	>tr|K7WCV2	1.6837	Yes
594	>tr|A0A096	1.68108	Yes
595	>tr|A0A096	1.68105	Yes
596	>tr|A0A096	1.67871	Yes
597	>tr|A0A096	1.67781	Yes
598	>tr|C4J8R8	1.67498	Yes
599	>tr|K7TSY6	1.67236	Yes
600	>tr|A0A096	1.66909	Yes
601	>tr|A0A096	1.66693	Yes
602	>tr|A0A096	1.66583	Yes
603	>tr|B4FUG4	1.66463	Yes
604	>tr|A0A096	1.66454	Yes
605	>tr|B4FCU5	1.66257	Yes
606	>tr|B6TH28	1.66113	Yes
607	>tr|A0A096	1.65925	Yes
608	>tr|A0A096	1.65841	Yes
609	>tr|A0A096	1.65837	Yes
610	>tr|K7U4I8	1.65743	Yes
611	>tr|C0PK19	1.65631	Yes
612	>tr|K7TQ93	1.65194	Yes
613	>tr|K7V6F3	1.65103	Yes
614	>tr|Q7Y037	1.64974	Yes
615	>tr|A0A096	1.6496	Yes
616	>tr|K7VQQ3	1.64843	Yes
617	>tr|A0A096	1.64765	Yes
618	>tr|K7UF08	1.64656	Yes
619	>tr|C4J2E4	1.64465	Yes
620	>tr|A0A096	1.64374	Yes
621	>tr|A0A096	1.64372	Yes
622	>tr|K7UE69	1.64371	Yes
623	>tr|K7U2L4	1.64186	Yes
624	>tr|A0A096	1.63846	Yes
625	>tr|A0A096	1.63841	Yes
626	>tr|A0A096	1.63836	Yes
627	>tr|C0PHS3	1.63705	Yes
628	>tr|K7TYZ7	1.6365	Yes
629	>tr|A0A096	1.63487	Yes
630	>tr|K7U9Q9	1.6335	Yes
631	>tr|K7UQA2	1.63301	Yes
632	>tr|K7TEK8	1.63298	Yes
633	>tr|B4FR40	1.63298	Yes
634	>tr|K7UJF0	1.6328	Yes
635	>tr|A0A096	1.63226	Yes
636	>tr|K7VG77	1.63209	Yes
637	>tr|B6UHN9	1.63177	Yes
638	>tr|B6SYI1	1.62873	Yes
639	>tr|A0A096	1.62827	Yes
640	>tr|A0A096	1.62535	Yes
641	>tr|K7UPP3	1.62388	Yes
642	>tr|A0A096	1.6237	Yes
643	>tr|A0A096	1.62366	Yes
644	>sp|Q10716	1.62272	Yes
645	>tr|B4FX40	1.62256	Yes
646	>tr|K7VC55	1.61967	Yes
647	>tr|B4FKR0	1.61881	Yes
648	>tr|K7UPL0	1.61863	Yes
649	>tr|A0A096	1.61815	Yes
650	>tr|K7UB80	1.61721	Yes
651	>tr|B4FR39	1.616	Yes
652	>tr|C4J907	1.61435	Yes
653	>tr|C0PH33	1.61381	Yes
654	>tr|K7UZP2	1.61374	Yes
655	>tr|B6TLS0	1.61316	Yes
656	>tr|B4FID8	1.6127	Yes
657	>tr|B6T285	1.61123	Yes
658	>tr|B4F8H6	1.60847	Yes
659	>tr|K7TK88	1.60786	Yes
660	>tr|A0A096	1.60703	Yes
661	>tr|K7UUL4	1.60649	Yes
662	>tr|A0A096	1.60623	Yes
663	>tr|K7UU03	1.60494	Yes
664	>tr|A0A096	1.60489	Yes
665	>tr|K7W753	1.60427	Yes
666	>tr|K7VI55	1.60426	Yes
667	>tr|A0A096	1.6027	Yes
668	>tr|B6UE26	1.60265	Yes
669	>tr|B4F7U2	1.59978	Yes
670	>tr|A0A096	1.59968	Yes
671	>tr|A0A096	1.5994	Yes
672	>tr|B6UD76	1.59916	Yes
673	>tr|K7V1E2	1.59873	Yes
674	>tr|A0A096	1.59776	Yes
675	>tr|K7VZ51	1.59762	Yes
676	>tr|A0A096	1.59402	Yes
677	>tr|A0A096	1.5924	Yes
678	>tr|C0PB95	1.59188	Yes
679	>tr|C0PJM7	1.59137	Yes
680	>tr|A0A096	1.58693	Yes
681	>tr|B6U9K7	1.58677	Yes
682	>tr|B6TH56	1.58533	Yes
683	>tr|A0A096	1.58514	Yes
684	>tr|K7TNA2	1.5848	Yes
685	>tr|B6T3M6	1.58315	Yes
686	>tr|K7U7Y0	1.58307	Yes
687	>tr|A0A096	1.5828	Yes
688	>tr|B4F7T0	1.58278	Yes
689	>tr|C0PAJ0	1.58256	Yes
690	>tr|B4F9Q9	1.58151	Yes
691	>tr|C0PFX0	1.58126	Yes
692	>tr|A0A096	1.57934	Yes
693	>tr|K7UXY0	1.5791	Yes
694	>tr|K7VP82	1.57886	Yes
695	>tr|K7TNL8	1.5773	Yes
696	>tr|C0P9U8	1.57699	Yes
697	>tr|K7V020	1.57617	Yes
698	>tr|K7TPV3	1.57558	Yes
699	>tr|K7VY47	1.57481	Yes
700	>tr|A0A096	1.57472	Yes
701	>tr|A0A096	1.57418	Yes
702	>tr|K7UXK1	1.57329	Yes
703	>tr|C0PNT0	1.57328	Yes
704	>tr|A0A096	1.57303	Yes
705	>tr|B4FL50	1.57259	Yes
706	>tr|A0A096	1.57095	Yes
707	>tr|B4FXA2	1.57049	Yes
708	>tr|B6T171	1.5703	Yes
709	>tr|A0A096	1.56918	Yes
710	>tr|K7UEC2	1.56899	Yes
711	>tr|A0A096	1.56817	Yes
712	>tr|A0A096	1.56766	Yes
713	>tr|B4FBV2	1.56537	Yes
714	>tr|A0A096	1.56436	Yes
715	>tr|K7VWB9	1.56173	Yes
716	>tr|A0A096	1.56105	Yes
717	>sp|P41347	1.56091	Yes
718	>tr|A0A096	1.56016	Yes
719	>tr|C0PGW3	1.56001	Yes
720	>tr|C0HHJ5	1.55933	Yes
721	>tr|A0A096	1.55749	Yes
722	>tr|K7UGI4	1.55648	Yes
723	>tr|A0A096	1.55622	Yes
724	>tr|B4FY24	1.55599	Yes
725	>tr|A0A096	1.5559	Yes
726	>tr|C0P8H0	1.55488	Yes
727	>tr|A0A096	1.55424	Yes
728	>tr|B6U926	1.55333	Yes
729	>tr|A0A096	1.55294	Yes
730	>tr|A0A096	1.55068	Yes
731	>tr|A0A096	1.54978	Yes
732	>tr|A0A096	1.54966	Yes
733	>tr|A0A096	1.54957	Yes
734	>tr|B6TJ26	1.54947	Yes
735	>tr|A0A096	1.54763	Yes
736	>tr|B6UGU1	1.5467	Yes
737	>tr|A0A096	1.54645	Yes
738	>tr|B6TNU4	1.54641	Yes
739	>tr|A0A096	1.54428	Yes
740	>tr|A0A096	1.5426	Yes
741	>tr|K7VKE2	1.54198	Yes
742	>tr|Q6R9I0	1.54076	Yes
743	>tr|A0A096	1.54057	Yes
744	>tr|A0A096	1.53985	Yes
745	>tr|K7UYT0	1.53761	Yes
746	>tr|A0A096	1.537	Yes
747	>tr|K7V962	1.53489	Yes
748	>tr|K7UCM4	1.5334	Yes
749	>tr|B4FH55	1.5329	Yes
750	>tr|A0A096	1.53267	Yes
751	>tr|K7UWR5	1.5314	Yes
752	>tr|A0A096	1.52807	Yes
753	>tr|A0A096	1.52782	Yes
754	>tr|A0A096	1.52768	Yes
755	>tr|K7TIQ8	1.52493	Yes
756	>tr|A0A096	1.5233	Yes
757	>tr|K7VDH8	1.5224	Yes
758	>tr|B4FGQ6	1.52193	Yes
759	>tr|B4G264	1.52147	Yes
760	>tr|A0A096	1.52021	Yes
761	>tr|A0A096	1.519	Yes
762	>tr|K7V4V4	1.51566	Yes
763	>tr|A0A096	1.5153	Yes
764	>tr|A0A096	1.51255	Yes
765	>tr|C0HIM2	1.51244	Yes
766	>tr|B4FXJ4	1.51235	Yes
767	>tr|C0HIC0	1.51208	Yes
768	>tr|A0A096	1.51178	Yes
769	>tr|A0A096	1.50979	Yes
770	>tr|A0A096	1.50965	Yes
771	>tr|A0A096	1.50813	Yes
772	>tr|B8A141	1.50465	Yes
773	>tr|K7UWB2	1.50381	Yes
774	>tr|A0A096	1.50262	Yes
775	>tr|A0A096	1.50216	Yes
776	>tr|K7TZU2	1.5017	Yes
777	>tr|K7UT19	1.50136	Yes
778	>tr|A0A096	1.5011	Yes
