# Supplementary material for: PPero, a Computational Model for Plant PTS1 Type Peroxisomal Protein Prediction
Source: PLoS One. 2017 Jan 3;12(1):e0168912. doi: 10.1371/journal.pone.0168912 (PMC5207514; doi:10.1371/journal.pone.0168912)
Supplement: S1 File — The predicted peroxisomal proteins and all predicted proteins were listed in MS Excel files. (ZIP) [file pone.0168912.s002.zip › predicted_peroxisomal_proteins/positive_potato.xlsx]

## Sheet: Sheet1
Rank	Gene ID	Score	Targeting
1	>tr|M1D601	3.31156	Yes
2	>tr|M1CWT4	3.26418	Yes
3	>tr|M1BFI4	3.25263	Yes
4	>tr|M1CD16	3.24692	Yes
5	>tr|M0ZIB1	3.24653	Yes
6	>tr|M0ZTD0	3.24546	Yes
7	>tr|M1CD17	3.24451	Yes
8	>tr|M1AG02	3.24405	Yes
9	>tr|M1ARH8	3.23252	Yes
10	>tr|M1C002	3.22746	Yes
11	>tr|M0ZUM2	3.20818	Yes
12	>tr|M1D6P5	3.20392	Yes
13	>tr|M1AVL3	3.20272	Yes
14	>tr|M1B8H1	3.20072	Yes
15	>tr|M1CWT2	3.19173	Yes
16	>tr|M1A6N6	3.18542	Yes
17	>tr|M1DVA8	3.18406	Yes
18	>tr|M1C6C0	3.18171	Yes
19	>tr|M1AG39	3.1812	Yes
20	>tr|M1CV33	3.1787	Yes
21	>tr|M0ZNR5	3.17709	Yes
22	>tr|M1CS78	3.17652	Yes
23	>tr|M1CGV6	3.17632	Yes
24	>tr|M1CGY6	3.17443	Yes
25	>tr|M1CS77	3.17304	Yes
26	>tr|M1CA90	3.1598	Yes
27	>tr|M1CWT3	3.1596	Yes
28	>tr|M1CS79	3.15233	Yes
29	>tr|M1BL46	3.1482	Yes
30	>tr|M1AYY7	3.13063	Yes
31	>tr|M1CWT5	3.13056	Yes
32	>tr|M0ZL28	3.13009	Yes
33	>tr|M0ZR79	3.11773	Yes
34	>sp|Q9MT28	3.11401	Yes
35	>tr|M1CWT6	3.11363	Yes
36	>tr|M1CKK6	3.10863	Yes
37	>tr|M1AJB1	3.10604	Yes
38	>tr|M1D6P4	3.10498	Yes
39	>tr|M1D6P6	3.10481	Yes
40	>tr|M1BR83	3.08915	Yes
41	>tr|M1CNP5	3.08382	Yes
42	>tr|M1C9W8	3.08279	Yes
43	>tr|M0ZSS4	3.05674	Yes
44	>tr|M1C1N3	3.04488	Yes
45	>tr|M0ZYR5	3.04264	Yes
46	>tr|M1CJ09	3.03167	Yes
47	>tr|M1AC82	3.01541	Yes
48	>tr|M1D698	3.00443	Yes
49	>tr|M1BM23	2.99445	Yes
50	>tr|M1CFI3	2.98547	Yes
51	>tr|M1CDA8	2.96642	Yes
52	>tr|M1ADZ8	2.96161	Yes
53	>tr|M1CDA9	2.95886	Yes
54	>tr|M1AC83	2.9536	Yes
55	>tr|M1ADZ7	2.94315	Yes
56	>tr|M1CFI1	2.94236	Yes
57	>tr|M1C4H6	2.92857	Yes
58	>tr|M1A065	2.92826	Yes
59	>tr|M1D1U7	2.92655	Yes
60	>tr|M1B824	2.90044	Yes
61	>tr|M1C851	2.89495	Yes
62	>tr|M1A052	2.88964	Yes
63	>tr|M1BVJ5	2.88815	Yes
64	>tr|M1B821	2.88438	Yes
65	>tr|M1BE53	2.8713	Yes
66	>tr|M1ADZ5	2.86638	Yes
67	>tr|M1ADZ6	2.86428	Yes
68	>tr|M1B823	2.86339	Yes
69	>tr|M1BWL3	2.86231	Yes
70	>tr|M1C3U0	2.8607	Yes
71	>tr|M1B0T9	2.8534	Yes
72	>tr|M1BNK9	2.85079	Yes
73	>tr|M1ARF5	2.84782	Yes
74	>tr|M1CC83	2.84662	Yes
75	>tr|M1BWS8	2.84005	Yes
76	>tr|M1BVJ4	2.83734	Yes
77	>tr|M1C5G9	2.83415	Yes
78	>tr|M1BWL2	2.8325	Yes
79	>tr|M1ARF6	2.82956	Yes
80	>tr|M1AKK2	2.82783	Yes
81	>tr|M1AST2	2.82732	Yes
82	>tr|M1CDB0	2.82221	Yes
83	>tr|M1C6C1	2.82111	Yes
84	>tr|M1B654	2.8078	Yes
85	>tr|M1D1P1	2.80729	Yes
86	>tr|M0ZMW2	2.79839	Yes
87	>tr|M1D4R5	2.79696	Yes
88	>tr|M1CNT1	2.79512	Yes
89	>tr|M0ZXK4	2.79274	Yes
90	>tr|M1BIY3	2.7926	Yes
91	>tr|M1BYI2	2.78773	Yes
92	>tr|M0ZLM4	2.78157	Yes
93	>tr|M1AUJ9	2.77958	Yes
94	>tr|M1C479	2.77285	Yes
95	>tr|M1AKV2	2.75627	Yes
96	>tr|M1AKV3	2.72132	Yes
97	>tr|M1C5H0	2.65243	Yes
98	>tr|M1B1I4	2.60689	Yes
99	>tr|M0ZZ96	2.60055	Yes
100	>tr|M0ZQM5	2.60012	Yes
101	>tr|M1CJF2	2.58818	Yes
102	>tr|M1CS55	2.57209	Yes
103	>tr|M1DAV8	2.56796	Yes
104	>tr|M1CFG7	2.56589	Yes
105	>tr|M1CPU8	2.55681	Yes
106	>tr|M1BT58	2.55451	Yes
107	>tr|M1ASB7	2.55333	Yes
108	>tr|M1DNK1	2.55204	Yes
109	>tr|M1DBB4	2.55143	Yes
110	>tr|M0ZLV8	2.55012	Yes
111	>tr|M1D7A2	2.54862	Yes
112	>tr|M1D1K2	2.54496	Yes
113	>tr|M1BJH9	2.53331	Yes
114	>tr|M1C4X9	2.53184	Yes
115	>tr|M1BQZ1	2.53073	Yes
116	>tr|M1AQ89	2.51991	Yes
117	>tr|M1B3U7	2.51816	Yes
118	>tr|M1C1D1	2.51566	Yes
119	>tr|M1DWF5	2.51501	Yes
120	>tr|M1AU23	2.51302	Yes
121	>tr|M1BT57	2.51279	Yes
122	>tr|M1DXU1	2.51164	Yes
123	>tr|M1ACT6	2.51053	Yes
124	>tr|M1CFA5	2.50979	Yes
125	>tr|M1BPK9	2.5089	Yes
126	>tr|M1C1D3	2.50691	Yes
127	>tr|M1B7H1	2.50119	Yes
128	>tr|M1D3I7	2.50029	Yes
129	>tr|M1CBD1	2.49933	Yes
130	>tr|M1AG68	2.49928	Yes
131	>tr|M1CA85	2.49709	Yes
132	>tr|M1BWU0	2.49597	Yes
133	>tr|M1DPT2	2.49478	Yes
134	>tr|M1CC84	2.49072	Yes
135	>tr|M1DYN5	2.48953	Yes
136	>tr|M1CV39	2.4893	Yes
137	>tr|M1B6I3	2.48711	Yes
138	>tr|M1C7A8	2.48105	Yes
139	>tr|M0ZUL7	2.47888	Yes
140	>tr|M1D1X6	2.47653	Yes
141	>tr|M1C958	2.47599	Yes
142	>tr|M1BBF9	2.4733	Yes
143	>tr|M1AVM9	2.47283	Yes
144	>tr|M1CTN1	2.47217	Yes
145	>tr|M0ZUQ9	2.46878	Yes
146	>tr|M1BN37	2.46676	Yes
147	>tr|M1BVF8	2.46627	Yes
148	>tr|M1C9K4	2.46604	Yes
149	>tr|M1BDQ3	2.46288	Yes
150	>tr|M1CCM0	2.46288	Yes
151	>tr|M1D803	2.46136	Yes
152	>tr|M1BWH6	2.45809	Yes
153	>tr|A0A0B4	2.45734	Yes
154	>tr|M1CJF1	2.45612	Yes
155	>tr|M1E0C4	2.45602	Yes
156	>tr|M1BQZ2	2.45443	Yes
157	>tr|M1CFA6	2.45311	Yes
158	>tr|M0ZLV9	2.45228	Yes
159	>tr|M1BDQ0	2.45176	Yes
160	>tr|M0ZS16	2.45176	Yes
161	>tr|M0ZKK4	2.44872	Yes
162	>tr|M1BWC9	2.44841	Yes
163	>tr|M0ZKK3	2.44756	Yes
164	>tr|M1CPZ5	2.44662	Yes
165	>tr|M1AL67	2.44596	Yes
166	>tr|M1BTL3	2.44569	Yes
167	>tr|M1CL88	2.4456	Yes
168	>tr|M1BCB2	2.44536	Yes
169	>tr|M1BIB4	2.4433	Yes
170	>tr|M1AG63	2.44313	Yes
171	>tr|M0ZGU9	2.44156	Yes
172	>tr|M1B8G6	2.44117	Yes
173	>tr|M1A3S1	2.43712	Yes
174	>tr|M1AG64	2.43615	Yes
175	>sp|Q2VEI3	2.43519	Yes
176	>tr|M1DFC8	2.43374	Yes
177	>tr|M1BWD0	2.43318	Yes
178	>tr|M1C5P3	2.43223	Yes
179	>tr|M1DZC8	2.43217	Yes
180	>tr|M1BDQ4	2.43185	Yes
181	>tr|M1AI78	2.43115	Yes
182	>tr|M1AG65	2.42945	Yes
183	>tr|M1CV40	2.42787	Yes
184	>tr|M1A5F1	2.42742	Yes
185	>tr|M1AG66	2.42644	Yes
186	>tr|M1D4V0	2.42585	Yes
187	>tr|M1BPK8	2.42557	Yes
188	>tr|M0ZKT3	2.42556	Yes
189	>tr|M1AT18	2.42501	Yes
190	>tr|M1DGH2	2.42492	Yes
191	>tr|M0ZIF2	2.42182	Yes
192	>tr|M1DMH2	2.41846	Yes
193	>tr|M1CF99	2.41711	Yes
194	>tr|M0ZKY4	2.4163	Yes
195	>tr|M1AAP4	2.41573	Yes
196	>tr|M1AUW8	2.41412	Yes
197	>tr|M1DCG7	2.41266	Yes
198	>tr|M1CY83	2.41246	Yes
199	>tr|M1A8Z2	2.41147	Yes
200	>tr|M1CFA1	2.41121	Yes
201	>tr|M1D9E7	2.41087	Yes
202	>tr|M1CJ47	2.41038	Yes
203	>tr|M1DLT6	2.41009	Yes
204	>tr|M1DGC0	2.40856	Yes
205	>tr|M1D764	2.40714	Yes
206	>tr|M1A6Q8	2.40701	Yes
207	>tr|M1C613	2.40665	Yes
208	>tr|M0ZLA0	2.40157	Yes
209	>tr|M1B0B1	2.40154	Yes
210	>tr|M1BDP7	2.40154	Yes
211	>tr|M0ZLW0	2.40097	Yes
212	>tr|M1ASR4	2.40034	Yes
213	>tr|M1CKD7	2.39935	Yes
214	>tr|M1ABB9	2.39882	Yes
215	>tr|M0ZSB5	2.39725	Yes
216	>tr|M1AIC9	2.39458	Yes
217	>tr|M1C157	2.39399	Yes
218	>tr|M1BSQ2	2.39337	Yes
219	>tr|M1C2C0	2.39234	Yes
220	>tr|M1AVJ1	2.38956	Yes
221	>tr|M1CLW0	2.38895	Yes
222	>tr|M1AQI2	2.38872	Yes
223	>tr|M0ZM02	2.38859	Yes
224	>tr|M1ASS7	2.38687	Yes
225	>tr|M1DYG1	2.38687	Yes
226	>tr|M1D4F2	2.38502	Yes
227	>tr|M1DQF3	2.38429	Yes
228	>tr|M1A403	2.38418	Yes
229	>tr|M1B313	2.38371	Yes
230	>tr|M1CXU7	2.38343	Yes
231	>tr|M1D1Z3	2.38303	Yes
232	>tr|M1D650	2.38256	Yes
233	>tr|M1C093	2.3824	Yes
234	>tr|M1DZK0	2.38211	Yes
235	>tr|M1B3U5	2.38204	Yes
236	>tr|M1CM17	2.38196	Yes
237	>tr|M1AL68	2.38163	Yes
238	>tr|M1BHS8	2.3813	Yes
239	>tr|M1BYE8	2.38018	Yes
240	>tr|M0ZG41	2.37898	Yes
241	>tr|M0ZKK2	2.37876	Yes
242	>tr|M1D191	2.37826	Yes
243	>tr|M1AUW9	2.37811	Yes
244	>tr|M1D4P0	2.37687	Yes
245	>tr|M1CJ46	2.3766	Yes
246	>tr|M1BQ90	2.37657	Yes
247	>tr|M1B9L2	2.37587	Yes
248	>tr|M1BKL3	2.37467	Yes
249	>tr|M1DDC6	2.37441	Yes
250	>tr|M1BPL0	2.37384	Yes
251	>tr|M1AJP8	2.3727	Yes
252	>tr|M1BDP6	2.37206	Yes
253	>tr|M1A183	2.37196	Yes
254	>tr|M1ADN1	2.37183	Yes
255	>tr|M1DVL3	2.37172	Yes
256	>tr|M1B0X7	2.37157	Yes
257	>tr|M0ZLW1	2.37027	Yes
258	>tr|M1B4P6	2.36978	Yes
259	>tr|M1B9L4	2.36946	Yes
260	>tr|M1AT19	2.36812	Yes
261	>tr|M1BA43	2.36802	Yes
262	>tr|M1AB25	2.36735	Yes
263	>tr|M1DS47	2.36529	Yes
264	>tr|M1DWY3	2.36523	Yes
265	>tr|M1CJP1	2.36512	Yes
266	>tr|M1A3X5	2.36284	Yes
267	>tr|M1AU22	2.3628	Yes
268	>tr|M1BA02	2.362	Yes
269	>tr|M1BSF5	2.36186	Yes
270	>tr|K7VK53	2.36113	Yes
271	>tr|M1DVZ1	2.36016	Yes
272	>tr|M1D192	2.35968	Yes
273	>tr|M1CDL8	2.35868	Yes
274	>tr|M1C611	2.35841	Yes
275	>tr|M0ZXR9	2.3583	Yes
276	>tr|M1AXI7	2.35709	Yes
277	>tr|M1BIB5	2.35647	Yes
278	>tr|M1CLH2	2.35625	Yes
279	>tr|M1CQG8	2.35597	Yes
280	>tr|M1DTI5	2.35535	Yes
281	>tr|M0ZUR0	2.35493	Yes
282	>tr|M1BAW0	2.35468	Yes
283	>tr|M1D9D2	2.35166	Yes
284	>tr|M1D0N6	2.35133	Yes
285	>tr|M1A5E9	2.35129	Yes
286	>tr|M1B6D8	2.35113	Yes
287	>tr|M1CV81	2.35091	Yes
288	>tr|M1AD28	2.35079	Yes
289	>tr|M1CPU6	2.35054	Yes
290	>tr|M0ZL15	2.34724	Yes
291	>tr|M1CBD3	2.34629	Yes
292	>tr|M1DBW2	2.34605	Yes
293	>tr|M0ZPZ3	2.34484	Yes
294	>tr|M1BDP9	2.3439	Yes
295	>tr|M1D6X4	2.3431	Yes
296	>tr|M1A284	2.34222	Yes
297	>tr|M1B512	2.34196	Yes
298	>tr|M0ZHH1	2.34162	Yes
299	>tr|M1D7W6	2.34085	Yes
300	>tr|M1CV91	2.34028	Yes
301	>tr|M1BIJ8	2.34016	Yes
302	>tr|M1DMG2	2.3399	Yes
303	>tr|M0ZVN2	2.33983	Yes
304	>tr|M1BYL6	2.33907	Yes
305	>tr|M1CQX7	2.33788	Yes
306	>tr|M1CPC4	2.33739	Yes
307	>tr|M1D2B3	2.33706	Yes
308	>tr|M1CPU7	2.33574	Yes
309	>tr|M1B7J9	2.33529	Yes
310	>tr|M1D649	2.33528	Yes
311	>tr|M0ZVJ0	2.33514	Yes
312	>tr|M1A819	2.33438	Yes
313	>tr|M1BTL4	2.33385	Yes
314	>tr|M1DM10	2.33342	Yes
315	>tr|M1AGR7	2.33327	Yes
316	>tr|M1CW75	2.33242	Yes
317	>tr|M1AKS3	2.33113	Yes
318	>tr|M0ZHZ4	2.33111	Yes
319	>tr|M1CD95	2.33107	Yes
320	>tr|M1CMJ2	2.33103	Yes
321	>tr|M1BE61	2.3308	Yes
322	>tr|M1CYM8	2.33056	Yes
323	>tr|M1DCP3	2.32988	Yes
324	>tr|M1AG44	2.32904	Yes
325	>tr|M1CPH8	2.3289	Yes
326	>tr|M0ZU99	2.32843	Yes
327	>tr|M1BZS9	2.32813	Yes
328	>tr|M1AVM8	2.32762	Yes
329	>tr|M1DM25	2.32729	Yes
330	>tr|M1BJV9	2.32717	Yes
331	>tr|M1CH22	2.32713	Yes
332	>tr|M1D2B5	2.32701	Yes
333	>tr|M1A8Z1	2.32686	Yes
334	>tr|M1DJM0	2.32672	Yes
335	>tr|M1D0N8	2.32555	Yes
336	>tr|M1AL44	2.32446	Yes
337	>tr|M1BDP2	2.32445	Yes
338	>tr|M1CT44	2.32379	Yes
339	>tr|M1AIZ5	2.32368	Yes
340	>tr|M1AV73	2.32271	Yes
341	>tr|M1BAV4	2.32236	Yes
342	>tr|M1CXU6	2.32211	Yes
343	>tr|M1BDP3	2.32182	Yes
344	>tr|M1AXJ3	2.32094	Yes
345	>tr|M1AD80	2.32046	Yes
346	>tr|M1AG11	2.32028	Yes
347	>tr|M1AZH2	2.32021	Yes
348	>tr|M1C1D4	2.31977	Yes
349	>tr|M1CB87	2.3191	Yes
350	>tr|M1ASV8	2.3183	Yes
351	>tr|M0ZHZ3	2.31723	Yes
352	>tr|M1CVK2	2.31696	Yes
353	>tr|M1CN16	2.31632	Yes
354	>tr|M1BX86	2.31494	Yes
355	>tr|M0ZUD9	2.31441	Yes
356	>tr|M1C2Z1	2.31378	Yes
357	>tr|M0ZLK0	2.31348	Yes
358	>tr|M1CVZ1	2.31285	Yes
359	>tr|M1CM16	2.31168	Yes
360	>tr|M0ZZ72	2.31074	Yes
361	>tr|M1CU64	2.31035	Yes
362	>tr|M0ZVA6	2.30906	Yes
363	>tr|M0ZZC6	2.30896	Yes
364	>tr|M1BCX4	2.30874	Yes
365	>tr|M1AD56	2.30834	Yes
366	>tr|M0ZUR1	2.30778	Yes
367	>tr|M1BEW0	2.30765	Yes
368	>tr|M1DDI8	2.3075	Yes
369	>tr|M1B4V0	2.30728	Yes
370	>tr|M1DFB5	2.30715	Yes
371	>tr|M1AYT5	2.30668	Yes
372	>tr|M1AB24	2.30599	Yes
373	>tr|M1CJR2	2.30563	Yes
374	>tr|M1BRJ0	2.30525	Yes
375	>tr|M1CM31	2.30441	Yes
376	>tr|M1CXE2	2.30397	Yes
377	>tr|M1CXK6	2.30169	Yes
378	>tr|M0ZNW5	2.29936	Yes
379	>tr|M1D6X0	2.29765	Yes
380	>tr|M0ZX85	2.29666	Yes
381	>tr|M0ZIF1	2.29536	Yes
382	>tr|M1A8K3	2.29534	Yes
383	>tr|M1BEQ4	2.29428	Yes
384	>tr|M0ZX69	2.29422	Yes
385	>tr|M1BYZ3	2.29414	Yes
386	>tr|M1CHZ6	2.29404	Yes
387	>tr|M1C8B4	2.29191	Yes
388	>tr|M1BCB3	2.2914	Yes
389	>tr|M1D5W5	2.29123	Yes
390	>tr|M1DMI0	2.29048	Yes
391	>tr|M1AQK8	2.29008	Yes
392	>tr|M1CNG9	2.2893	Yes
393	>tr|M1ARP7	2.2882	Yes
394	>tr|M0ZG82	2.28753	Yes
395	>tr|M1BYF0	2.28562	Yes
396	>tr|M1AH44	2.28562	Yes
397	>tr|M0ZMC8	2.28434	Yes
398	>tr|M1ABC0	2.28406	Yes
399	>tr|M1DCC4	2.28379	Yes
400	>tr|M1DVF0	2.28305	Yes
401	>tr|M1A1I6	2.28261	Yes
402	>tr|M1DLM8	2.28015	Yes
403	>tr|M1C1C8	2.27948	Yes
404	>tr|M1ALD1	2.27788	Yes
405	>tr|M0ZWE3	2.2776	Yes
406	>tr|M1CY87	2.277	Yes
407	>tr|M1A5E8	2.27633	Yes
408	>tr|M1DW12	2.27612	Yes
409	>tr|M1A3S8	2.27606	Yes
410	>tr|M1BGP5	2.27583	Yes
411	>tr|M0ZI32	2.27481	Yes
412	>tr|M1CUT2	2.27475	Yes
413	>tr|M1CM32	2.27363	Yes
414	>tr|M1DSC6	2.27192	Yes
415	>tr|M1D8H4	2.2697	Yes
416	>tr|M1B706	2.2688	Yes
417	>tr|M1CS54	2.2688	Yes
418	>tr|M1BYE9	2.26636	Yes
419	>tr|M1D9C2	2.266	Yes
420	>tr|M1BE18	2.26506	Yes
421	>tr|M1B1Q2	2.265	Yes
422	>tr|M1BDP8	2.261	Yes
423	>tr|M1BGK6	2.26054	Yes
424	>tr|M1BNB5	2.25984	Yes
425	>tr|M1CJ45	2.25883	Yes
426	>tr|M1CJN9	2.25837	Yes
427	>tr|M1ALR6	2.25665	Yes
428	>tr|M1C775	2.25637	Yes
429	>tr|M1C610	2.25547	Yes
430	>tr|M1D5S7	2.25507	Yes
431	>tr|M1CXE0	2.25436	Yes
432	>tr|M1D8K3	2.2536	Yes
433	>tr|M1A4P7	2.25305	Yes
434	>tr|M1CQN3	2.25268	Yes
435	>tr|M1B4J5	2.25008	Yes
436	>tr|M1CT45	2.2498	Yes
437	>tr|M1C0X3	2.2489	Yes
438	>tr|M1B775	2.24643	Yes
439	>tr|M1BIL9	2.24343	Yes
440	>tr|M1ATX9	2.24282	Yes
441	>tr|M1C247	2.24116	Yes
442	>tr|M1D3I6	2.2387	Yes
443	>tr|M1CUB3	2.23583	Yes
444	>tr|M1DZ97	2.23521	Yes
445	>tr|M1B7Y6	2.23426	Yes
446	>tr|M1D6X3	2.23406	Yes
447	>tr|M0ZLP5	2.2338	Yes
448	>tr|M1BAY5	2.23352	Yes
449	>tr|M1AQW2	2.23199	Yes
450	>tr|M1CY18	2.23016	Yes
451	>tr|M1C8S8	2.2298	Yes
452	>tr|M0ZUD8	2.2232	Yes
453	>tr|M1DLI4	2.22177	Yes
454	>tr|M1C7A2	2.22171	Yes
455	>tr|M1DIG6	2.22038	Yes
456	>tr|M1AZH1	2.21933	Yes
457	>tr|M1AD55	2.21878	Yes
458	>tr|M1CIS0	2.21863	Yes
459	>tr|M1A1Z3	2.21425	Yes
460	>tr|M1B0X6	2.21198	Yes
461	>tr|M1BYL5	2.21061	Yes
462	>tr|M1D0T2	2.20909	Yes
463	>tr|M1C497	2.2061	Yes
464	>tr|M1CID3	2.20525	Yes
465	>tr|M0ZU70	2.20434	Yes
466	>tr|M1DHS6	2.20348	Yes
467	>tr|M1A4V6	2.20095	Yes
468	>tr|M1ANU0	2.19921	Yes
469	>tr|M1BY50	2.19627	Yes
470	>tr|M1CE69	2.19346	Yes
471	>tr|M1B1L6	2.19134	Yes
472	>tr|M0ZPF1	2.19065	Yes
473	>tr|M1AQK7	2.18532	Yes
474	>tr|M1CG67	2.18336	Yes
475	>tr|M1DEN0	2.18272	Yes
476	>tr|M1D5W7	2.18047	Yes
477	>tr|M0ZQ91	2.17755	Yes
478	>tr|M1D5W6	2.16906	Yes
479	>tr|M1A5P8	2.16278	Yes
480	>tr|M1DPW5	2.15406	Yes
481	>tr|M1CV82	2.14973	Yes
482	>tr|M1DN39	2.14887	Yes
483	>tr|M1C836	2.14661	Yes
484	>sp|Q2VEG3	2.14599	Yes
485	>tr|M0ZVJ1	2.14323	Yes
486	>tr|M1BWM9	2.13914	Yes
487	>tr|M1CFV0	2.13736	Yes
488	>tr|M1AIR0	2.13705	Yes
489	>tr|M0ZST4	2.13548	Yes
490	>tr|M1CIS1	2.13426	Yes
491	>tr|M1AV74	2.13365	Yes
492	>tr|M1DRX8	2.13291	Yes
493	>tr|M1AGU1	2.13272	Yes
494	>tr|M1AZF7	2.13047	Yes
495	>tr|M1CIR8	2.12956	Yes
496	>tr|M1D919	2.12522	Yes
497	>tr|M0ZG39	2.12389	Yes
498	>tr|M1A5Q9	2.1225	Yes
499	>tr|M1DN45	2.12081	Yes
500	>tr|M1C9W4	2.1152	Yes
501	>tr|M1E107	2.11405	Yes
502	>tr|M1B3U8	2.11108	Yes
503	>tr|M1CM30	2.10465	Yes
504	>tr|M1A715	2.10189	Yes
505	>tr|M1CXE1	2.09613	Yes
506	>tr|M1B0V6	2.09613	Yes
507	>tr|M0ZWS0	2.08951	Yes
508	>tr|M1AB42	2.07827	Yes
509	>tr|M1B9L3	2.07155	Yes
510	>tr|M1D6X5	2.06233	Yes
511	>tr|M1C837	2.05955	Yes
512	>tr|M1A7W1	2.05873	Yes
513	>tr|M1A4W8	2.04773	Yes
514	>tr|M1A0Y8	2.04595	Yes
515	>tr|M1BDP1	2.04448	Yes
516	>tr|M1C4D9	2.03786	Yes
517	>tr|M1AVA8	2.02748	Yes
518	>tr|M1AGU2	2.02352	Yes
519	>tr|M1BI86	2.01772	Yes
520	>tr|M1BIJ7	2.01588	Yes
521	>tr|M1DJE9	2.00821	Yes
522	>tr|M1D0F6	2.00801	Yes
523	>tr|M1DGS7	2.00204	Yes
524	>tr|M0ZUD6	1.99433	Yes
525	>tr|M1E131	1.99199	Yes
526	>tr|M0ZXX4	1.99195	Yes
527	>tr|M0ZMC9	1.98991	Yes
528	>tr|M1BQH2	1.98711	Yes
529	>tr|M1A0D2	1.97889	Yes
530	>tr|M1A7W9	1.9753	Yes
531	>tr|M1DPI8	1.96591	Yes
532	>tr|M1AT71	1.96566	Yes
533	>tr|M1BPU2	1.96465	Yes
534	>tr|M0ZUL6	1.95599	Yes
535	>tr|M1D6X2	1.95239	Yes
536	>tr|M1A0Y9	1.95138	Yes
537	>tr|M0ZHZ5	1.94864	Yes
538	>tr|M1CD49	1.94863	Yes
539	>tr|M1A8W0	1.94546	Yes
540	>tr|M1D299	1.94493	Yes
541	>tr|M1CH23	1.92774	Yes
542	>tr|M1CZM3	1.92708	Yes
543	>tr|M1C7E1	1.92646	Yes
544	>tr|M0ZTR0	1.92468	Yes
545	>tr|M1DZM8	1.916	Yes
546	>tr|M1DSS4	1.89486	Yes
547	>tr|M1AV12	1.8867	Yes
548	>tr|M1AFW7	1.88625	Yes
549	>tr|M0ZVT9	1.8846	Yes
550	>tr|M1D2B7	1.88273	Yes
551	>tr|M1AEE2	1.88139	Yes
552	>tr|M1AG67	1.88034	Yes
553	>tr|M1D392	1.86522	Yes
554	>tr|M1AET3	1.85313	Yes
555	>tr|M1A6P2	1.84635	Yes
556	>tr|M1CZM7	1.84596	Yes
557	>tr|M1DP17	1.84415	Yes
558	>tr|M1D8A4	1.83786	Yes
559	>tr|M0ZIF0	1.83685	Yes
560	>tr|M1CD31	1.82399	Yes
561	>tr|M1DUN1	1.82035	Yes
562	>tr|M1AJ88	1.82016	Yes
563	>tr|M1DZG0	1.80721	Yes
564	>tr|M1CT43	1.80579	Yes
565	>tr|M1BJK8	1.80567	Yes
566	>tr|M1D8S9	1.80391	Yes
567	>tr|M1BU60	1.79724	Yes
568	>tr|M1C8D7	1.78668	Yes
569	>tr|M1CD50	1.77319	Yes
570	>tr|M1CCC4	1.7677	Yes
571	>tr|M1BGE6	1.76553	Yes
572	>tr|M1AV40	1.75608	Yes
573	>tr|M1DXQ6	1.75422	Yes
574	>tr|M0ZUC4	1.75243	Yes
575	>tr|M0ZWD4	1.75126	Yes
576	>tr|M1CCQ2	1.75002	Yes
577	>tr|M0ZIJ5	1.74901	Yes
578	>tr|M1BJK5	1.7477	Yes
579	>tr|M1AF48	1.74373	Yes
580	>tr|M1B6R1	1.73832	Yes
581	>tr|M1BJK7	1.73434	Yes
582	>tr|M1C7H0	1.72839	Yes
583	>tr|M0ZQ32	1.7208	Yes
584	>tr|M0ZRP5	1.71998	Yes
585	>tr|M1BSS9	1.71968	Yes
586	>tr|M1ATY5	1.71881	Yes
587	>tr|M1AN49	1.71818	Yes
588	>tr|M1BPT5	1.71432	Yes
589	>tr|M0ZG99	1.71337	Yes
590	>tr|M1D371	1.71309	Yes
591	>tr|M0ZIJ4	1.70914	Yes
592	>tr|M0ZSA2	1.70764	Yes
593	>tr|M1D471	1.70428	Yes
594	>tr|M1DEP8	1.69889	Yes
595	>tr|M1ARE4	1.6957	Yes
596	>tr|M1BMW4	1.69431	Yes
597	>tr|M1BUJ9	1.69312	Yes
598	>tr|M1B2U1	1.69186	Yes
599	>tr|M1A280	1.68954	Yes
600	>tr|M1C6L8	1.6866	Yes
601	>tr|M1BLP7	1.68529	Yes
602	>tr|M1B1R6	1.68487	Yes
603	>tr|M1BS90	1.68437	Yes
604	>tr|M1BWF9	1.68215	Yes
605	>tr|M0ZSX0	1.68192	Yes
606	>tr|M1BJK4	1.68043	Yes
607	>tr|M1APY9	1.6765	Yes
608	>tr|M1A0U3	1.67513	Yes
609	>tr|M0ZIT1	1.67319	Yes
610	>tr|M1B1M1	1.67314	Yes
611	>tr|M1BHD1	1.67273	Yes
612	>tr|M1D3J8	1.6725	Yes
613	>tr|M1CCA3	1.67147	Yes
614	>tr|M1ATJ8	1.67002	Yes
615	>tr|M1B8Y5	1.67001	Yes
616	>tr|M1DIS5	1.66833	Yes
617	>tr|M1DV63	1.66557	Yes
618	>tr|M1ADT7	1.66516	Yes
619	>tr|M0ZVT8	1.66369	Yes
620	>tr|M1AGE4	1.66246	Yes
621	>tr|M1BND1	1.66175	Yes
622	>tr|M1CPE7	1.66137	Yes
623	>tr|M1AFJ5	1.66083	Yes
624	>tr|M1DN48	1.66069	Yes
625	>tr|M1AGE9	1.66038	Yes
626	>tr|M1AXV1	1.66015	Yes
627	>tr|M1DHE3	1.65952	Yes
628	>tr|M1DN37	1.65868	Yes
629	>tr|M1D999	1.65826	Yes
630	>tr|M1AR87	1.65748	Yes
631	>tr|M1C6L9	1.65683	Yes
632	>tr|M1DXZ2	1.65613	Yes
633	>tr|M1BUJ8	1.65578	Yes
634	>tr|M1BD87	1.65561	Yes
635	>tr|M1BA35	1.65497	Yes
636	>tr|M1CN85	1.65442	Yes
637	>tr|M1CA55	1.65146	Yes
638	>tr|M1BIA6	1.6507	Yes
639	>tr|M1BES8	1.64908	Yes
640	>tr|M0ZLZ4	1.64883	Yes
641	>tr|M1A8K4	1.64815	Yes
642	>tr|M0ZR96	1.64709	Yes
643	>tr|M1DE96	1.64592	Yes
644	>tr|M0ZPB6	1.64437	Yes
645	>tr|M1CV11	1.64366	Yes
646	>tr|M0ZUZ5	1.63975	Yes
647	>tr|M1CK07	1.63947	Yes
648	>tr|M1CP42	1.6365	Yes
649	>tr|M1C7X5	1.63612	Yes
650	>tr|M1CXH8	1.63602	Yes
651	>tr|M1DQE2	1.63568	Yes
652	>tr|M1CQX0	1.63329	Yes
653	>tr|M1ACV7	1.63312	Yes
654	>tr|M1BJY7	1.63271	Yes
655	>tr|M1AKI3	1.63224	Yes
656	>tr|M1AGP9	1.6297	Yes
657	>tr|M1BYU2	1.6284	Yes
658	>tr|M1BKW4	1.62822	Yes
659	>tr|M1AIT6	1.62793	Yes
660	>tr|M1B647	1.62769	Yes
661	>tr|M1AR02	1.62769	Yes
662	>tr|M1BEU8	1.62744	Yes
663	>tr|M1C1F5	1.62654	Yes
664	>tr|M1BZV3	1.62653	Yes
665	>tr|M1DA33	1.62535	Yes
666	>tr|M1B159	1.6244	Yes
667	>tr|M1CTC2	1.62437	Yes
668	>tr|M1AA90	1.62418	Yes
669	>tr|M0ZIW8	1.62413	Yes
670	>tr|M0ZQA0	1.62397	Yes
671	>tr|M1CW21	1.62351	Yes
672	>tr|M1AJK4	1.62281	Yes
673	>tr|M1BJ16	1.62215	Yes
674	>tr|M1DWR0	1.6218	Yes
675	>tr|M1A878	1.62151	Yes
676	>tr|M1A9Z3	1.62142	Yes
677	>tr|M0ZXK1	1.62097	Yes
678	>tr|M1B8X7	1.62094	Yes
679	>tr|M1BD16	1.62072	Yes
680	>tr|M1A970	1.61949	Yes
681	>tr|M1A7P2	1.61895	Yes
682	>tr|M1DHD4	1.61755	Yes
683	>tr|M1ADR9	1.6174	Yes
684	>tr|M1AES5	1.61659	Yes
685	>tr|M1CBT4	1.61459	Yes
686	>tr|M1C1F4	1.61451	Yes
687	>tr|M1DWF1	1.6143	Yes
688	>tr|M1CN62	1.61259	Yes
689	>tr|M1CFV8	1.61247	Yes
690	>tr|M1B6X2	1.61247	Yes
691	>tr|M1A3B2	1.61146	Yes
692	>tr|M1AHQ9	1.61144	Yes
693	>tr|M1BJN8	1.61052	Yes
694	>tr|M1DLU1	1.61002	Yes
695	>tr|M1AWL4	1.60933	Yes
696	>tr|M1D4K6	1.60929	Yes
697	>tr|M1BST1	1.60876	Yes
698	>tr|M1CEX0	1.60809	Yes
699	>tr|M1AG50	1.60651	Yes
700	>tr|M1AFJ3	1.60617	Yes
701	>tr|M1DXD4	1.60557	Yes
702	>tr|M1D7B8	1.60544	Yes
703	>tr|M1C2C9	1.60392	Yes
704	>tr|M0ZZ53	1.6032	Yes
705	>tr|M1AI36	1.60254	Yes
706	>tr|M1C4I0	1.60149	Yes
707	>tr|M1C9Y1	1.60145	Yes
708	>tr|M1DRG2	1.60119	Yes
709	>tr|M1DI39	1.59994	Yes
710	>tr|M1BAU0	1.59961	Yes
711	>tr|M1BIZ9	1.59935	Yes
712	>tr|M1BC07	1.59931	Yes
713	>tr|M1A0A9	1.5986	Yes
714	>tr|M1C1U9	1.59809	Yes
715	>tr|M1C5B8	1.59716	Yes
716	>tr|M1CEI6	1.59562	Yes
717	>tr|M1C526	1.59549	Yes
718	>tr|M0ZP38	1.59449	Yes
719	>tr|M0ZKX5	1.59413	Yes
720	>tr|M1DMB8	1.59405	Yes
721	>tr|M1AG74	1.594	Yes
722	>tr|M1CSL7	1.59353	Yes
723	>tr|M1BUK0	1.59282	Yes
724	>tr|M1CSB1	1.59186	Yes
725	>tr|M1DT78	1.59154	Yes
726	>tr|M1C7P2	1.59071	Yes
727	>tr|M1C7P4	1.59009	Yes
728	>tr|M1AU05	1.58973	Yes
729	>tr|M1DRI1	1.58891	Yes
730	>tr|M1BS89	1.58866	Yes
731	>tr|M1D7S3	1.58789	Yes
732	>tr|M1BQB8	1.58771	Yes
733	>tr|M1CGC9	1.58594	Yes
734	>tr|M1BIY4	1.58547	Yes
735	>tr|M1CGC6	1.58535	Yes
736	>tr|M1A1C5	1.5851	Yes
737	>tr|M0ZQZ5	1.58425	Yes
738	>tr|M1A2Z5	1.5827	Yes
739	>tr|M1BJ15	1.58208	Yes
740	>tr|M1AG48	1.58078	Yes
741	>tr|M1CLU2	1.58074	Yes
742	>tr|M1CS91	1.58066	Yes
743	>tr|M1CI76	1.58059	Yes
744	>tr|M1D2J5	1.57993	Yes
745	>tr|M1APR6	1.57987	Yes
746	>tr|M1BXM4	1.57966	Yes
747	>tr|M1C812	1.57752	Yes
748	>tr|M1C9B6	1.57682	Yes
749	>tr|M1DXM1	1.57663	Yes
750	>tr|M1BDJ7	1.57566	Yes
751	>tr|M0ZXP5	1.57494	Yes
752	>tr|M1A9X2	1.57476	Yes
753	>tr|M1CM42	1.57457	Yes
754	>tr|M0ZQM2	1.57429	Yes
755	>tr|M1ARU0	1.57381	Yes
756	>tr|M1DVU7	1.57356	Yes
757	>tr|M1B089	1.57325	Yes
758	>tr|M1C9Y3	1.5719	Yes
759	>tr|M1CFR1	1.57187	Yes
760	>tr|M1AT99	1.57078	Yes
761	>tr|M1A181	1.57042	Yes
762	>tr|M1AX42	1.56882	Yes
763	>tr|M1CM41	1.56737	Yes
764	>tr|M1DBM6	1.56714	Yes
765	>tr|M1BUI4	1.56693	Yes
766	>tr|M1C0X4	1.5632	Yes
767	>tr|M1DDL6	1.56292	Yes
768	>tr|M1A520	1.56225	Yes
769	>tr|M1C4W8	1.56184	Yes
770	>tr|M1D9C5	1.56096	Yes
771	>tr|M1BH27	1.56036	Yes
772	>tr|M1DEP0	1.55963	Yes
773	>tr|M1D7C0	1.55776	Yes
774	>tr|M0ZXG9	1.55774	Yes
775	>tr|M1AVT6	1.5576	Yes
776	>tr|M1BD17	1.55752	Yes
777	>tr|M1A0A3	1.55747	Yes
778	>tr|M1B8X6	1.55308	Yes
779	>tr|M1B0M3	1.55307	Yes
780	>tr|M1AF77	1.55238	Yes
781	>tr|M1C484	1.55217	Yes
782	>tr|M0ZJK2	1.55204	Yes
783	>tr|M1AIF6	1.55195	Yes
784	>tr|M0ZSR7	1.5509	Yes
785	>tr|M1DF57	1.55082	Yes
786	>tr|M1BYJ6	1.55053	Yes
787	>tr|M0ZIW9	1.55003	Yes
788	>tr|M1CWE5	1.54724	Yes
789	>tr|M0ZRP4	1.54676	Yes
790	>tr|M0ZR97	1.54676	Yes
791	>tr|M1D2H3	1.54636	Yes
792	>tr|M1DR45	1.54579	Yes
793	>tr|M1DIL6	1.54561	Yes
794	>tr|M0ZZT7	1.54456	Yes
795	>tr|M1BRG9	1.54367	Yes
796	>tr|M1DVW7	1.54342	Yes
797	>tr|M1BEQ3	1.54325	Yes
798	>tr|M1DFD9	1.54322	Yes
799	>tr|M1AEP1	1.54235	Yes
800	>sp|Q9ST62	1.53782	Yes
801	>tr|M1BKA7	1.53768	Yes
802	>tr|M1DR09	1.53739	Yes
803	>tr|M0ZKK1	1.53628	Yes
804	>tr|M1CTZ8	1.5359	Yes
805	>sp|M0ZYF3	1.53553	Yes
806	>tr|M1ATA0	1.53496	Yes
807	>tr|M1C8W5	1.53455	Yes
808	>tr|M1BIS3	1.53376	Yes
809	>tr|M1BGH9	1.53347	Yes
810	>tr|M1BD19	1.5331	Yes
811	>tr|M1ATJ6	1.53258	Yes
812	>tr|M0ZUS3	1.53238	Yes
813	>tr|M1D3C0	1.53232	Yes
814	>tr|M1BJN6	1.53189	Yes
815	>tr|M1BLG2	1.52985	Yes
816	>tr|M1CAA6	1.52978	Yes
817	>tr|M1BUI3	1.52962	Yes
818	>tr|M1CPB3	1.52922	Yes
819	>tr|M0ZRG4	1.52839	Yes
820	>tr|M1CWE9	1.52727	Yes
821	>tr|M1CWE7	1.52475	Yes
822	>tr|Q6XP48	1.52438	Yes
823	>tr|M1BS60	1.52204	Yes
824	>tr|M1BGD3	1.522	Yes
825	>tr|M1CWE6	1.52187	Yes
826	>tr|M0ZYE8	1.5216	Yes
827	>tr|M1CZW3	1.52094	Yes
828	>tr|M1ADL5	1.51919	Yes
829	>tr|M0ZG14	1.5191	Yes
830	>tr|M0ZHY6	1.51765	Yes
831	>tr|M1AAH8	1.51697	Yes
832	>tr|M1D382	1.51682	Yes
833	>sp|M1BYJ7	1.51638	Yes
834	>tr|M1CM85	1.5138	Yes
835	>tr|M0ZWK4	1.5124	Yes
836	>tr|M1DUK7	1.51232	Yes
837	>tr|M1AFJ4	1.51094	Yes
838	>tr|M1DDK5	1.51064	Yes
839	>tr|M1CST1	1.5098	Yes
840	>tr|M1BX62	1.50975	Yes
841	>tr|M1CUY7	1.50956	Yes
842	>tr|M1AYU2	1.50769	Yes
843	>tr|M1C1F9	1.50713	Yes
844	>tr|M1CSG9	1.50288	Yes
845	>tr|Q38HU6	1.50175	Yes
846	>tr|M1A2Z6	1.50015	Yes
