# Supplementary material for: PPero, a Computational Model for Plant PTS1 Type Peroxisomal Protein Prediction
Source: PLoS One. 2017 Jan 3;12(1):e0168912. doi: 10.1371/journal.pone.0168912 (PMC5207514; doi:10.1371/journal.pone.0168912)
Supplement: S1 File — The predicted peroxisomal proteins and all predicted proteins were listed in MS Excel files. (ZIP) [file pone.0168912.s002.zip › predicted_peroxisomal_proteins/positive_rice.xlsx]

## Sheet: Sheet1
Rank	Gene ID	Score	Targeting
1	>tr|Q5JL51	3.34825	Yes
2	>tr|Q0JNR8	3.32938	Yes
3	>tr|C7IXS7	3.30791	Yes
4	>sp|Q84LK3	3.29163	Yes
5	>tr|Q8H8C8	3.27193	Yes
6	>tr|Q9AUT8	3.26965	Yes
7	>tr|A3C5W6	3.26791	Yes
8	>tr|Q10S60	3.25715	Yes
9	>tr|Q75HI7	3.25667	Yes
10	>tr|Q0JCK7	3.23854	Yes
11	>tr|Q8RZQ0	3.23836	Yes
12	>tr|Q6YUT4	3.23487	Yes
13	>tr|Q6H5M1	3.22486	Yes
14	>tr|Q10MF8	3.22011	Yes
15	>tr|Q5Z5J2	3.21682	Yes
16	>tr|Q10LR4	3.21611	Yes
17	>tr|Q7X7H6	3.21586	Yes
18	>tr|Q67WJ6	3.21559	Yes
19	>tr|Q6Z436	3.21474	Yes
20	>tr|Q7XLC5	3.20349	Yes
21	>tr|Q945X2	3.20155	Yes
22	>tr|Q2RAL6	3.20071	Yes
23	>tr|C7IYB8	3.19934	Yes
24	>sp|Q6AUK5	3.19924	Yes
25	>tr|Q5NBI8	3.1981	Yes
26	>sp|Q652V8	3.18564	Yes
27	>tr|Q6ATG3	3.18384	Yes
28	>tr|Q8LQW9	3.18334	Yes
29	>tr|Q94CU3	3.18218	Yes
30	>tr|Q0DMJ5	3.17467	Yes
31	>tr|Q53P18	3.16897	Yes
32	>tr|Q6H558	3.16819	Yes
33	>tr|C7J6B0	3.16327	Yes
34	>tr|Q9LWL3	3.1588	Yes
35	>tr|Q69TW4	3.15804	Yes
36	>tr|Q8H4S3	3.1569	Yes
37	>tr|Q0JC25	3.15517	Yes
38	>tr|Q7XUK0	3.15091	Yes
39	>tr|Q5N6Y8	3.15065	Yes
40	>tr|Q0JJJ0	3.1415	Yes
41	>tr|Q7XV63	3.13877	Yes
42	>tr|Q6YU90	3.13771	Yes
43	>tr|Q65XC3	3.13628	Yes
44	>tr|C7J614	3.13288	Yes
45	>tr|Q8W372	3.12806	Yes
46	>tr|Q6K1Y8	3.12759	Yes
47	>tr|Q9XHX4	3.12209	Yes
48	>tr|Q69RR1	3.12091	Yes
49	>tr|Q0DVE7	3.11336	Yes
50	>tr|C7IWD6	3.10826	Yes
51	>tr|Q67UN4	3.08978	Yes
52	>tr|Q0IRX5	3.08758	Yes
53	>sp|Q0J032	3.08043	Yes
54	>tr|Q7XIC7	3.07193	Yes
55	>tr|Q65WV6	3.07177	Yes
56	>sp|Q7XWU3	3.06941	Yes
57	>tr|Q7XKT9	3.06246	Yes
58	>sp|P37890	3.05112	Yes
59	>sp|Q6YXW6	3.03855	Yes
60	>tr|Q8H8C9	3.03613	Yes
61	>tr|Q0DWB2	3.00723	Yes
62	>sp|Q0DV32	2.99422	Yes
63	>tr|Q8H4C5	2.98525	Yes
64	>tr|Q8LN93	2.954	Yes
65	>tr|Q60EY0	2.94235	Yes
66	>tr|Q8H631	2.93184	Yes
67	>tr|Q75IR2	2.92921	Yes
68	>tr|Q60DU3	2.92276	Yes
69	>tr|Q6AV57	2.90594	Yes
70	>tr|Q0IS08	2.89133	Yes
71	>tr|Q6F349	2.88998	Yes
72	>tr|Q5NBD2	2.88233	Yes
73	>tr|Q69YD2	2.88226	Yes
74	>tr|Q850X2	2.88085	Yes
75	>tr|Q84MY2	2.87559	Yes
76	>tr|Q7XB62	2.87018	Yes
77	>tr|Q7X809	2.86966	Yes
78	>tr|Q69R47	2.86821	Yes
79	>tr|Q7XC62	2.86593	Yes
80	>tr|Q6Z316	2.86454	Yes
81	>tr|Q5VMK3	2.86289	Yes
82	>tr|Q5QM07	2.85068	Yes
83	>tr|Q6ATC7	2.84848	Yes
84	>tr|Q6Z672	2.84462	Yes
85	>tr|Q6K446	2.83227	Yes
86	>tr|Q0DCC7	2.83009	Yes
87	>tr|Q0J954	2.82985	Yes
88	>tr|Q10P08	2.82844	Yes
89	>tr|Q0JCE5	2.82288	Yes
90	>tr|Q6L4L7	2.82032	Yes
91	>sp|Q8RU95	2.7935	Yes
92	>sp|Q6YT73	2.7856	Yes
93	>tr|Q9SNJ6	2.78088	Yes
94	>sp|Q10S72	2.77922	Yes
95	>tr|Q5WMV3	2.76892	Yes
96	>tr|Q0DCC9	2.74613	Yes
97	>tr|Q8RUL6	2.7446	Yes
98	>sp|Q0IU52	2.74305	Yes
99	>tr|C7J7H7	2.73837	Yes
100	>tr|Q6H817	2.72456	Yes
101	>tr|Q69KM5	2.7167	Yes
102	>tr|Q6K447	2.71556	Yes
103	>tr|C7J0F8	2.70464	Yes
104	>tr|Q0JAQ8	2.69423	Yes
105	>tr|Q75I08	2.67986	Yes
106	>tr|Q9FWI6	2.66895	Yes
107	>tr|Q5VML3	2.64296	Yes
108	>sp|Q7F1X5	2.63551	Yes
109	>sp|Q6YYZ2	2.62356	Yes
110	>tr|C7J7V0	2.62054	Yes
111	>tr|Q655G0	2.6188	Yes
112	>tr|Q69UE8	2.61657	Yes
113	>tr|Q9ASK5	2.61639	Yes
114	>tr|Q0IZW8	2.61401	Yes
115	>sp|O24174	2.60269	Yes
116	>tr|Q5W745	2.59174	Yes
117	>tr|C7J2I9	2.58928	Yes
118	>tr|Q5QMC8	2.58171	Yes
119	>tr|Q67UJ0	2.57766	Yes
120	>tr|Q8H858	2.56449	Yes
121	>tr|Q5NAH7	2.56161	Yes
122	>tr|C7J767	2.56068	Yes
123	>tr|Q2QQ94	2.55849	Yes
124	>tr|C7J6Y2	2.5509	Yes
125	>tr|Q84YJ8	2.54953	Yes
126	>tr|Q84MF0	2.54734	Yes
127	>tr|Q7XKM0	2.54439	Yes
128	>tr|Q5JLV7	2.53926	Yes
129	>tr|Q8RZ42	2.53684	Yes
130	>tr|Q53KV9	2.53429	Yes
131	>tr|Q5N9V7	2.5318	Yes
132	>tr|Q7F0M6	2.52991	Yes
133	>tr|Q6ZCA4	2.52518	Yes
134	>tr|Q6ATL6	2.5243	Yes
135	>tr|Q7G4G7	2.52149	Yes
136	>tr|Q7XVI4	2.5188	Yes
137	>tr|Q5N9C7	2.51528	Yes
138	>sp|Q94E75	2.51371	Yes
139	>tr|B7E4Q0	2.51333	Yes
140	>tr|Q7XMG4	2.51175	Yes
141	>tr|Q5VMN3	2.51153	Yes
142	>tr|Q7XNN8	2.51151	Yes
143	>tr|Q0JES2	2.51089	Yes
144	>tr|Q7EZ37	2.50728	Yes
145	>tr|Q0J7D9	2.5052	Yes
146	>tr|Q8LQ12	2.4988	Yes
147	>tr|Q6ZL36	2.49844	Yes
148	>tr|Q6MWC9	2.49425	Yes
149	>tr|Q0DDZ4	2.49403	Yes
150	>tr|Q6YV02	2.49387	Yes
151	>tr|Q0E2K1	2.49253	Yes
152	>tr|Q6EUE5	2.49065	Yes
153	>tr|Q850X6	2.48686	Yes
154	>tr|Q67UB8	2.48596	Yes
155	>tr|Q69UY1	2.48494	Yes
156	>tr|Q84S71	2.48009	Yes
157	>tr|Q0D4Q8	2.47828	Yes
158	>tr|Q0DSS3	2.47371	Yes
159	>tr|Q84TX6	2.47262	Yes
160	>tr|C7J6U9	2.46992	Yes
161	>tr|Q5N953	2.46687	Yes
162	>tr|Q6Z386	2.46559	Yes
163	>tr|Q0DL37	2.46471	Yes
164	>tr|Q6YZ14	2.46471	Yes
165	>tr|Q84NW9	2.46152	Yes
166	>tr|Q8GVU9	2.45899	Yes
167	>tr|Q60EE4	2.45184	Yes
168	>tr|Q0DZZ5	2.45167	Yes
169	>tr|Q8H3Y9	2.4493	Yes
170	>tr|Q5JMT5	2.44858	Yes
171	>tr|Q8GU65	2.44697	Yes
172	>tr|Q6ZL30	2.4463	Yes
173	>sp|Q0JBP5	2.44606	Yes
174	>tr|Q0DFL6	2.44459	Yes
175	>tr|C7J201	2.44349	Yes
176	>tr|Q5VNP6	2.4428	Yes
177	>tr|Q5Z6H5	2.44265	Yes
178	>tr|Q6YV04	2.44058	Yes
179	>tr|Q69T22	2.44005	Yes
180	>tr|Q6EUF8	2.43908	Yes
181	>tr|Q9ASF7	2.43489	Yes
182	>tr|Q7X6C5	2.43458	Yes
183	>tr|Q5QM39	2.43409	Yes
184	>tr|Q7Y098	2.4339	Yes
185	>tr|Q652S5	2.43368	Yes
186	>tr|Q53MV4	2.43302	Yes
187	>tr|Q6EQM1	2.43255	Yes
188	>tr|Q6Z1B5	2.42974	Yes
189	>tr|Q6I571	2.4293	Yes
190	>tr|Q6I569	2.42818	Yes
191	>tr|Q0DD84	2.42441	Yes
192	>tr|Q5W6E3	2.42427	Yes
193	>tr|Q653Z9	2.42352	Yes
194	>tr|Q851V6	2.42138	Yes
195	>tr|Q69SR2	2.42052	Yes
196	>tr|Q6ZGL2	2.41817	Yes
197	>tr|Q9LHZ0	2.41794	Yes
198	>tr|C7IZ28	2.41619	Yes
199	>tr|Q851C4	2.41477	Yes
200	>tr|Q9AX96	2.41421	Yes
201	>tr|Q656F1	2.41335	Yes
202	>tr|Q6H6Q8	2.41243	Yes
203	>sp|Q6ZHA3	2.41218	Yes
204	>tr|Q0J2W4	2.41088	Yes
205	>tr|Q5Z649	2.40749	Yes
206	>tr|Q5NAB6	2.40726	Yes
207	>sp|Q69RG7	2.40708	Yes
208	>tr|Q6UUS3	2.40628	Yes
209	>tr|Q0JH63	2.40593	Yes
210	>tr|Q6YXU2	2.40588	Yes
211	>tr|Q0IZV0	2.40536	Yes
212	>tr|Q8LNJ7	2.4051	Yes
213	>tr|Q2R0K3	2.40455	Yes
214	>tr|Q6YZL2	2.40328	Yes
215	>tr|Q7X8X5	2.40198	Yes
216	>tr|Q0J772	2.40098	Yes
217	>tr|Q5VME4	2.40081	Yes
218	>tr|Q9MBF2	2.40081	Yes
219	>tr|Q0IXA9	2.39984	Yes
220	>tr|Q5VP86	2.3991	Yes
221	>tr|Q0DPJ3	2.39904	Yes
222	>tr|Q53LE5	2.3971	Yes
223	>tr|Q7XKH0	2.39567	Yes
224	>tr|Q7XSV9	2.39421	Yes
225	>tr|Q852G6	2.39354	Yes
226	>tr|Q0J879	2.39327	Yes
227	>tr|Q5JPW7	2.39299	Yes
228	>tr|Q6EP39	2.39261	Yes
229	>tr|Q7X6M8	2.39162	Yes
230	>tr|Q6EPW5	2.3913	Yes
231	>tr|Q8LQN8	2.39101	Yes
232	>tr|Q0D6B9	2.39037	Yes
233	>tr|Q6ZKV4	2.38987	Yes
234	>tr|Q5VP88	2.38864	Yes
235	>tr|Q8GVJ3	2.38825	Yes
236	>tr|Q69UE5	2.38797	Yes
237	>tr|Q69L12	2.38765	Yes
238	>tr|Q6YSC2	2.38669	Yes
239	>tr|Q6Z5M9	2.38593	Yes
240	>tr|Q0DLL8	2.38371	Yes
241	>tr|Q7XR95	2.38302	Yes
242	>tr|Q688H8	2.38268	Yes
243	>tr|Q75IM8	2.38207	Yes
244	>tr|Q6F2Z0	2.38188	Yes
245	>tr|Q2QWY7	2.38091	Yes
246	>tr|Q5VQ72	2.38024	Yes
247	>tr|C7J6F7	2.37863	Yes
248	>tr|Q6ATY3	2.37776	Yes
249	>tr|Q0JET9	2.37667	Yes
250	>tr|Q6Z3X7	2.37614	Yes
251	>tr|Q0ITJ0	2.37577	Yes
252	>tr|Q7XTM8	2.37475	Yes
253	>tr|Q6ER90	2.37312	Yes
254	>tr|Q84NN6	2.3724	Yes
255	>tr|Q109N4	2.37132	Yes
256	>tr|Q60EM3	2.37124	Yes
257	>tr|Q65XC7	2.37094	Yes
258	>tr|Q5VSC2	2.36891	Yes
259	>tr|Q6ENK6	2.36824	Yes
260	>tr|Q10QY4	2.36823	Yes
261	>tr|Q6Z0J5	2.36816	Yes
262	>tr|Q69VC2	2.3669	Yes
263	>tr|Q0IPV9	2.36663	Yes
264	>tr|Q5N801	2.36607	Yes
265	>tr|Q7XQ71	2.36599	Yes
266	>tr|Q84M76	2.3658	Yes
267	>tr|Q651Q8	2.36509	Yes
268	>tr|Q9FWE8	2.36473	Yes
269	>tr|Q0J0I4	2.36461	Yes
270	>tr|Q6ERB5	2.36431	Yes
271	>sp|Q6K8E7	2.36375	Yes
272	>tr|C7J217	2.36356	Yes
273	>tr|Q6K1N8	2.36271	Yes
274	>tr|Q2R1T3	2.36223	Yes
275	>tr|Q2QN11	2.36139	Yes
276	>tr|Q10NA8	2.35961	Yes
277	>tr|Q8S1G9	2.35921	Yes
278	>tr|Q8S1U7	2.35889	Yes
279	>tr|Q6Z2G8	2.35827	Yes
280	>tr|Q7XR29	2.35796	Yes
281	>tr|Q5NA92	2.35779	Yes
282	>tr|Q6K246	2.35742	Yes
283	>tr|Q84M79	2.35716	Yes
284	>tr|Q6YUA6	2.35695	Yes
285	>tr|Q6YVH4	2.3569	Yes
286	>tr|Q5JLQ2	2.35669	Yes
287	>sp|Q7XI14	2.35631	Yes
288	>tr|Q5ZBB7	2.35612	Yes
289	>tr|Q0DM59	2.35478	Yes
290	>tr|Q2QS20	2.35407	Yes
291	>tr|Q6ZK88	2.35365	Yes
292	>tr|C7J1H0	2.35357	Yes
293	>tr|Q7XTF7	2.35288	Yes
294	>tr|A3C0C6	2.35269	Yes
295	>tr|C7J0T9	2.35245	Yes
296	>tr|Q8H7M0	2.3499	Yes
297	>tr|Q84TX7	2.3498	Yes
298	>tr|Q69T16	2.34841	Yes
299	>tr|Q655R1	2.34771	Yes
300	>tr|Q6K5H3	2.34672	Yes
301	>tr|Q0DX02	2.34658	Yes
302	>sp|Q7FAS1	2.34542	Yes
303	>tr|Q7F9W0	2.34501	Yes
304	>tr|Q5ZA87	2.34455	Yes
305	>tr|Q6L4F9	2.344	Yes
306	>tr|Q0JBH4	2.34372	Yes
307	>tr|Q8H3Q2	2.34282	Yes
308	>tr|Q7XX79	2.34151	Yes
309	>tr|Q75KD1	2.3415	Yes
310	>tr|Q109N3	2.34149	Yes
311	>tr|Q60EW9	2.34109	Yes
312	>tr|Q8H5Y0	2.34067	Yes
313	>tr|Q6ZFR5	2.33994	Yes
314	>tr|Q0J0Q7	2.33933	Yes
315	>tr|C7J1H9	2.33902	Yes
316	>tr|Q652K3	2.33857	Yes
317	>tr|Q6K5M3	2.33709	Yes
318	>tr|Q8LMC7	2.33698	Yes
319	>tr|Q6K785	2.33694	Yes
320	>tr|Q7XKW2	2.33682	Yes
321	>sp|Q2QWT4	2.33675	Yes
322	>tr|A3AWC7	2.33662	Yes
323	>tr|Q0J2A1	2.33645	Yes
324	>tr|Q6KAF3	2.3354	Yes
325	>tr|Q7XQ96	2.33521	Yes
326	>tr|Q7XHU4	2.33521	Yes
327	>tr|Q6H5X3	2.33519	Yes
328	>tr|Q2R1T5	2.3341	Yes
329	>tr|Q7XVI2	2.33315	Yes
330	>tr|Q9AQV6	2.33301	Yes
331	>tr|Q6I5L2	2.3326	Yes
332	>tr|Q6K2I5	2.33257	Yes
333	>tr|Q5JJR4	2.33244	Yes
334	>tr|Q6ATX4	2.33167	Yes
335	>tr|Q10QC8	2.33073	Yes
336	>tr|Q7XIV2	2.33047	Yes
337	>tr|Q6H5Q6	2.32926	Yes
338	>tr|Q688U4	2.32797	Yes
339	>tr|Q6AVG4	2.32714	Yes
340	>tr|Q7XJV9	2.32642	Yes
341	>tr|Q6Z6K8	2.32537	Yes
342	>tr|B7F8V8	2.32446	Yes
343	>tr|Q0D5V1	2.32384	Yes
344	>tr|C7J8A2	2.32305	Yes
345	>tr|Q65WZ7	2.32296	Yes
346	>tr|Q653C4	2.32078	Yes
347	>tr|Q5QL18	2.31964	Yes
348	>tr|Q53KY7	2.31924	Yes
349	>tr|Q6KAF6	2.31861	Yes
350	>tr|C7IZV3	2.31689	Yes
351	>sp|Q7XWP1	2.31663	Yes
352	>tr|Q0E0K2	2.31555	Yes
353	>tr|Q0J3B5	2.31491	Yes
354	>tr|Q0DWN3	2.31481	Yes
355	>tr|Q6YVY1	2.31335	Yes
356	>tr|Q5VPF0	2.31309	Yes
357	>tr|Q0JBQ4	2.30945	Yes
358	>tr|Q6Z300	2.30831	Yes
359	>tr|Q7XW19	2.30802	Yes
360	>tr|Q8LQL5	2.30638	Yes
361	>tr|Q6YX84	2.3063	Yes
362	>tr|C7IY59	2.30434	Yes
363	>tr|Q6Z628	2.30419	Yes
364	>sp|Q7XPR4	2.30392	Yes
365	>tr|Q6ZK87	2.30219	Yes
366	>tr|Q69WT7	2.30163	Yes
367	>tr|Q654K8	2.30123	Yes
368	>tr|Q6YZG1	2.30028	Yes
369	>tr|Q5ZB55	2.30007	Yes
370	>tr|Q7XKM1	2.29881	Yes
371	>tr|Q0DNC5	2.29832	Yes
372	>sp|P61042	2.29805	Yes
373	>tr|Q5W7A4	2.29726	Yes
374	>tr|Q0D9N2	2.2972	Yes
375	>tr|Q0JCG5	2.29692	Yes
376	>tr|Q7XRV5	2.2964	Yes
377	>tr|Q94GF2	2.29598	Yes
378	>tr|Q6H552	2.29581	Yes
379	>tr|Q6K6B6	2.29537	Yes
380	>tr|Q53M57	2.29483	Yes
381	>tr|Q6ERP1	2.29405	Yes
382	>tr|Q651X9	2.29382	Yes
383	>tr|Q8H468	2.29304	Yes
384	>tr|Q657N0	2.29156	Yes
385	>tr|Q6K6A4	2.29121	Yes
386	>tr|Q8H089	2.29109	Yes
387	>tr|Q7XTY1	2.291	Yes
388	>tr|Q8S612	2.2909	Yes
389	>tr|Q6H6S6	2.29019	Yes
390	>tr|Q10CG2	2.28924	Yes
391	>tr|Q8H022	2.28861	Yes
392	>tr|Q5ZEA5	2.28846	Yes
393	>tr|C7J705	2.28817	Yes
394	>tr|Q6ZAA6	2.28591	Yes
395	>tr|Q6K7U7	2.28559	Yes
396	>tr|Q5ZA43	2.28533	Yes
397	>sp|Q10MJ1	2.28341	Yes
398	>tr|B9EWW3	2.28214	Yes
399	>tr|Q0IWK4	2.28086	Yes
400	>tr|Q6H5U0	2.28004	Yes
401	>tr|Q53LJ8	2.27836	Yes
402	>tr|Q75GL8	2.27747	Yes
403	>tr|Q0IY22	2.27551	Yes
404	>tr|Q5VQU9	2.27493	Yes
405	>tr|Q7XX62	2.2747	Yes
406	>tr|Q7XUP8	2.27353	Yes
407	>tr|Q0E3I8	2.27325	Yes
408	>tr|Q850W8	2.27265	Yes
409	>tr|Q69RK9	2.27214	Yes
410	>tr|Q6K3B0	2.27206	Yes
411	>tr|Q5ZCN5	2.27065	Yes
412	>tr|Q5VQF7	2.27042	Yes
413	>tr|Q6ZJ40	2.27021	Yes
414	>tr|Q7X738	2.27008	Yes
415	>tr|Q0D5W9	2.26971	Yes
416	>tr|Q0DL29	2.26884	Yes
417	>tr|Q7XPR0	2.2688	Yes
418	>tr|Q2RA95	2.26797	Yes
419	>tr|Q2R3J0	2.26773	Yes
420	>tr|Q0E2T7	2.26692	Yes
421	>tr|Q7XPF9	2.26636	Yes
422	>tr|Q0DDV4	2.26533	Yes
423	>tr|Q6K4B9	2.2647	Yes
424	>tr|Q6H4T9	2.26221	Yes
425	>tr|Q0DKA7	2.26178	Yes
426	>tr|Q6ESU8	2.26067	Yes
427	>tr|C7J4U5	2.26049	Yes
428	>tr|Q0J2Q6	2.2598	Yes
429	>tr|Q10PC7	2.2588	Yes
430	>tr|Q0J831	2.2578	Yes
431	>tr|Q0DLI6	2.25733	Yes
432	>tr|Q2QW74	2.25564	Yes
433	>tr|Q851N7	2.25546	Yes
434	>tr|Q5QM02	2.25414	Yes
435	>tr|Q5Z4S3	2.25366	Yes
436	>tr|Q0E4G2	2.25236	Yes
437	>tr|Q5JKS4	2.25198	Yes
438	>tr|Q53LY3	2.24849	Yes
439	>tr|Q8W5H1	2.24592	Yes
440	>tr|Q94HM2	2.24335	Yes
441	>tr|Q6YYM7	2.24228	Yes
442	>tr|Q75K31	2.24191	Yes
443	>tr|Q65X17	2.24119	Yes
444	>tr|C7IXI2	2.24041	Yes
445	>tr|Q67X30	2.24005	Yes
446	>tr|Q6K5T3	2.23991	Yes
447	>tr|Q60DP7	2.23883	Yes
448	>tr|Q60DK6	2.23846	Yes
449	>tr|Q53PL5	2.23722	Yes
450	>tr|Q6Z5Z6	2.23706	Yes
451	>tr|Q67VB5	2.23702	Yes
452	>tr|Q6K5K0	2.23616	Yes
453	>tr|Q53Q67	2.23452	Yes
454	>tr|Q69PF3	2.23271	Yes
455	>tr|Q5SNN1	2.226	Yes
456	>tr|Q6K6H9	2.22128	Yes
457	>tr|Q5NB20	2.22063	Yes
458	>tr|Q651L5	2.21891	Yes
459	>tr|Q75HV1	2.21611	Yes
460	>sp|Q10LJ0	2.21377	Yes
461	>tr|Q5W6Z3	2.21092	Yes
462	>tr|Q6K5L5	2.21005	Yes
463	>tr|C7J3Z7	2.20638	Yes
464	>tr|Q6YXW0	2.20559	Yes
465	>tr|Q656M7	2.2046	Yes
466	>tr|Q8L4U7	2.20427	Yes
467	>tr|Q53M05	2.2034	Yes
468	>tr|Q84NX9	2.20193	Yes
469	>tr|Q6Z2I1	2.2018	Yes
470	>tr|Q6K7E3	2.19995	Yes
471	>tr|Q7XM49	2.19867	Yes
472	>tr|Q10R45	2.19728	Yes
473	>tr|Q6H4S9	2.19644	Yes
474	>tr|Q8S5S2	2.19474	Yes
475	>tr|Q6YWP5	2.19314	Yes
476	>tr|Q5ZBQ8	2.19155	Yes
477	>tr|Q53KT0	2.19053	Yes
478	>tr|Q651P7	2.18903	Yes
479	>tr|Q8LJJ6	2.18825	Yes
480	>tr|Q0IZL7	2.18796	Yes
481	>tr|Q6K9J1	2.18674	Yes
482	>tr|Q6Z8B0	2.18572	Yes
483	>tr|Q6ZA16	2.18444	Yes
484	>tr|Q0IMJ8	2.18366	Yes
485	>tr|Q0JBG9	2.18234	Yes
486	>tr|Q9AWP9	2.17831	Yes
487	>tr|Q0DS76	2.17813	Yes
488	>tr|Q60E21	2.17654	Yes
489	>tr|Q0ITF5	2.17581	Yes
490	>tr|Q0E3V9	2.16637	Yes
491	>tr|Q7XQ41	2.16428	Yes
492	>tr|Q75IM7	2.16277	Yes
493	>tr|Q2R8T2	2.16212	Yes
494	>tr|Q8LQI0	2.16143	Yes
495	>tr|Q0D5U7	2.16072	Yes
496	>tr|Q9LDB3	2.1602	Yes
497	>tr|Q0DGI3	2.15888	Yes
498	>tr|Q53JK9	2.15836	Yes
499	>tr|Q7G6G9	2.15556	Yes
500	>tr|Q2R0J4	2.15367	Yes
501	>tr|Q6YTS4	2.15065	Yes
502	>tr|Q6K1Z4	2.14312	Yes
503	>tr|Q6YTQ8	2.14147	Yes
504	>tr|Q8H2Q5	2.13132	Yes
505	>tr|Q0J546	2.12815	Yes
506	>tr|Q8S0M8	2.12528	Yes
507	>tr|Q657S6	2.12346	Yes
508	>sp|P12189	2.11898	Yes
509	>tr|Q8H5I1	2.11643	Yes
510	>tr|Q2QLK3	2.11284	Yes
511	>tr|Q75GN9	2.10338	Yes
512	>tr|Q0J339	2.0968	Yes
513	>tr|Q651Q9	2.09585	Yes
514	>tr|Q0DUA1	2.08892	Yes
515	>tr|Q69T09	2.08152	Yes
516	>tr|Q7G7B8	2.07469	Yes
517	>tr|Q6ZBJ0	2.0723	Yes
518	>tr|Q6Z0Q2	2.07209	Yes
519	>tr|Q6K7U4	2.06856	Yes
520	>tr|Q5Z5R6	2.06437	Yes
521	>tr|Q8L3R4	2.06215	Yes
522	>tr|Q7XPV3	2.0602	Yes
523	>tr|Q5Z7E4	2.05804	Yes
524	>tr|Q0E3S6	2.05079	Yes
525	>tr|Q0J830	2.0502	Yes
526	>tr|Q5NAP1	2.0439	Yes
527	>tr|Q0DCF1	2.03647	Yes
528	>sp|B6DMK2	2.0251	Yes
529	>tr|Q0IU79	2.00327	Yes
530	>tr|Q0JDF0	1.99607	Yes
531	>tr|Q6ZD31	1.97552	Yes
532	>sp|Q53Q32	1.97438	Yes
533	>tr|Q657S8	1.96818	Yes
534	>tr|Q53JT1	1.95547	Yes
535	>tr|Q8HCM1	1.9544	Yes
536	>tr|Q6K841	1.95234	Yes
537	>tr|Q94GL0	1.93853	Yes
538	>tr|Q6EPC0	1.93828	Yes
539	>tr|Q9LDZ9	1.93479	Yes
540	>tr|Q6ES22	1.93414	Yes
541	>tr|Q7FAU6	1.92633	Yes
542	>tr|Q0DFL3	1.92591	Yes
543	>tr|Q651Q5	1.92083	Yes
544	>tr|Q6EPS2	1.90359	Yes
545	>tr|C7IWF4	1.9024	Yes
546	>tr|Q0DWW9	1.89972	Yes
547	>tr|C7J7Q1	1.89534	Yes
548	>tr|Q84R54	1.89379	Yes
549	>sp|Q6K471	1.88002	Yes
550	>tr|Q0DH14	1.87646	Yes
551	>tr|Q0D536	1.87174	Yes
552	>tr|Q6L4V5	1.86595	Yes
553	>tr|Q652L6	1.85932	Yes
554	>tr|Q0JNW4	1.85084	Yes
555	>tr|Q5NA87	1.85075	Yes
556	>tr|Q6ZI63	1.84228	Yes
557	>tr|Q0IV84	1.83938	Yes
558	>tr|Q69QR2	1.82644	Yes
559	>tr|Q7X880	1.82164	Yes
560	>tr|Q8LP96	1.81919	Yes
561	>sp|Q0E0C6	1.80845	Yes
562	>tr|Q6Z4F9	1.80559	Yes
563	>tr|Q0J4Q5	1.79478	Yes
564	>sp|Q8H3I4	1.78824	Yes
565	>tr|Q0J2E7	1.77029	Yes
566	>tr|Q9FWC2	1.76945	Yes
567	>tr|Q6K5C6	1.76182	Yes
568	>tr|Q5NB07	1.7532	Yes
569	>tr|Q0JN30	1.74358	Yes
570	>tr|C7J8C9	1.74061	Yes
571	>tr|Q69T30	1.73821	Yes
572	>tr|Q65XS3	1.73628	Yes
573	>tr|Q75KH8	1.73293	Yes
574	>tr|Q69QL4	1.73115	Yes
575	>tr|Q5QLQ5	1.7309	Yes
576	>tr|Q2QMB6	1.73012	Yes
577	>tr|Q69LE5	1.72129	Yes
578	>tr|Q6Z0W7	1.72041	Yes
579	>tr|Q6Z035	1.71608	Yes
580	>tr|Q7XGT7	1.71225	Yes
581	>tr|Q658A2	1.71024	Yes
582	>sp|Q5JLD8	1.70928	Yes
583	>tr|Q8H833	1.70912	Yes
584	>tr|Q0IRW7	1.7083	Yes
585	>tr|Q6H440	1.70788	Yes
586	>tr|Q53JI2	1.70729	Yes
587	>tr|Q8LSR2	1.70551	Yes
588	>sp|Q7XTF8	1.69928	Yes
589	>tr|Q7XPK9	1.68992	Yes
590	>tr|Q5W687	1.689	Yes
591	>tr|Q9FU94	1.6873	Yes
592	>tr|Q8H8I8	1.68619	Yes
593	>tr|Q53KK8	1.68616	Yes
594	>tr|Q6EPQ1	1.68612	Yes
595	>tr|Q7XQ93	1.68575	Yes
596	>tr|Q69XW4	1.68471	Yes
597	>tr|C7J452	1.68393	Yes
598	>tr|Q8LMV6	1.68392	Yes
599	>tr|Q0DKX1	1.68327	Yes
600	>tr|Q2QM12	1.683	Yes
601	>tr|Q5Z7W6	1.68279	Yes
602	>tr|Q7X6Z5	1.68145	Yes
603	>tr|Q6Z830	1.67846	Yes
604	>tr|Q53PS5	1.67815	Yes
605	>tr|Q7XK36	1.67579	Yes
606	>tr|Q6ERD5	1.67478	Yes
607	>tr|Q69Y93	1.67358	Yes
608	>tr|Q7XVX7	1.67318	Yes
609	>tr|Q6L5E4	1.67297	Yes
610	>tr|Q7EY81	1.67245	Yes
611	>tr|Q0J9Z6	1.66995	Yes
612	>tr|Q8GSD4	1.66961	Yes
613	>tr|Q0IUI1	1.6694	Yes
614	>tr|Q8LM63	1.66804	Yes
615	>tr|Q0J8L1	1.66748	Yes
616	>tr|Q69QY4	1.6674	Yes
617	>tr|Q5Z9Q4	1.66149	Yes
618	>tr|Q7XQZ4	1.661	Yes
619	>tr|Q53ME8	1.65998	Yes
620	>tr|Q6YTT9	1.65976	Yes
621	>tr|Q0E166	1.65931	Yes
622	>tr|Q0J4E8	1.65709	Yes
623	>tr|Q7XKW6	1.65709	Yes
624	>tr|Q6Z119	1.65667	Yes
625	>tr|Q7XU92	1.65641	Yes
626	>tr|Q0DKE1	1.65602	Yes
627	>tr|Q6YUB3	1.65439	Yes
628	>tr|Q0DPH6	1.65323	Yes
629	>tr|Q53Q22	1.65086	Yes
630	>tr|Q6AVJ3	1.64916	Yes
631	>tr|Q8LND5	1.64829	Yes
632	>tr|Q94HR7	1.64808	Yes
633	>tr|Q94I01	1.64769	Yes
634	>tr|Q0ISB3	1.64687	Yes
635	>tr|Q7XQY0	1.64451	Yes
636	>tr|Q5SML9	1.64349	Yes
637	>tr|Q5Z9G8	1.64322	Yes
638	>tr|Q0D7Q3	1.64215	Yes
639	>tr|Q5VME3	1.64093	Yes
640	>tr|Q69XY2	1.63912	Yes
641	>tr|Q6ATQ1	1.63599	Yes
642	>tr|Q850U6	1.63586	Yes
643	>tr|Q0JRB9	1.63429	Yes
644	>tr|Q6I582	1.63405	Yes
645	>tr|Q6K4V8	1.63205	Yes
646	>tr|C7J9T1	1.63154	Yes
647	>tr|Q6K6T8	1.63073	Yes
648	>tr|Q6EQM4	1.63054	Yes
649	>tr|Q5N9X6	1.63046	Yes
650	>tr|Q7XW85	1.6299	Yes
651	>tr|Q5ZAW0	1.62895	Yes
652	>tr|Q5W7B2	1.62892	Yes
653	>tr|Q6K5H5	1.62884	Yes
654	>tr|Q84KJ3	1.62853	Yes
655	>tr|Q53JE4	1.62702	Yes
656	>tr|Q53PV1	1.62667	Yes
657	>tr|Q5WML3	1.62483	Yes
658	>tr|B7EKR4	1.62298	Yes
659	>tr|Q5ZCV7	1.62206	Yes
660	>tr|Q9S7P1	1.62067	Yes
661	>tr|Q5Z5I9	1.61966	Yes
662	>sp|Q75HJ4	1.61913	Yes
663	>tr|Q0DWC5	1.61734	Yes
664	>tr|Q8H5X3	1.61683	Yes
665	>tr|C7J6H5	1.6155	Yes
666	>tr|Q8LLY7	1.61501	Yes
667	>tr|Q5TKQ1	1.61487	Yes
668	>tr|Q6ETM2	1.61472	Yes
669	>tr|Q6AV59	1.61449	Yes
670	>tr|Q0JKD4	1.61359	Yes
671	>tr|Q75KD4	1.61268	Yes
672	>tr|Q6YYA7	1.61262	Yes
673	>tr|Q5JM60	1.61247	Yes
674	>tr|Q0INE1	1.61111	Yes
675	>tr|C7IZE1	1.61077	Yes
676	>sp|Q6L4R7	1.6102	Yes
677	>tr|Q69SR9	1.61003	Yes
678	>tr|Q53LP1	1.60993	Yes
679	>sp|P93411	1.60991	Yes
680	>tr|Q8S5V5	1.60902	Yes
681	>tr|Q7X7V4	1.60871	Yes
682	>tr|Q6YWB8	1.60816	Yes
683	>tr|Q7XLN2	1.60714	Yes
684	>tr|Q6MWB6	1.60429	Yes
685	>tr|Q0DQW7	1.60423	Yes
686	>tr|Q5Z9I1	1.6033	Yes
687	>tr|Q6I5L6	1.6023	Yes
688	>tr|Q8RZS5	1.60184	Yes
689	>tr|Q7XX55	1.60105	Yes
690	>tr|Q8H5M1	1.59963	Yes
691	>tr|Q6ATW9	1.59934	Yes
692	>tr|Q336Q5	1.59875	Yes
693	>sp|B9FM64	1.59842	Yes
694	>tr|Q8H5Q7	1.59819	Yes
695	>tr|Q7XRP3	1.59819	Yes
696	>tr|Q5QLF9	1.59796	Yes
697	>sp|Q0JLP9	1.59789	Yes
698	>tr|Q53NQ7	1.59778	Yes
699	>tr|Q53JI7	1.59732	Yes
700	>tr|Q53LN2	1.59706	Yes
701	>tr|C7IYN8	1.59705	Yes
702	>tr|Q0DR01	1.59514	Yes
703	>tr|Q8H7J1	1.59289	Yes
704	>tr|Q7XPU7	1.59085	Yes
705	>tr|Q0E238	1.5903	Yes
706	>tr|Q6L555	1.59029	Yes
707	>tr|Q6YXT1	1.58758	Yes
708	>tr|A3AYU5	1.58754	Yes
709	>tr|Q8L453	1.58753	Yes
710	>tr|Q53J32	1.58751	Yes
711	>tr|Q9AS84	1.58749	Yes
712	>tr|Q653F9	1.58712	Yes
713	>tr|Q7XXN3	1.58428	Yes
714	>tr|Q6K7B9	1.58321	Yes
715	>tr|Q0IU77	1.58296	Yes
716	>tr|Q5WMP5	1.5829	Yes
717	>tr|Q94LP7	1.58282	Yes
718	>tr|Q6Z5T2	1.58253	Yes
719	>tr|Q84QX7	1.58188	Yes
720	>tr|Q5WMT7	1.58071	Yes
721	>tr|Q5JLF8	1.58058	Yes
722	>tr|Q75HJ6	1.57986	Yes
723	>tr|Q5QMD3	1.57879	Yes
724	>tr|Q5VNU7	1.57843	Yes
725	>tr|Q7XMP9	1.57773	Yes
726	>tr|Q69TZ7	1.57709	Yes
727	>tr|Q7F270	1.577	Yes
728	>tr|Q0JIB5	1.57578	Yes
729	>tr|Q5VMY9	1.57437	Yes
730	>tr|Q84MY5	1.57406	Yes
731	>tr|Q10RE1	1.57316	Yes
732	>tr|Q6K8V5	1.57286	Yes
733	>tr|Q0J7P8	1.57238	Yes
734	>tr|Q5N835	1.57223	Yes
735	>tr|Q6ZI04	1.572	Yes
736	>tr|Q69NW5	1.57146	Yes
737	>tr|Q5W6C2	1.57083	Yes
738	>tr|Q75L62	1.57074	Yes
739	>tr|Q9FUE4	1.57055	Yes
740	>tr|Q94LU0	1.56822	Yes
741	>tr|Q8S7F3	1.56817	Yes
742	>tr|Q6ZLP6	1.56776	Yes
743	>tr|Q75IY7	1.56769	Yes
744	>tr|Q7XT50	1.56532	Yes
745	>tr|Q6L4M1	1.56443	Yes
746	>tr|Q53L13	1.56353	Yes
747	>tr|Q0IZR8	1.56353	Yes
748	>tr|Q5N7E3	1.56268	Yes
749	>tr|Q0D6N8	1.5615	Yes
750	>tr|Q6AUM0	1.56076	Yes
751	>sp|Q5QMT0	1.55902	Yes
752	>tr|Q7EYR6	1.55877	Yes
753	>tr|C7J203	1.55846	Yes
754	>tr|Q6YVJ6	1.55816	Yes
755	>tr|Q7XP43	1.55768	Yes
756	>tr|Q94LG5	1.55535	Yes
757	>tr|Q53PT2	1.5551	Yes
758	>tr|Q8LNI0	1.55507	Yes
759	>sp|Q2R712	1.55502	Yes
760	>tr|Q5JNS1	1.55458	Yes
761	>tr|Q94D39	1.55455	Yes
762	>tr|Q6Z691	1.55406	Yes
763	>tr|Q6H713	1.55311	Yes
764	>tr|Q7EYI5	1.55268	Yes
765	>tr|Q0J3F4	1.55201	Yes
766	>sp|Q2R0D2	1.55105	Yes
767	>tr|Q5Z4Q5	1.54991	Yes
768	>tr|Q94GJ1	1.54951	Yes
769	>tr|Q7XMN0	1.54912	Yes
770	>tr|Q7XZG0	1.54906	Yes
771	>tr|Q6K6B4	1.54891	Yes
772	>tr|C7J7L6	1.54844	Yes
773	>sp|Q8W1L6	1.547	Yes
774	>tr|Q7XRE2	1.54698	Yes
775	>tr|Q5KQJ2	1.5461	Yes
776	>sp|Q6ZJS7	1.5459	Yes
777	>tr|Q75IG4	1.54518	Yes
778	>tr|Q0ILL8	1.54393	Yes
779	>tr|Q0JHU4	1.5433	Yes
780	>tr|Q7XVJ2	1.5427	Yes
781	>tr|Q5VMR2	1.54209	Yes
782	>tr|Q8H4N8	1.54081	Yes
783	>tr|Q5ZEK7	1.54065	Yes
784	>tr|Q8LH41	1.53975	Yes
785	>tr|Q5KQC7	1.53952	Yes
786	>tr|Q9FWI8	1.53923	Yes
787	>tr|Q6YTU8	1.53904	Yes
788	>sp|Q10CE8	1.5386	Yes
789	>tr|Q7XX48	1.53791	Yes
790	>tr|Q6ZIY7	1.53654	Yes
791	>tr|Q94GL9	1.53633	Yes
792	>tr|Q69X46	1.53627	Yes
793	>tr|Q7XNA5	1.53535	Yes
794	>tr|Q6ZFI6	1.53514	Yes
795	>tr|Q6F2P2	1.53398	Yes
796	>tr|Q0DWG5	1.5336	Yes
797	>tr|Q0D3H2	1.53325	Yes
798	>tr|Q6Z9V1	1.53253	Yes
799	>tr|Q75HS1	1.53011	Yes
800	>tr|Q0DMG8	1.52987	Yes
801	>tr|Q69X97	1.52981	Yes
802	>tr|Q6K794	1.52903	Yes
803	>tr|Q53N43	1.52855	Yes
804	>tr|Q6AUV7	1.52784	Yes
805	>tr|Q53JP6	1.52765	Yes
806	>tr|Q6K5C3	1.52532	Yes
807	>tr|Q7XS97	1.52478	Yes
808	>tr|Q8S855	1.52477	Yes
809	>tr|Q0D4Z4	1.52429	Yes
810	>tr|Q6EP84	1.52298	Yes
811	>tr|Q7XME5	1.52221	Yes
812	>tr|Q5VR02	1.52218	Yes
813	>tr|Q0IY53	1.52211	Yes
814	>tr|Q53MF1	1.52177	Yes
815	>tr|Q5VRZ2	1.52102	Yes
816	>tr|Q7XKH7	1.5207	Yes
817	>tr|Q0ILL1	1.5205	Yes
818	>tr|Q53JK8	1.51993	Yes
819	>tr|Q8H4H9	1.51972	Yes
820	>tr|Q5N8F4	1.51838	Yes
821	>sp|Q84MP7	1.51304	Yes
822	>tr|C7J6C4	1.5127	Yes
823	>sp|P0C380	1.51213	Yes
824	>tr|Q9FWB9	1.51157	Yes
825	>tr|Q7XL80	1.51147	Yes
826	>tr|Q5JK64	1.51128	Yes
827	>tr|Q5WMS2	1.51107	Yes
828	>tr|Q851A3	1.51045	Yes
829	>tr|Q7XSN2	1.50926	Yes
830	>tr|Q7XL89	1.50865	Yes
831	>tr|Q6YZ58	1.50829	Yes
832	>tr|Q7X7S4	1.50788	Yes
833	>tr|Q657Y8	1.50717	Yes
834	>tr|Q6Z4T7	1.50657	Yes
835	>tr|Q94HN6	1.50642	Yes
836	>tr|Q53KI6	1.50504	Yes
837	>tr|Q67IV1	1.50329	Yes
838	>tr|Q6K2Z7	1.50106	Yes
839	>tr|Q5WMS9	1.5006	Yes
