# Supplementary material for: PPero, a Computational Model for Plant PTS1 Type Peroxisomal Protein Prediction
Source: PLoS One. 2017 Jan 3;12(1):e0168912. doi: 10.1371/journal.pone.0168912 (PMC5207514; doi:10.1371/journal.pone.0168912)
Supplement: S1 File — The predicted peroxisomal proteins and all predicted proteins were listed in MS Excel files. (ZIP) [file pone.0168912.s002.zip › predicted_peroxisomal_proteins/positive_soybean.xlsx]

## Sheet: Sheet1
Rank	Gene ID	Score	Targeting
1	>tr|I1JK89	3.28707	Yes
2	>tr|K7L272	3.28657	Yes
3	>sp|P45458	3.27514	Yes
4	>tr|K7L3K9	3.27295	Yes
5	>tr|C6TMK2	3.24489	Yes
6	>tr|I1NB63	3.24451	Yes
7	>tr|I1KTT3	3.24339	Yes
8	>tr|K7LKI9	3.23991	Yes
9	>tr|K7MPG5	3.23581	Yes
10	>tr|I1ML03	3.23207	Yes
11	>tr|I1ML04	3.2275	Yes
12	>tr|K7K8R0	3.22711	Yes
13	>tr|I1KB52	3.22016	Yes
14	>tr|K7L5Y2	3.21673	Yes
15	>tr|K7MKV9	3.2128	Yes
16	>tr|I1MRP0	3.21157	Yes
17	>tr|K7KC27	3.20929	Yes
18	>tr|I1JYD9	3.20415	Yes
19	>tr|I1JF07	3.20055	Yes
20	>tr|C6TJ97	3.19621	Yes
21	>tr|I1L0K8	3.19531	Yes
22	>tr|I1KC54	3.18999	Yes
23	>tr|I1JXI1	3.18915	Yes
24	>tr|C6T0J9	3.18845	Yes
25	>tr|K7LCL6	3.18828	Yes
26	>tr|K7MY44	3.18692	Yes
27	>tr|I1JYL3	3.18689	Yes
28	>tr|Q84L66	3.17982	Yes
29	>tr|I1MVB0	3.17741	Yes
30	>tr|K7MFV3	3.1748	Yes
31	>tr|I1K6N9	3.17264	Yes
32	>tr|C6TGE4	3.16677	Yes
33	>tr|I1MM39	3.16671	Yes
34	>tr|I1K0Z2	3.16372	Yes
35	>tr|B0M1A6	3.16321	Yes
36	>tr|K7KK80	3.16127	Yes
37	>tr|K7M1I7	3.15342	Yes
38	>tr|C6TH01	3.15245	Yes
39	>tr|I1KLY6	3.15164	Yes
40	>tr|I1JEV4	3.15122	Yes
41	>tr|I1MBZ2	3.14254	Yes
42	>tr|I1NB62	3.14166	Yes
43	>tr|B0M1A3	3.13653	Yes
44	>tr|I1MI72	3.13512	Yes
45	>tr|K7M1I6	3.13452	Yes
46	>tr|I1M110	3.12145	Yes
47	>tr|I1KMQ6	3.11375	Yes
48	>tr|I1LCM8	3.11252	Yes
49	>tr|I1KLU8	3.10828	Yes
50	>tr|B0M1A0	3.09959	Yes
51	>tr|K7LF62	3.08251	Yes
52	>tr|K7LNK9	3.08164	Yes
53	>tr|K7LKF3	3.06816	Yes
54	>tr|I1MJH1	3.06422	Yes
55	>tr|I1MBZ0	3.06415	Yes
56	>tr|I1J9N9	3.04925	Yes
57	>tr|I1LIE0	3.04265	Yes
58	>tr|I1N129	3.02862	Yes
59	>tr|I1MM40	3.00584	Yes
60	>tr|C6TE51	3.00057	Yes
61	>tr|K7LL41	2.98407	Yes
62	>tr|K7KQC9	2.98062	Yes
63	>tr|I1KT82	2.97224	Yes
64	>sp|P04670	2.94293	Yes
65	>tr|C6TNH7	2.93796	Yes
66	>tr|I1KSB3	2.9339	Yes
67	>tr|I1M719	2.9157	Yes
68	>tr|K7KAF7	2.91114	Yes
69	>tr|K7M1P5	2.90765	Yes
70	>tr|I1LM68	2.9018	Yes
71	>tr|I1N8Q3	2.89908	Yes
72	>tr|I1JC65	2.89876	Yes
73	>tr|I1LG54	2.88479	Yes
74	>tr|I1JAL3	2.8842	Yes
75	>tr|I1L435	2.87614	Yes
76	>tr|I1J547	2.87308	Yes
77	>tr|K7MIS9	2.87135	Yes
78	>tr|K7L1W0	2.86548	Yes
79	>tr|I1MUM7	2.86226	Yes
80	>tr|C6T4Y5	2.85939	Yes
81	>tr|K7L634	2.85835	Yes
82	>tr|C6T506	2.85396	Yes
83	>tr|I1KTJ6	2.84324	Yes
84	>tr|I1LLL3	2.84306	Yes
85	>tr|I1N7E7	2.83757	Yes
86	>tr|K7KI17	2.83507	Yes
87	>tr|K7MX51	2.8339	Yes
88	>tr|C6T1B1	2.82924	Yes
89	>tr|K7KJY3	2.82341	Yes
90	>tr|K7KVM3	2.82288	Yes
91	>tr|I1JZW5	2.81583	Yes
92	>tr|B0M195	2.81287	Yes
93	>tr|I1MJK6	2.81286	Yes
94	>tr|I1JLD2	2.81123	Yes
95	>tr|I1M929	2.80672	Yes
96	>tr|K7K6C0	2.80653	Yes
97	>tr|I1NF29	2.80309	Yes
98	>tr|I1LFT2	2.8012	Yes
99	>tr|I1K3W3	2.79432	Yes
100	>tr|I1MHS7	2.79141	Yes
101	>tr|K7K843	2.78838	Yes
102	>tr|K7MTK8	2.78798	Yes
103	>tr|K7MTK7	2.78727	Yes
104	>tr|B0M194	2.78154	Yes
105	>tr|I1MZY7	2.77779	Yes
106	>tr|I1MI73	2.77602	Yes
107	>tr|I1MRR5	2.77401	Yes
108	>tr|K7KX02	2.77345	Yes
109	>tr|I1KZX6	2.76636	Yes
110	>sp|Q9M4T8	2.76384	Yes
111	>tr|I1L7R0	2.7519	Yes
112	>tr|I1N0U6	2.7507	Yes
113	>tr|I1MRJ8	2.74314	Yes
114	>tr|C6TLW3	2.73934	Yes
115	>tr|I1N551	2.73307	Yes
116	>tr|I1JJ00	2.72807	Yes
117	>tr|I1MZI9	2.72637	Yes
118	>tr|I1KY46	2.71709	Yes
119	>tr|I1KXW2	2.6974	Yes
120	>tr|I1KE44	2.68559	Yes
121	>tr|I1NHS0	2.67739	Yes
122	>tr|I1JLD4	2.67493	Yes
123	>tr|C6TGU2	2.67385	Yes
124	>tr|I1K3Y1	2.66883	Yes
125	>tr|I1LRW8	2.66132	Yes
126	>tr|K7L0W1	2.65949	Yes
127	>tr|I1MR18	2.65533	Yes
128	>tr|C6T0M5	2.64281	Yes
129	>tr|K7KP23	2.64272	Yes
130	>tr|K7KEB8	2.63454	Yes
131	>tr|I1JBH2	2.63259	Yes
132	>tr|K7MHS6	2.61638	Yes
133	>tr|I1LGD5	2.61239	Yes
134	>tr|K7MTK5	2.60721	Yes
135	>tr|I1KT81	2.60717	Yes
136	>tr|K7K7G7	2.60464	Yes
137	>tr|K7LG56	2.60458	Yes
138	>tr|K7KPJ4	2.60421	Yes
139	>tr|I1KPE8	2.60388	Yes
140	>tr|I1N0U1	2.60366	Yes
141	>tr|I1N0U7	2.5969	Yes
142	>tr|I1LFT4	2.59145	Yes
143	>tr|I1JQM7	2.58723	Yes
144	>tr|K7MZF7	2.58272	Yes
145	>tr|K7K4U3	2.58009	Yes
146	>tr|C6T3D6	2.57862	Yes
147	>tr|I1K7F5	2.57486	Yes
148	>tr|K7MIT1	2.57353	Yes
149	>sp|O04104	2.57272	Yes
150	>tr|K7KGK9	2.57111	Yes
151	>tr|B0M1A7	2.5707	Yes
152	>tr|K7MLS9	2.57021	Yes
153	>tr|I1L7B2	2.56759	Yes
154	>tr|K7LE43	2.56473	Yes
155	>tr|I1K996	2.56292	Yes
156	>tr|K7MBC7	2.56033	Yes
157	>tr|I1M3M3	2.55998	Yes
158	>tr|I1MHB9	2.55739	Yes
159	>tr|K7N0R8	2.55236	Yes
160	>tr|K7KSL1	2.55232	Yes
161	>tr|K7MRE5	2.55167	Yes
162	>tr|K7LW63	2.55029	Yes
163	>tr|I1N789	2.54831	Yes
164	>tr|I1K810	2.54551	Yes
165	>tr|I1L8B0	2.54385	Yes
166	>tr|I1JAL4	2.54235	Yes
167	>tr|I1MJ81	2.54133	Yes
168	>tr|I1JRK7	2.5348	Yes
169	>tr|I1MG38	2.53317	Yes
170	>tr|K7K502	2.53317	Yes
171	>tr|I1JWL3	2.53024	Yes
172	>tr|I1K363	2.52414	Yes
173	>tr|I1JF30	2.52378	Yes
174	>tr|I1MTA2	2.52364	Yes
175	>tr|I1MFE9	2.52353	Yes
176	>tr|K7LBN8	2.52183	Yes
177	>tr|K7LWX9	2.52183	Yes
178	>tr|I1KY47	2.52054	Yes
179	>tr|I1KU65	2.51967	Yes
180	>tr|K7KHX7	2.51631	Yes
181	>tr|K7K3S4	2.51483	Yes
182	>tr|K7K545	2.5143	Yes
183	>tr|I1LVV6	2.51387	Yes
184	>tr|O64458	2.51338	Yes
185	>tr|I1N786	2.51312	Yes
186	>tr|I1KIF9	2.51288	Yes
187	>tr|K7LG57	2.51112	Yes
188	>tr|I1N525	2.5083	Yes
189	>tr|I1JZJ8	2.50768	Yes
190	>tr|K7KCQ7	2.50298	Yes
191	>tr|K7K9R6	2.50278	Yes
192	>tr|K7MQX9	2.50203	Yes
193	>tr|I1MJK5	2.50171	Yes
194	>tr|K7KP11	2.50147	Yes
195	>tr|I1NC58	2.50031	Yes
196	>tr|I1JLQ9	2.49864	Yes
197	>tr|I1LMT4	2.49801	Yes
198	>tr|I1MQ63	2.4978	Yes
199	>tr|I1JKA3	2.49366	Yes
200	>tr|K7KBZ1	2.4935	Yes
201	>tr|K7KQ02	2.49237	Yes
202	>tr|I1KLS6	2.492	Yes
203	>tr|I1JSX9	2.48992	Yes
204	>tr|I1JQS1	2.4897	Yes
205	>tr|K7MU87	2.48604	Yes
206	>tr|I1KDB2	2.48438	Yes
207	>tr|K7LZX9	2.48308	Yes
208	>tr|K7MTK3	2.48267	Yes
209	>tr|K7L067	2.48091	Yes
210	>tr|K7K2I1	2.48072	Yes
211	>tr|K7K9M6	2.47841	Yes
212	>tr|I1JFM4	2.4777	Yes
213	>tr|I1L378	2.47621	Yes
214	>tr|K7KCH1	2.4758	Yes
215	>tr|K7MKT8	2.47327	Yes
216	>tr|K7L0E1	2.47081	Yes
217	>tr|I1M4C1	2.47079	Yes
218	>tr|I1KR18	2.46868	Yes
219	>tr|K7LNA6	2.46865	Yes
220	>tr|K7M8E1	2.46772	Yes
221	>tr|I1NF64	2.46461	Yes
222	>tr|K7KT89	2.46385	Yes
223	>tr|K7L0Z7	2.46357	Yes
224	>tr|I1LF79	2.46354	Yes
225	>tr|K7KPT2	2.46326	Yes
226	>tr|I1K364	2.46037	Yes
227	>tr|K7MU86	2.46028	Yes
228	>tr|I1LWM0	2.45987	Yes
229	>tr|K7MFP3	2.45924	Yes
230	>tr|K7LG58	2.45906	Yes
231	>tr|I1KQH7	2.45895	Yes
232	>tr|K7MBB4	2.45639	Yes
233	>tr|I1N3P6	2.45607	Yes
234	>tr|I1KF75	2.45585	Yes
235	>tr|I1NEZ6	2.45544	Yes
236	>tr|I1NHU8	2.45495	Yes
237	>tr|K7K157	2.45472	Yes
238	>tr|I1N7H6	2.45208	Yes
239	>tr|K7MZ11	2.45178	Yes
240	>tr|I1JLD3	2.45113	Yes
241	>tr|I1KHC0	2.45028	Yes
242	>tr|K7MBB5	2.44961	Yes
243	>tr|I1J8L4	2.44918	Yes
244	>tr|K7K276	2.44896	Yes
245	>tr|C6SYE8	2.44846	Yes
246	>tr|K7MLT0	2.44841	Yes
247	>tr|I1K709	2.44775	Yes
248	>tr|I1JA96	2.4476	Yes
249	>tr|I1M2B3	2.4462	Yes
250	>tr|I1KZS6	2.44581	Yes
251	>tr|I1MHF8	2.44511	Yes
252	>tr|I1KY49	2.44493	Yes
253	>tr|I1LDH3	2.44325	Yes
254	>tr|I1L0F1	2.44191	Yes
255	>tr|K7KFS7	2.43964	Yes
256	>tr|K7M8C1	2.43582	Yes
257	>tr|K7KWA3	2.431	Yes
258	>tr|K7MA10	2.43034	Yes
259	>tr|I1J787	2.43027	Yes
260	>sp|P22895	2.42941	Yes
261	>tr|K7MU85	2.42787	Yes
262	>tr|K7KIV4	2.42689	Yes
263	>tr|I1JTI2	2.42609	Yes
264	>tr|K7L8E1	2.42601	Yes
265	>tr|I1MSW4	2.42576	Yes
266	>tr|I1JFT2	2.42493	Yes
267	>tr|I1LFD8	2.42485	Yes
268	>tr|I1LGJ3	2.42334	Yes
269	>tr|I1JUL9	2.42194	Yes
270	>tr|I1K8G5	2.42146	Yes
271	>tr|K7N5C9	2.41781	Yes
272	>tr|K7KGE9	2.41687	Yes
273	>tr|I1JKR7	2.41664	Yes
274	>tr|K7K737	2.41642	Yes
275	>tr|K7KSB9	2.41605	Yes
276	>tr|K7K2J0	2.41526	Yes
277	>tr|K7KHU8	2.41519	Yes
278	>tr|K7MZL6	2.41408	Yes
279	>tr|K7MK96	2.41399	Yes
280	>tr|K7N4L6	2.41284	Yes
281	>tr|K7L200	2.41257	Yes
282	>tr|I1KRG9	2.41245	Yes
283	>tr|I1NBE9	2.41138	Yes
284	>tr|I1JKS0	2.41124	Yes
285	>tr|K7LUS2	2.41079	Yes
286	>tr|K7MAE7	2.41051	Yes
287	>tr|I1MQ84	2.41044	Yes
288	>tr|I1J7T0	2.41	Yes
289	>tr|I1LPD8	2.40998	Yes
290	>tr|K7MQI2	2.40872	Yes
291	>tr|K7KW03	2.40712	Yes
292	>tr|K7LGI8	2.40547	Yes
293	>tr|I1MJ80	2.40471	Yes
294	>tr|I1N790	2.4047	Yes
295	>tr|I1KXH3	2.40444	Yes
296	>tr|I1JM68	2.40365	Yes
297	>tr|K7LMC5	2.40347	Yes
298	>tr|I1JKR9	2.40307	Yes
299	>tr|K7LM30	2.40257	Yes
300	>tr|I1MV80	2.4017	Yes
301	>tr|K7MLH9	2.40158	Yes
302	>tr|I1KI18	2.4008	Yes
303	>tr|I1KZ54	2.40037	Yes
304	>tr|I1JSG1	2.39924	Yes
305	>tr|K7LFH5	2.39896	Yes
306	>tr|I1M7U2	2.39457	Yes
307	>tr|K7LEC7	2.39439	Yes
308	>tr|I1LAY1	2.39327	Yes
309	>tr|I1KSH0	2.393	Yes
310	>tr|C6T4Y0	2.39136	Yes
311	>tr|I1JHP2	2.39123	Yes
312	>tr|K7N0H8	2.39068	Yes
313	>tr|I1L1A2	2.39052	Yes
314	>tr|K7K565	2.38973	Yes
315	>tr|K7L201	2.38967	Yes
316	>tr|I1KQZ7	2.38794	Yes
317	>tr|K7KIC2	2.38644	Yes
318	>tr|I1JZJ7	2.38611	Yes
319	>tr|I1NBC7	2.38611	Yes
320	>tr|I1K463	2.38316	Yes
321	>tr|K7MR30	2.3831	Yes
322	>tr|K7MZU7	2.38299	Yes
323	>tr|K7LFL7	2.38261	Yes
324	>tr|K7M9J7	2.38238	Yes
325	>tr|K7MHM4	2.37966	Yes
326	>tr|K7K736	2.37828	Yes
327	>tr|K7LH72	2.37736	Yes
328	>tr|K7KN87	2.37726	Yes
329	>tr|I1KRI3	2.37722	Yes
330	>tr|I1N4K4	2.37713	Yes
331	>tr|I1J4L4	2.37704	Yes
332	>tr|K7N029	2.37691	Yes
333	>tr|I1KAG1	2.3769	Yes
334	>tr|I1LIR6	2.37652	Yes
335	>tr|I1KDA1	2.37605	Yes
336	>tr|I1KAM3	2.37543	Yes
337	>tr|K7KGF1	2.37529	Yes
338	>tr|C6T7J4	2.37496	Yes
339	>tr|I1J747	2.37281	Yes
340	>tr|K7M2Z9	2.37185	Yes
341	>tr|I1JU50	2.37109	Yes
342	>tr|K7LG70	2.37004	Yes
343	>tr|K7KF41	2.36947	Yes
344	>tr|I1M700	2.36915	Yes
345	>tr|K7KQH7	2.36745	Yes
346	>tr|I1KNE3	2.36745	Yes
347	>tr|I1LVF0	2.36735	Yes
348	>tr|I1LPV9	2.36535	Yes
349	>tr|I1JY83	2.36514	Yes
350	>tr|I1K1X3	2.36512	Yes
351	>tr|K7N006	2.36486	Yes
352	>tr|K7K2F8	2.36452	Yes
353	>tr|C6T4E6	2.3645	Yes
354	>tr|K7MTK4	2.36433	Yes
355	>tr|I1KNX4	2.36349	Yes
356	>tr|I1N0U0	2.36328	Yes
357	>tr|I1LBP0	2.36303	Yes
358	>tr|C6SWP4	2.36258	Yes
359	>tr|I1JRX2	2.36215	Yes
360	>tr|K7LA43	2.36126	Yes
361	>tr|K7L781	2.36098	Yes
362	>tr|K7LG00	2.36098	Yes
363	>tr|K7MM78	2.36094	Yes
364	>tr|K7MTJ2	2.36091	Yes
365	>tr|I1M079	2.36024	Yes
366	>tr|I1LS34	2.36003	Yes
367	>tr|I1JDF4	2.35948	Yes
368	>tr|K7LVD3	2.35925	Yes
369	>tr|I1MKP8	2.35846	Yes
370	>tr|I1ME88	2.35839	Yes
371	>tr|I1KIV3	2.35805	Yes
372	>tr|K7LY12	2.3577	Yes
373	>tr|I1JW76	2.35707	Yes
374	>tr|K7LAP1	2.3568	Yes
375	>tr|K7LFV1	2.3563	Yes
376	>tr|I1KNL7	2.35627	Yes
377	>tr|C6SZK6	2.35541	Yes
378	>tr|I1JM67	2.35475	Yes
379	>tr|I1K0X4	2.35382	Yes
380	>tr|I1L4T9	2.35294	Yes
381	>tr|I1NDC7	2.35292	Yes
382	>tr|I1JDA7	2.35262	Yes
383	>tr|I1LHR6	2.35262	Yes
384	>tr|I1K5J7	2.35174	Yes
385	>tr|K7N4B4	2.35044	Yes
386	>tr|I1JK87	2.35022	Yes
387	>tr|K7K0P7	2.35014	Yes
388	>tr|I1KFM7	2.34987	Yes
389	>tr|C6SYK4	2.34916	Yes
390	>tr|I1M7X5	2.34846	Yes
391	>tr|K7LP52	2.34822	Yes
392	>tr|I1J859	2.34806	Yes
393	>tr|K7N5B5	2.34761	Yes
394	>tr|I1LLQ4	2.3473	Yes
395	>tr|K7KF94	2.34469	Yes
396	>tr|C6TDZ9	2.34446	Yes
397	>tr|K7MIT0	2.34431	Yes
398	>tr|I1LM74	2.34427	Yes
399	>tr|K7KC31	2.34412	Yes
400	>tr|I1N7V5	2.34347	Yes
401	>tr|K7L8E4	2.34254	Yes
402	>tr|Q00M73	2.34215	Yes
403	>tr|K7M0G4	2.34194	Yes
404	>tr|I1K822	2.34064	Yes
405	>tr|K7N085	2.34009	Yes
406	>tr|I1LI17	2.33939	Yes
407	>tr|K7L2M5	2.33888	Yes
408	>tr|C6T057	2.33868	Yes
409	>tr|C6SX18	2.33839	Yes
410	>tr|I1KWF4	2.33757	Yes
411	>tr|K7LVS1	2.33713	Yes
412	>tr|I1L3K1	2.33639	Yes
413	>tr|K7LKJ3	2.33566	Yes
414	>tr|C6T462	2.33563	Yes
415	>tr|I1NFF3	2.33512	Yes
416	>tr|K7L7W7	2.33409	Yes
417	>tr|K7M5G1	2.33345	Yes
418	>tr|C6T2Q8	2.33254	Yes
419	>tr|K7KV68	2.3321	Yes
420	>tr|K7MK30	2.33147	Yes
421	>tr|I1NCZ9	2.33135	Yes
422	>tr|K7N4F6	2.3313	Yes
423	>tr|I1KTK3	2.33082	Yes
424	>tr|I1M1K5	2.33039	Yes
425	>tr|I1LF80	2.32986	Yes
426	>tr|K7KB03	2.32985	Yes
427	>tr|K7KG16	2.32901	Yes
428	>tr|I1JAU1	2.3285	Yes
429	>tr|K7LJG0	2.32835	Yes
430	>tr|K7LF04	2.32739	Yes
431	>tr|K7LDJ8	2.32723	Yes
432	>tr|I1KIY9	2.3271	Yes
433	>tr|K7LEL0	2.32668	Yes
434	>tr|K7LSW0	2.32587	Yes
435	>tr|I1K4X8	2.32539	Yes
436	>tr|I1MGZ1	2.32471	Yes
437	>tr|K7MTA5	2.32439	Yes
438	>tr|I1LJS8	2.32421	Yes
439	>tr|I1JRK1	2.32413	Yes
440	>tr|I1M7K5	2.32382	Yes
441	>tr|K7L642	2.32227	Yes
442	>tr|K7MU88	2.32214	Yes
443	>tr|I1L4D5	2.32212	Yes
444	>tr|K7L8U8	2.32181	Yes
445	>tr|I1MWN9	2.32176	Yes
446	>tr|C6T009	2.32154	Yes
447	>tr|K7MZ68	2.32115	Yes
448	>tr|K7KSU2	2.32085	Yes
449	>tr|K7M9A8	2.32059	Yes
450	>tr|K7L7U7	2.3202	Yes
451	>tr|C6SVK5	2.31997	Yes
452	>tr|I1MVN5	2.31918	Yes
453	>tr|I1MSU1	2.31907	Yes
454	>tr|K7M4F1	2.31868	Yes
455	>tr|K7K1C5	2.31855	Yes
456	>tr|I1K0W7	2.31749	Yes
457	>tr|C6TE96	2.31727	Yes
458	>tr|I1LGU1	2.317	Yes
459	>tr|I1KJM8	2.31558	Yes
460	>tr|K7M0Z2	2.31538	Yes
461	>tr|I1JSN4	2.31516	Yes
462	>tr|K7LWN4	2.31409	Yes
463	>tr|I1KY82	2.31399	Yes
464	>tr|I1JU81	2.31269	Yes
465	>tr|I1MTB5	2.31244	Yes
466	>tr|K7K6D2	2.30987	Yes
467	>tr|I1LS94	2.30984	Yes
468	>tr|I1M7R8	2.30921	Yes
469	>tr|I1NIC7	2.3079	Yes
470	>tr|I1L384	2.30621	Yes
471	>tr|I1LCJ8	2.30568	Yes
472	>tr|I1KTJ4	2.30445	Yes
473	>tr|I1MUA9	2.30305	Yes
474	>tr|K7M0Z6	2.3024	Yes
475	>tr|K7KPY5	2.30212	Yes
476	>tr|K7LJ32	2.30138	Yes
477	>tr|I1L0F0	2.3011	Yes
478	>tr|K7KGL4	2.30083	Yes
479	>tr|K7LTG8	2.30036	Yes
480	>tr|K7MAE8	2.3003	Yes
481	>tr|K7N180	2.29998	Yes
482	>tr|K7MDG2	2.29678	Yes
483	>tr|K7KNG2	2.29616	Yes
484	>tr|I1N2Y1	2.29488	Yes
485	>tr|I1JHV6	2.29384	Yes
486	>tr|K7LQI2	2.29351	Yes
487	>tr|K7KFW9	2.29311	Yes
488	>tr|K7MLQ7	2.29203	Yes
489	>tr|I1KJI0	2.29158	Yes
490	>tr|I1M140	2.29108	Yes
491	>tr|K7KFZ6	2.28972	Yes
492	>tr|K7KW72	2.2888	Yes
493	>tr|I1LXX4	2.28773	Yes
494	>tr|K7MX65	2.28688	Yes
495	>tr|K7KEZ8	2.28531	Yes
496	>tr|K7KBA8	2.2846	Yes
497	>tr|I1MSB8	2.2841	Yes
498	>tr|I1KSH8	2.284	Yes
499	>tr|K7LYB6	2.28369	Yes
500	>tr|I1JP25	2.2836	Yes
501	>tr|I1K2T1	2.28333	Yes
502	>tr|K7MCD1	2.28331	Yes
503	>tr|I1LBQ4	2.28189	Yes
504	>tr|I1MEQ4	2.28151	Yes
505	>tr|I1NHR5	2.28098	Yes
506	>tr|K7KYI5	2.28073	Yes
507	>tr|K7LXM6	2.28034	Yes
508	>tr|K7MDE8	2.2798	Yes
509	>tr|K7MCT0	2.27882	Yes
510	>tr|K7K400	2.27757	Yes
511	>tr|K7M737	2.27557	Yes
512	>tr|K7LKD1	2.27494	Yes
513	>tr|I1LNR8	2.27463	Yes
514	>tr|K7MTI9	2.27456	Yes
515	>tr|I1KEV4	2.27428	Yes
516	>tr|I1JLV2	2.27392	Yes
517	>tr|I1LFD9	2.27311	Yes
518	>tr|K7LBL1	2.27221	Yes
519	>tr|K7LB38	2.2715	Yes
520	>tr|K7N093	2.26823	Yes
521	>tr|I1LEZ6	2.2671	Yes
522	>tr|I1JPI7	2.26328	Yes
523	>tr|I1L233	2.26209	Yes
524	>tr|K7MEZ2	2.262	Yes
525	>tr|I1MQX3	2.26153	Yes
526	>tr|I1N115	2.26068	Yes
527	>tr|I1JQU4	2.2597	Yes
528	>tr|K7L999	2.25837	Yes
529	>tr|I1JSN6	2.25526	Yes
530	>tr|I1JZA9	2.25454	Yes
531	>tr|K7MFW4	2.25232	Yes
532	>tr|K7L8E0	2.25225	Yes
533	>tr|K7LAJ4	2.25217	Yes
534	>tr|I1NH14	2.24942	Yes
535	>tr|K7M3I9	2.24869	Yes
536	>tr|K7M778	2.24768	Yes
537	>tr|K7MVJ0	2.24453	Yes
538	>tr|I1LJX3	2.24382	Yes
539	>tr|K7KP01	2.24196	Yes
540	>tr|I1NEL6	2.24152	Yes
541	>tr|I1MQ94	2.24055	Yes
542	>tr|K7L457	2.24004	Yes
543	>tr|K7K6G8	2.23806	Yes
544	>tr|K7MW12	2.23762	Yes
545	>tr|K7LBZ5	2.23746	Yes
546	>tr|I1NIS5	2.23523	Yes
547	>tr|I1K708	2.23383	Yes
548	>tr|K7M005	2.23305	Yes
549	>tr|K7LQ11	2.23191	Yes
550	>tr|K7KLR5	2.23139	Yes
551	>tr|K7KH13	2.22512	Yes
552	>tr|B1ACD3	2.22472	Yes
553	>tr|K7N2L4	2.22418	Yes
554	>tr|I1NDC8	2.22386	Yes
555	>tr|M1FPG4	2.22101	Yes
556	>tr|K7N249	2.22087	Yes
557	>tr|K7MQN6	2.21701	Yes
558	>tr|I1MVQ1	2.21488	Yes
559	>tr|I1JTM7	2.21449	Yes
560	>tr|I1J8V8	2.21153	Yes
561	>tr|K7KE01	2.20711	Yes
562	>tr|K7M8I5	2.20699	Yes
563	>tr|K7LJ75	2.2052	Yes
564	>tr|I1MKR2	2.20394	Yes
565	>tr|I1NAV0	2.20123	Yes
566	>tr|K7MUY1	2.20043	Yes
567	>tr|K7KJ35	2.19817	Yes
568	>tr|K7L075	2.19762	Yes
569	>tr|I1L7E3	2.19712	Yes
570	>tr|I1JGX6	2.19675	Yes
571	>tr|C6SWX5	2.1967	Yes
572	>tr|I1L4B1	2.19408	Yes
573	>tr|I1LPV8	2.1933	Yes
574	>tr|K7L905	2.19205	Yes
575	>tr|C6TCT9	2.19152	Yes
576	>tr|K7MFV2	2.18998	Yes
577	>tr|I1N3N6	2.18803	Yes
578	>tr|K7L7U1	2.18741	Yes
579	>tr|C6T6C1	2.18557	Yes
580	>tr|I1KJC0	2.18358	Yes
581	>tr|I1L912	2.18228	Yes
582	>tr|K7L253	2.18119	Yes
583	>tr|C6TCP3	2.17839	Yes
584	>tr|I1LCN4	2.17717	Yes
585	>tr|I1JVR8	2.17418	Yes
586	>tr|I1KQC3	2.17328	Yes
587	>tr|K7N2Q8	2.17316	Yes
588	>tr|K7L6S8	2.17243	Yes
589	>tr|I1L3L3	2.1722	Yes
590	>tr|I1ND35	2.1714	Yes
591	>tr|K7L0Z5	2.1714	Yes
592	>tr|I1KL26	2.16856	Yes
593	>tr|I1K8G2	2.16837	Yes
594	>tr|I1L0D8	2.15532	Yes
595	>tr|C6T337	2.15471	Yes
596	>tr|K7K1N3	2.15331	Yes
597	>tr|I1MEV7	2.15008	Yes
598	>tr|K7MAL8	2.14585	Yes
599	>tr|K7KJ36	2.14549	Yes
600	>tr|I1MGV4	2.13854	Yes
601	>tr|I1JI62	2.13422	Yes
602	>sp|Q2PMS0	2.13185	Yes
603	>tr|K7KT67	2.12651	Yes
604	>tr|C6TC32	2.12632	Yes
605	>tr|K7N0G9	2.1259	Yes
606	>tr|K7KVN9	2.1209	Yes
607	>tr|K7MCX8	2.12089	Yes
608	>tr|I1LJ61	2.11775	Yes
609	>sp|Q2PMT6	2.11134	Yes
610	>tr|I1KFS7	2.10673	Yes
611	>tr|K7KZN7	2.10514	Yes
612	>tr|K7K8H2	2.09744	Yes
613	>tr|K7M4X2	2.09075	Yes
614	>tr|I1MB86	2.08884	Yes
615	>tr|I1LT10	2.08529	Yes
616	>tr|I1KE06	2.0836	Yes
617	>tr|I1M701	2.08128	Yes
618	>tr|K7ME62	2.07984	Yes
619	>tr|K7M2A6	2.07979	Yes
620	>tr|K7L2D3	2.06986	Yes
621	>tr|K7L3M9	2.0668	Yes
622	>tr|I1JS00	2.06092	Yes
623	>tr|K7N548	2.05888	Yes
624	>tr|I1NHU9	2.05757	Yes
625	>tr|K7L994	2.05292	Yes
626	>tr|K7KGF0	2.05224	Yes
627	>tr|I1MA45	2.0517	Yes
628	>tr|I1LGQ6	2.05162	Yes
629	>tr|I1LPX4	2.03816	Yes
630	>tr|K7KEG5	2.03607	Yes
631	>tr|I1MP78	2.02991	Yes
632	>tr|C6TE71	2.02428	Yes
633	>tr|K7MJC0	2.01959	Yes
634	>tr|I1MDQ1	2.00493	Yes
635	>tr|I1N9I2	2.00186	Yes
636	>tr|I1M870	2.00085	Yes
637	>tr|K7MF22	1.99742	Yes
638	>tr|K7LGH4	1.9916	Yes
639	>tr|I1L7W1	1.99117	Yes
640	>tr|K7KE35	1.98971	Yes
641	>tr|I1M1P9	1.98917	Yes
642	>tr|I1NJ62	1.98521	Yes
643	>tr|K7LQU7	1.98142	Yes
644	>tr|I1JEW0	1.97421	Yes
645	>tr|K7LG55	1.97171	Yes
646	>tr|I1L165	1.97138	Yes
647	>tr|I1KFP1	1.96684	Yes
648	>tr|K7MMJ1	1.96343	Yes
649	>tr|I1MYH9	1.96188	Yes
650	>tr|K7KSD7	1.96098	Yes
651	>tr|K7KTT4	1.9591	Yes
652	>tr|I1LX50	1.9572	Yes
653	>tr|K7LLW2	1.95682	Yes
654	>tr|K7MT75	1.94718	Yes
655	>tr|K7LJ48	1.94499	Yes
656	>tr|I1KWJ0	1.94222	Yes
657	>tr|K7MYE9	1.93991	Yes
658	>tr|K7KLB0	1.93129	Yes
659	>tr|K7KIA1	1.92737	Yes
660	>tr|K7ME44	1.92697	Yes
661	>tr|I1JHA6	1.91495	Yes
662	>tr|K7MJP0	1.91056	Yes
663	>tr|K7KY71	1.90917	Yes
664	>tr|I1JVN7	1.90207	Yes
665	>tr|K7MK35	1.90186	Yes
666	>tr|K7KCY8	1.89905	Yes
667	>tr|K7M516	1.89637	Yes
668	>tr|C6TF54	1.8919	Yes
669	>tr|I1LL16	1.88944	Yes
670	>tr|I1KFV0	1.88907	Yes
671	>tr|K7K4Y2	1.88891	Yes
672	>tr|K7KSD9	1.88865	Yes
673	>tr|I1J7I7	1.88433	Yes
674	>tr|I1MI23	1.88404	Yes
675	>tr|K7KWB2	1.8822	Yes
676	>tr|K7MI95	1.88101	Yes
677	>tr|I1JCH9	1.87643	Yes
678	>tr|I1NAU1	1.87608	Yes
679	>tr|K7MJ25	1.87111	Yes
680	>tr|I1M1K6	1.86958	Yes
681	>tr|I1L7J3	1.86649	Yes
682	>tr|I1KF65	1.86419	Yes
683	>tr|I1JXU3	1.86394	Yes
684	>tr|K7KS35	1.85597	Yes
685	>tr|K7LU42	1.85281	Yes
686	>tr|K7KLI3	1.85194	Yes
687	>tr|I1N1N5	1.84212	Yes
688	>tr|K7L4D5	1.83719	Yes
689	>tr|I1MEQ3	1.83504	Yes
690	>tr|I1LL15	1.83245	Yes
691	>tr|H2BER4	1.83208	Yes
692	>tr|K7L976	1.82502	Yes
693	>tr|K7LEN7	1.82482	Yes
694	>tr|I1JHA4	1.81625	Yes
695	>tr|I1K982	1.80843	Yes
696	>tr|I1J8J0	1.80618	Yes
697	>tr|I1NDY2	1.80393	Yes
698	>tr|I1JXU2	1.80361	Yes
699	>tr|I1J5M1	1.80002	Yes
700	>tr|I1M292	1.79663	Yes
701	>tr|I1N327	1.79472	Yes
702	>tr|I1NF55	1.79237	Yes
703	>tr|I1K6J9	1.79101	Yes
704	>tr|K7MP91	1.78883	Yes
705	>tr|K7M802	1.78308	Yes
706	>tr|K7MU61	1.78241	Yes
707	>tr|I1J6Y7	1.77682	Yes
708	>tr|I1KXK1	1.77236	Yes
709	>tr|K7L6P2	1.77016	Yes
710	>tr|I1M9D7	1.765	Yes
711	>tr|I1JL56	1.75642	Yes
712	>tr|I1KQH4	1.75368	Yes
713	>tr|I1M6Y5	1.74232	Yes
714	>tr|C6ZS32	1.73818	Yes
715	>tr|K7MV79	1.73379	Yes
716	>tr|K7KSD8	1.73286	Yes
717	>tr|I1M6Y6	1.72974	Yes
718	>tr|K7ME55	1.72335	Yes
719	>tr|I1JKG8	1.72196	Yes
720	>tr|I1MP98	1.72073	Yes
721	>tr|C6TG03	1.71361	Yes
722	>tr|K7LFZ4	1.71345	Yes
723	>tr|I1K529	1.71262	Yes
724	>tr|I1LDM8	1.71245	Yes
725	>tr|K7KT92	1.71025	Yes
726	>tr|K7K6I8	1.70816	Yes
727	>tr|K7N028	1.70708	Yes
728	>tr|C6SWN5	1.70486	Yes
729	>tr|K7KJX3	1.70318	Yes
730	>tr|K7M5S9	1.70211	Yes
731	>tr|I1K5M2	1.70041	Yes
732	>tr|K7MUF3	1.69986	Yes
733	>tr|I1KTY5	1.69866	Yes
734	>tr|I1LQR7	1.6974	Yes
735	>tr|I1MP99	1.69546	Yes
736	>tr|C6T546	1.69316	Yes
737	>tr|K7M4W4	1.69258	Yes
738	>tr|I1MUG4	1.69022	Yes
739	>tr|K7LM75	1.68726	Yes
740	>tr|K7LJC3	1.68122	Yes
741	>tr|I1K6H9	1.68112	Yes
742	>tr|K7LIH6	1.67711	Yes
743	>tr|I1JQ14	1.67699	Yes
744	>tr|I1MRT9	1.67691	Yes
745	>tr|I1K4S4	1.67605	Yes
746	>tr|I1K7Z6	1.67437	Yes
747	>tr|K7KY25	1.67432	Yes
748	>tr|C6T2B0	1.67362	Yes
749	>tr|I1L4B4	1.67358	Yes
750	>tr|K7N1C1	1.67022	Yes
751	>tr|K7KJX2	1.66919	Yes
752	>tr|I1LFK2	1.66847	Yes
753	>tr|C6TA87	1.66775	Yes
754	>tr|I1LE51	1.66742	Yes
755	>tr|I1NB92	1.66733	Yes
756	>tr|K7KYP2	1.66655	Yes
757	>tr|I1L8B7	1.66633	Yes
758	>tr|I1K6L2	1.66499	Yes
759	>tr|K7MTB5	1.66445	Yes
760	>tr|K7MVE5	1.6634	Yes
761	>tr|I1MNZ6	1.66303	Yes
762	>tr|C6T220	1.66153	Yes
763	>tr|K7M758	1.66088	Yes
764	>tr|K7KI01	1.66022	Yes
765	>tr|I1JLM0	1.65973	Yes
766	>tr|I1J7Q0	1.65714	Yes
767	>tr|I1MHM6	1.6566	Yes
768	>tr|K7KR25	1.65499	Yes
769	>tr|I1J5Q7	1.65424	Yes
770	>tr|K7KN42	1.65407	Yes
771	>tr|K7KHG9	1.65225	Yes
772	>tr|I1LGP6	1.65213	Yes
773	>tr|I1K745	1.65192	Yes
774	>tr|K7K8X3	1.65169	Yes
775	>tr|K7N004	1.65144	Yes
776	>tr|K7M170	1.65118	Yes
777	>tr|I1KH41	1.65047	Yes
778	>tr|I1MHU4	1.65032	Yes
779	>tr|I1NFW4	1.65014	Yes
780	>tr|K7N1U6	1.64922	Yes
781	>tr|K7M0K2	1.64842	Yes
782	>tr|I1NB17	1.64828	Yes
783	>tr|I1NEZ9	1.64814	Yes
784	>tr|C6T1P3	1.64748	Yes
785	>tr|I1MM91	1.64742	Yes
786	>tr|I1JLJ2	1.64698	Yes
787	>tr|K7L741	1.64672	Yes
788	>tr|I1MHM7	1.64637	Yes
789	>tr|I1KIY7	1.64607	Yes
790	>tr|K7MYM6	1.64584	Yes
791	>tr|I1L5M9	1.64532	Yes
792	>tr|I1KJ83	1.64516	Yes
793	>tr|I1JPP0	1.64447	Yes
794	>tr|I1JJ41	1.64377	Yes
795	>tr|K7MQ21	1.64339	Yes
796	>tr|K7LTK6	1.64149	Yes
797	>tr|I1JRU4	1.64125	Yes
798	>tr|C6SZ77	1.6407	Yes
799	>tr|K7L3S7	1.63924	Yes
800	>tr|I1M866	1.63736	Yes
801	>tr|C6T304	1.63677	Yes
802	>tr|K7MA36	1.63639	Yes
803	>tr|I1MG60	1.63618	Yes
804	>tr|K7K1B4	1.63581	Yes
805	>tr|C6TK73	1.63576	Yes
806	>tr|I1KQZ6	1.63481	Yes
807	>tr|K7MVL6	1.63461	Yes
808	>tr|K7K4C9	1.63437	Yes
809	>tr|C6T4M4	1.63257	Yes
810	>tr|Q9BBU5	1.63247	Yes
811	>tr|I1LKI0	1.63147	Yes
812	>tr|I1MYX7	1.63143	Yes
813	>tr|C6TCG0	1.63055	Yes
814	>tr|I1MX04	1.62927	Yes
815	>tr|I1KTI1	1.62785	Yes
816	>tr|I1KZM2	1.62669	Yes
817	>tr|I1L7X3	1.62512	Yes
818	>tr|I1MAS9	1.62447	Yes
819	>tr|I1NAP5	1.62107	Yes
820	>tr|K7MFX4	1.62092	Yes
821	>tr|C6T0M0	1.62015	Yes
822	>tr|I1KE52	1.61913	Yes
823	>tr|K7M5C9	1.61885	Yes
824	>tr|I1MMM7	1.61867	Yes
825	>tr|I1MMR4	1.6179	Yes
826	>tr|I1KR60	1.6176	Yes
827	>tr|I1J967	1.61746	Yes
828	>tr|K7KY23	1.61701	Yes
829	>tr|I1KA04	1.61656	Yes
830	>tr|I1KKL0	1.61587	Yes
831	>tr|K7M941	1.61537	Yes
832	>tr|I1K2E4	1.61526	Yes
833	>tr|I1L3Z7	1.61457	Yes
834	>tr|K7MTH4	1.61435	Yes
835	>tr|I1NGX3	1.61382	Yes
836	>tr|K7MWY9	1.61261	Yes
837	>tr|I1MQY9	1.61199	Yes
838	>tr|K7K791	1.61145	Yes
839	>tr|I1MMU2	1.61078	Yes
840	>tr|C6T111	1.61076	Yes
841	>tr|I1LNW1	1.61071	Yes
842	>tr|I1L6D1	1.61002	Yes
843	>tr|K7N3H1	1.6085	Yes
844	>tr|I1JZP3	1.60783	Yes
845	>tr|I1NDC6	1.60769	Yes
846	>tr|K7MEZ8	1.60638	Yes
847	>tr|I1JTJ3	1.60594	Yes
848	>tr|I1JFK4	1.60545	Yes
849	>tr|I1MAX3	1.60526	Yes
850	>tr|I1M0U3	1.60476	Yes
851	>tr|I1NFW5	1.60463	Yes
852	>tr|K7K970	1.60421	Yes
853	>tr|I1LSZ6	1.60353	Yes
854	>tr|C6T480	1.60248	Yes
855	>tr|K7M8B8	1.60182	Yes
856	>tr|C6SXF0	1.60174	Yes
857	>tr|K7K3M7	1.6009	Yes
858	>tr|K7KGS2	1.59937	Yes
859	>tr|I1LYL7	1.59896	Yes
860	>tr|K7M2R0	1.59836	Yes
861	>tr|K7LN61	1.59819	Yes
862	>tr|I1LBD0	1.59729	Yes
863	>tr|I1MTW4	1.59699	Yes
864	>tr|I1NE14	1.59626	Yes
865	>tr|K7M0Q5	1.59593	Yes
866	>tr|I1N7C5	1.5953	Yes
867	>tr|K7KYP1	1.59505	Yes
868	>tr|I1N1K4	1.59495	Yes
869	>tr|I1JRU5	1.59455	Yes
870	>tr|K7LPP7	1.59438	Yes
871	>tr|I1K6K5	1.59408	Yes
872	>tr|I1N3I1	1.59404	Yes
873	>tr|C6T5R3	1.59393	Yes
874	>tr|I1KTB5	1.59389	Yes
875	>tr|K7KYD6	1.59323	Yes
876	>tr|C6FF79	1.59275	Yes
877	>tr|I1LIG0	1.5918	Yes
878	>tr|I1JPD1	1.59173	Yes
879	>tr|K7L0D3	1.59106	Yes
880	>tr|I1MBP5	1.58972	Yes
881	>tr|I1N9V0	1.58954	Yes
882	>tr|K7MG98	1.58944	Yes
883	>tr|C6T1F5	1.58944	Yes
884	>tr|K7KFH2	1.58835	Yes
885	>tr|I1KBA0	1.58718	Yes
886	>tr|I1NIY6	1.58625	Yes
887	>tr|K7KTW3	1.58625	Yes
888	>tr|K7MBG0	1.58526	Yes
889	>tr|I1JRG9	1.58513	Yes
890	>tr|K7LPT6	1.5839	Yes
891	>tr|I1MCD6	1.58353	Yes
892	>tr|I1JQ59	1.58259	Yes
893	>tr|K7M3P8	1.58127	Yes
894	>tr|I1JI58	1.58101	Yes
895	>tr|I1N2L2	1.57865	Yes
896	>tr|I1KP80	1.57835	Yes
897	>tr|K7KGR8	1.57818	Yes
898	>tr|Q9FQD9	1.57801	Yes
899	>tr|K7KJE9	1.57503	Yes
900	>tr|K7MA35	1.5748	Yes
901	>tr|K7K5X7	1.5743	Yes
902	>tr|I1K2Y1	1.57382	Yes
903	>tr|C6TB15	1.57378	Yes
904	>tr|I1L7N0	1.57276	Yes
905	>tr|K7K1I0	1.57228	Yes
906	>tr|K7MQ18	1.57182	Yes
907	>tr|I1JZ51	1.57171	Yes
908	>tr|I1MHN6	1.57153	Yes
909	>tr|C6TH26	1.5715	Yes
910	>tr|I1J6F8	1.57138	Yes
911	>tr|I1KFJ3	1.56995	Yes
912	>tr|I1N8L3	1.56852	Yes
913	>tr|K7LUK9	1.56725	Yes
914	>tr|K7ML71	1.56613	Yes
915	>tr|C6TMH8	1.5658	Yes
916	>tr|K7MV45	1.56469	Yes
917	>tr|C6SY65	1.56461	Yes
918	>tr|K7LBR7	1.56404	Yes
919	>tr|I1MHU6	1.56391	Yes
920	>tr|I1JTX5	1.56352	Yes
921	>tr|I1JBH7	1.56335	Yes
922	>tr|K7MW24	1.56225	Yes
923	>tr|I1J761	1.56209	Yes
924	>tr|C6T3U6	1.56154	Yes
925	>tr|I1MT34	1.56049	Yes
926	>tr|I1JYA5	1.55976	Yes
927	>tr|I1KZ57	1.55968	Yes
928	>tr|I1KWM7	1.55952	Yes
929	>tr|I1NGY9	1.5591	Yes
930	>tr|I1M7D3	1.55799	Yes
931	>tr|K7M2S6	1.55771	Yes
932	>tr|I1MIE1	1.55743	Yes
933	>tr|C6TDU1	1.55548	Yes
934	>tr|K7MGJ9	1.55492	Yes
935	>tr|I1LUB7	1.5549	Yes
936	>tr|I1J5A4	1.55442	Yes
937	>tr|I1KX47	1.5541	Yes
938	>tr|K7KFT7	1.55173	Yes
939	>tr|I1MIA8	1.55134	Yes
940	>tr|I1JQH0	1.55017	Yes
941	>tr|I1LDK7	1.55016	Yes
942	>tr|I1NDP1	1.54758	Yes
943	>tr|K7K972	1.54633	Yes
944	>tr|I1JZM5	1.54624	Yes
945	>tr|K7LQF5	1.54618	Yes
946	>tr|K7L996	1.54535	Yes
947	>tr|I1MSN7	1.54502	Yes
948	>tr|I1K1H7	1.54481	Yes
949	>tr|K7MJP2	1.54227	Yes
950	>tr|I1MBC1	1.54206	Yes
951	>tr|I1MMC8	1.5419	Yes
952	>tr|I1LVV8	1.54182	Yes
953	>tr|I1KCC3	1.54059	Yes
954	>tr|I1JPQ5	1.54005	Yes
955	>tr|I1M1M4	1.53915	Yes
956	>tr|I1LXL0	1.5383	Yes
957	>tr|C6SZ10	1.53799	Yes
958	>tr|I1J9A6	1.53767	Yes
959	>tr|I1KNY3	1.53719	Yes
960	>tr|I1NIW9	1.53618	Yes
961	>tr|I1LMW8	1.53611	Yes
962	>tr|K7K478	1.53578	Yes
963	>tr|I1KML6	1.53558	Yes
964	>tr|K7KDR5	1.53421	Yes
965	>tr|K7LRF6	1.53415	Yes
966	>tr|I1M8D7	1.53412	Yes
967	>tr|I1KNI1	1.53406	Yes
968	>tr|I1JKW3	1.5337	Yes
969	>tr|K7K899	1.53089	Yes
970	>tr|K7KGR9	1.53054	Yes
971	>tr|K7MW89	1.52971	Yes
972	>tr|K7MYF5	1.52953	Yes
973	>tr|K7LVG8	1.52933	Yes
974	>tr|K7K3K0	1.5287	Yes
975	>tr|I1L5H2	1.52763	Yes
976	>tr|I1K405	1.52707	Yes
977	>tr|K7KKU3	1.52584	Yes
978	>tr|C6T2Y2	1.52557	Yes
979	>tr|I1KPA9	1.52544	Yes
980	>tr|K7MZA4	1.52466	Yes
981	>tr|I1KZ58	1.52453	Yes
982	>tr|I1LYU4	1.52387	Yes
983	>tr|I1MBQ3	1.52322	Yes
984	>tr|K7N1J3	1.52302	Yes
985	>tr|K7L9G9	1.5225	Yes
986	>tr|K7MNR7	1.5215	Yes
987	>tr|I1M5R5	1.52103	Yes
988	>tr|K7N3G6	1.52057	Yes
989	>tr|C6TNF8	1.51977	Yes
990	>tr|I1J9F2	1.51711	Yes
991	>tr|C6TCX0	1.51686	Yes
992	>tr|I1J7U5	1.51561	Yes
993	>tr|I1JYA8	1.51378	Yes
994	>tr|I1JHQ6	1.51312	Yes
995	>tr|K7M8V6	1.51282	Yes
996	>tr|I1KBD1	1.51222	Yes
997	>tr|K7MF42	1.51016	Yes
998	>tr|K7LYS8	1.51013	Yes
999	>tr|I1KZK7	1.50904	Yes
1000	>tr|I1JFU1	1.50885	Yes
1001	>tr|K7MKE6	1.50684	Yes
1002	>tr|I1MMU5	1.5068	Yes
1003	>tr|K7KVP0	1.50618	Yes
1004	>tr|K7KDK5	1.50598	Yes
1005	>tr|I1L4F8	1.50583	Yes
1006	>tr|I1NDA5	1.50539	Yes
1007	>tr|I1JWX9	1.50162	Yes
1008	>tr|I1JUT6	1.50063	Yes
1009	>tr|K7MIP5	1.50033	Yes
