# Supplementary material for: PPero, a Computational Model for Plant PTS1 Type Peroxisomal Protein Prediction
Source: PLoS One. 2017 Jan 3;12(1):e0168912. doi: 10.1371/journal.pone.0168912 (PMC5207514; doi:10.1371/journal.pone.0168912)
Supplement: S2 File — (CSV) [file pone.0168912.s003.csv]

1	4G18490F	TGCTCTAGAGCAAAAGAGTTACTTGTCCGTG
2	4G18490R	CCGCTCGAG TTATAAAAAGGATATCTGGTCTTCATA
3	1G35900F	TGCTCTAGA CCTCTGTTCTCTGAAGAGCGTCC
4	1G35900R	CCGCTCGAG CTAAAGATCGCTATCACTCGGGG
5	3G20530F	TGCTCTAGACTTGAGTACTTAGCCGTGACCAAAA
6	3G20530R	CCGCTCGAG TCAAAGTTTGGATCTTTCGTCTTC
7	1G67000F	TGCTCTAGATCCGACTCTTTTTGGAATTCAGAG
8	1G67000R	CCGCTCGAG TCACAAACTTGAAGATTCCAGCTT
9	1G78915F	TGCTCTAGAAGCAGAGGAGATGCAGAGAGAAT
10	1G78915R	CCGCTCGAG TCATAGTTTGGAGTATCTATCCACAAG
11	2G31425F	TGCTCTAGA CATGGTCCGAAACAAGAGTCTC
12	2G31425R	CCGCTCGAG CTAAAGCTTGCTGATAATAAGACGA
13	2G42490F	TGCTCTAGA CCGAATCCATGCGAATTGGAG
14	2G42490R	CCGCTCGAG TCAAAGCTTTGAAAGTAAACCAGTC
15	3G62750F	TGCTCTAGA TGGTACACTGGTTTTCTCAATGG
16	3G62750R	CCGCTCGAG TTACAGTGAAGAAGAGCCAGAGAA
17	4G12735F	TGCTCTAGA TTGAAGAAACCCAAAAGAAAAACC
18	4G12735R	CCGCTCGAG CTATAGACGAGAAAGGTTGGAGCC
19	3G50170F	TGCTCTAGA TCTTTTTCTGCTGCAGTTATTTT
20	3G50170R	CCGCTCGAG CTAGAGTTTAGAATTGGGCTTATAAT
21	4G29010F	TGCTCTAGA GGCAGCTTTTTCAAACCATCGA
22	4G29010R	CCGCTCGAG TCACAATTTGGACCTCGACGATT
23	5G03100F	TGCTCTAGA ACTATTGGGGGAATTTTTCTTCA
24	5G03100R	CCGCTCGAG TCAAAGCTTCGATATTGAATTCTG
