# Supplementary material for: PPero, a Computational Model for Plant PTS1 Type Peroxisomal Protein Prediction
Source: PLoS One. 2017 Jan 3;12(1):e0168912. doi: 10.1371/journal.pone.0168912 (PMC5207514; doi:10.1371/journal.pone.0168912)
Supplement: S3 File — All data is listed in fasta and MS Excel format. (ZIP) [file pone.0168912.s004.zip]

Archive with 23 entries (18 files):
- fasta/
- fasta/neg_data_At.fasta
- __MACOSX/
- __MACOSX/fasta/
- __MACOSX/fasta/._neg_data_At.fasta
- fasta/neg_data_pt.fasta
- __MACOSX/fasta/._neg_data_pt.fasta
- fasta/pos_data_At.fasta
- __MACOSX/fasta/._pos_data_At.fasta
- fasta/pos_data_pt.fasta
- __MACOSX/fasta/._pos_data_pt.fasta
- xlsx/
- xlsx/.DS_Store
- __MACOSX/xlsx/
- __MACOSX/xlsx/._.DS_Store
- xlsx/neg_data_At.xlsx
- __MACOSX/xlsx/._neg_data_At.xlsx
- xlsx/neg_data_pt.xlsx
- __MACOSX/xlsx/._neg_data_pt.xlsx
- xlsx/pos_data_At.xlsx
- __MACOSX/xlsx/._pos_data_At.xlsx
- xlsx/pos_data_pt.xlsx
- __MACOSX/xlsx/._pos_data_pt.xlsx
