# Supplementary material for: PPero, a Computational Model for Plant PTS1 Type Peroxisomal Protein Prediction
Source: PLoS One. 2017 Jan 3;12(1):e0168912. doi: 10.1371/journal.pone.0168912 (PMC5207514; doi:10.1371/journal.pone.0168912)
Supplement: S4 File — All listed proteins scored 1.5 or above by PPero 2.0a and less than 50% by PlantPrePTS1. (ZIP) [file pone.0168912.s005.zip]

Archive with 3 entries (2 files):
- spceciallyPP.xlsx
- __MACOSX/
- __MACOSX/._spceciallyPP.xlsx
